# Supplementary material for: Crystal structure of (E)-N-(4-bromo­phen­yl)-2-cyano-3-[3-(2-methyl­prop­yl)-1-phenyl-1H-pyrazol-4-yl]prop-2-enamide
Source: Acta Crystallogr E Crystallogr Commun. 2024 Apr 23;80(Pt 5):501–5. doi: 10.1107/S2056989024003086 (PMC11074575; doi:10.1107/S2056989024003086)
Supplement: Supplementary file 1 [file e-80-00501-sup1.cif]

##############################################################################
#                                                                            #
# This CIF contains the data in a paper accepted for publication in          #
# Acta Crystallographica Section E. It conforms to the requirements of       #
# Notes for Authors for Acta Crystallographica Section E, and has been       #
# peer reviewed under the auspices of the IUCr Commission on Journals.       #
#                                                                            #
# Full details of the Crystallographic Information File format               #
# are given in the paper "The Crystallographic Information File (CIF):       #
# a New Standard Archive File for Crystallography" by S. R. Hall, F. H.      #
# Allen and I. D. Brown [Acta Cryst. (1991), A47, 655-685].                  #
#                                                                            #
# The current version of the core CIF dictionary is obtainable from          #
# ftp://ftp.iucr.org/pub/cif_core.dic.                                       #
#                                                                            #
# Software is freely available for graphical display of the structure(s)     #
# in this CIF. For information consult the CIF software page                 #
# http://www.iucr.org/resources/cif/software.                                #
#                                                                            #
# This file may be used for bona fide research purposes within the           #
# scientific community so long as proper attribution is given to the journal # 
# article from which it was obtained.                                        #
#                                                                            #
##############################################################################
data_I
_audit_creation_method     'SHELXL-2019/3'
_chemical_name_systematic
;\
(<i>E</i>)-<i>N</i>-(4-Bromophenyl)-2-cyano-3-[3-(2-methylpropyl)-1-phenyl-\
1<i>H</i>-pyrazol-4-yl]prop-2-enamide
;
_chemical_name_common     ?
_chemical_formula_moiety     'C23 H21 Br N4 O'
_chemical_formula_sum     'C23 H21 Br N4 O'
_chemical_formula_iupac     'C23 H21 Br N4 O'
_chemical_formula_weight     449.35
_chemical_melting_point     ?
_space_group_crystal_system     triclinic
_space_group_name_H-M_alt     'P -1'
_space_group_name_Hall     '-P 1'
loop_
    _space_group_symop_operation_xyz
    'x, y, z'
    '-x, -y, -z'
_cell_length_a     9.2260(6)
_cell_length_b     12.7703(9)
_cell_length_c     18.6607(13)
_cell_angle_alpha     109.790(6)
_cell_angle_beta     96.720(6)
_cell_angle_gamma     90.657(6)
_cell_volume     2051.4(3)
_cell_formula_units_Z     4
_cell_measurement_reflns_used     28092
_cell_measurement_theta_min     4.8200
_cell_measurement_theta_max     80.0220
_cell_measurement_temperature     100(2)
_exptl_crystal_description     lath
_exptl_crystal_colour     colourless
_exptl_crystal_size_max     0.15
_exptl_crystal_size_mid     0.08
_exptl_crystal_size_min     0.02
_exptl_crystal_density_diffrn     1.455
_exptl_crystal_density_meas     ?
_exptl_crystal_density_method     ?
_exptl_crystal_F_000     920
_exptl_absorpt_coefficient_mu     2.901
_exptl_absorpt_correction_type     multi-scan
_exptl_absorpt_process_details
;
(CrysAlisPro; Rigaku OD, 2023)
;
_exptl_absorpt_correction_T_min     0.77782
_exptl_absorpt_correction_T_max     1.00000
_diffrn_ambient_temperature     100.00(10)
_diffrn_source     'micro-focus sealed X-ray tube'
_diffrn_radiation_type     'Cu K\a'
_diffrn_radiation_wavelength     1.54184
_diffrn_radiation_monochromator     mirror
_diffrn_measurement_device_type     'XtaLAB Synergy'
_diffrn_measurement_device     'four-circle diffractometer'
_diffrn_measurement_method     '\w scans'
_diffrn_detector     'Hybrid Pixel Array Detector'
_diffrn_detector_area_resol_mean     10.0000
_diffrn_reflns_number     8658
_diffrn_reflns_av_R_equivalents     .
_diffrn_reflns_av_unetI/netI     0.0108
_diffrn_reflns_theta_min     2.537
_diffrn_reflns_theta_max     80.675
_diffrn_reflns_theta_full     77.500
_diffrn_measured_fraction_theta_max     0.962
_diffrn_measured_fraction_theta_full     0.974
_diffrn_reflns_limit_h_min     -11
_diffrn_reflns_limit_h_max     11
_diffrn_reflns_limit_k_min     -16
_diffrn_reflns_limit_k_max     16
_diffrn_reflns_limit_l_min     -23
_diffrn_reflns_limit_l_max     23
_diffrn_radiation_probe     x-ray
_refine_special_details     ?
_reflns_number_total     8658
_reflns_number_gt     8436
_reflns_threshold_expression     'I > 2\s(I)'
_refine_ls_structure_factor_coef     Fsqd
_refine_ls_matrix_type     full
_refine_ls_R_factor_all     0.0403
_refine_ls_R_factor_gt     0.0395
_refine_ls_wR_factor_gt     0.1015
_refine_ls_wR_factor_ref     0.1022
_refine_ls_goodness_of_fit_ref     1.050
_refine_ls_restrained_S_all     1.050
_refine_ls_number_reflns     8658
_refine_ls_number_parameters     536
_refine_ls_number_restraints     1
_refine_ls_hydrogen_treatment     mixed
_refine_ls_weighting_scheme     calc
_refine_ls_weighting_details
              'w=1/[\s^2^(Fo^2^)+(0.0504P)^2^+3.4902P] where P=(Fo^2^+2Fc^2^)/3'
_atom_sites_solution_hydrogens     mixed
_atom_sites_solution_primary     dual
_atom_sites_solution_secondary     ?
_refine_ls_shift/su_max     0.002
_refine_ls_shift/su_mean     0.000
_refine_diff_density_max     1.451
_refine_diff_density_min     -0.753
_refine_ls_extinction_method     none
_refine_ls_extinction_coef     .
loop_
    _atom_type_symbol
    _atom_type_description
    _atom_type_scat_dispersion_real
    _atom_type_scat_dispersion_imag
    _atom_type_scat_source
    'C' 'C' 0.0181 0.0091
                         'International Tables Vol C Tables 4.2.6.8 and 6.1.1.4'
    'H' 'H' 0.0000 0.0000
                         'International Tables Vol C Tables 4.2.6.8 and 6.1.1.4'
    'N' 'N' 0.0311 0.0180
                         'International Tables Vol C Tables 4.2.6.8 and 6.1.1.4'
    'O' 'O' 0.0492 0.0322
                         'International Tables Vol C Tables 4.2.6.8 and 6.1.1.4'
    'Br' 'Br' -0.6763 1.2805
                         'International Tables Vol C Tables 4.2.6.8 and 6.1.1.4'
_computing_data_collection
;
CrysAlisPro 1.171.42.100a (Rigaku OD, 2023)
;
_computing_cell_refinement
;
CrysAlisPro 1.171.42.100a (Rigaku OD, 2023)
;
_computing_data_reduction
;
CrysAlisPro 1.171.42.100a (Rigaku OD, 2023)
;
_computing_structure_solution
;
<i>SHELXT</i> (Sheldrick, 2015a)
;
_computing_structure_refinement
;
<i>SHELXL2019/3</i> (Sheldrick, 2015b)
;
_computing_molecular_graphics
;
XP, Version 5.1 (Bruker, 1998)
;
_computing_publication_material
;
<i>SHELXL2019/3</i> (Sheldrick, 2015b)
;
loop_
    _atom_site_type_symbol
    _atom_site_label
    _atom_site_fract_x
    _atom_site_fract_y
    _atom_site_fract_z
    _atom_site_U_iso_or_equiv
    _atom_site_adp_type
    _atom_site_calc_flag
    _atom_site_occupancy
    _atom_site_disorder_assembly
    _atom_site_disorder_group
    N N1 0.8296(3) 0.93208(19) 0.80174(13) 0.0195(5) Uani d 1 . .
    N N2 0.8728(3) 1.0434(2) 0.83283(14) 0.0223(5) Uani d 1 . .
    C C3 0.7898(3) 1.0913(2) 0.79189(16) 0.0204(5) Uani d 1 . .
    C C4 0.6899(3) 1.0129(2) 0.73414(15) 0.0192(5) Uani d 1 . .
    C C5 0.7208(3) 0.9108(2) 0.74228(15) 0.0194(5) Uani d 1 . .
    H H5 0.674853 0.840171 0.712139 0.023 Uiso calc 1 . .
    C C6 0.8085(3) 1.2144(2) 0.80848(17) 0.0234(6) Uani d 1 . .
    H H6A 0.814865 1.227362 0.759512 0.028 Uiso calc 1 . .
    H H6B 0.902540 1.242139 0.841653 0.028 Uiso calc 1 . .
    C C7 0.6856(4) 1.2837(3) 0.84792(18) 0.0269(6) Uani d 1 . .
    H H7 0.592945 1.261373 0.811598 0.032 Uiso calc 1 . .
    C C8 0.6612(5) 1.2636(3) 0.9211(2) 0.0364(8) Uani d 1 . .
    H H8A 0.633489 1.184622 0.909325 0.055 Uiso calc 1 . .
    H H8B 0.582845 1.309233 0.944196 0.055 Uiso calc 1 . .
    H H8C 0.751428 1.283761 0.957285 0.055 Uiso calc 1 . .
    C C9 0.7220(4) 1.4066(3) 0.8637(2) 0.0331(7) Uani d 1 . .
    H H9A 0.814866 1.429449 0.897552 0.050 Uiso calc 1 . .
    H H9B 0.644192 1.450826 0.888617 0.050 Uiso calc 1 . .
    H H9C 0.730456 1.418601 0.815190 0.050 Uiso calc 1 . .
    C C10 0.5809(3) 1.0408(2) 0.68333(15) 0.0188(5) Uani d 1 . .
    H H10 0.581156 1.117548 0.688873 0.023 Uiso calc 1 . .
    C C11 0.4770(3) 0.9745(2) 0.62836(16) 0.0191(5) Uani d 1 . .
    C C12 0.3728(3) 1.0298(2) 0.58637(15) 0.0188(5) Uani d 1 . .
    C C13 0.4618(3) 0.8564(2) 0.60891(16) 0.0215(6) Uani d 1 . .
    N N3 0.4422(3) 0.7617(2) 0.59075(15) 0.0274(5) Uani d 1 . .
    N N4 0.3098(3) 0.9632(2) 0.51592(14) 0.0204(5) Uani d 1 . .
    H H4 0.334(4) 0.899(3) 0.497(2) 0.026(9) Uiso d 1 . .
    O O1 0.3486(2) 1.12794(16) 0.61581(11) 0.0224(4) Uani d 1 . .
    C C14 0.8933(3) 0.8565(2) 0.83581(16) 0.0217(6) Uani d 1 . .
    C C15 0.8624(3) 0.7422(2) 0.80079(17) 0.0242(6) Uani d 1 . .
    H H15 0.801738 0.713321 0.752930 0.029 Uiso calc 1 . .
    C C16 0.9223(4) 0.6715(3) 0.83729(18) 0.0279(6) Uani d 1 . .
    H H16 0.901761 0.593388 0.814056 0.033 Uiso calc 1 . .
    C C17 1.0113(4) 0.7126(3) 0.90700(18) 0.0282(6) Uani d 1 . .
    H H17 1.050090 0.663052 0.931612 0.034 Uiso calc 1 . .
    C C18 1.0436(4) 0.8263(3) 0.94063(18) 0.0301(7) Uani d 1 . .
    H H18 1.105799 0.854788 0.988046 0.036 Uiso calc 1 . .
    C C19 0.9854(4) 0.8986(3) 0.90518(18) 0.0278(6) Uani d 1 . .
    H H19 1.008014 0.976494 0.928011 0.033 Uiso calc 1 . .
    C C20 0.2082(3) 0.9978(2) 0.46651(15) 0.0181(5) Uani d 1 . .
    C C21 0.2181(3) 1.1050(2) 0.46342(16) 0.0197(5) Uani d 1 . .
    H H21 0.294543 1.156414 0.494685 0.024 Uiso calc 1 . .
    C C22 0.1169(3) 1.1369(2) 0.41490(16) 0.0211(5) Uani d 1 . .
    H H22 0.122820 1.209905 0.412529 0.025 Uiso calc 1 . .
    C C23 0.0071(3) 1.0600(2) 0.36994(16) 0.0205(5) Uani d 1 . .
    Br Br1 -0.13165(3) 1.10741(2) 0.30445(2) 0.02507(8) Uani d 1 . .
    C C24 -0.0026(3) 0.9522(2) 0.37003(17) 0.0227(6) Uani d 1 . .
    H H24 -0.076916 0.900263 0.337075 0.027 Uiso calc 1 . .
    C C25 0.0985(3) 0.9211(2) 0.41927(16) 0.0220(6) Uani d 1 . .
    H H25 0.092915 0.847572 0.420802 0.026 Uiso calc 1 . .
    N N1' 0.6634(3) 0.5581(2) 0.19407(13) 0.0212(5) Uani d 1 . .
    N N2' 0.6975(3) 0.4479(2) 0.16639(14) 0.0232(5) Uani d 1 . .
    C C3' 0.6367(3) 0.4009(2) 0.20969(16) 0.0219(6) Uani d 1 . .
    C C4' 0.5604(3) 0.4795(2) 0.26490(16) 0.0206(5) Uani d 1 . .
    C C5' 0.5837(3) 0.5796(2) 0.25271(16) 0.0204(5) Uani d 1 . .
    H H5' 0.549638 0.649800 0.280581 0.024 Uiso calc 1 . .
    C C6' 0.6537(3) 0.2800(2) 0.19788(18) 0.0237(6) Uani d 1 . .
    H H6A' 0.675875 0.271529 0.248784 0.028 Uiso calc 1 . .
    H H6B' 0.738793 0.255432 0.169796 0.028 Uiso calc 1 . .
    C C7' 0.5204(4) 0.2024(3) 0.15374(18) 0.0290(7) Uani d 1 . .
    H H7' 0.437221 0.223875 0.184710 0.035 Uiso calc 1 . .
    C C8' 0.4739(6) 0.2124(4) 0.0759(2) 0.0559(13) Uani d 1 . .
    H H8A' 0.448415 0.289057 0.082456 0.067 Uiso calc 1 . .
    H H8B' 0.388753 0.161378 0.050055 0.067 Uiso calc 1 . .
    H H8C' 0.554472 0.193070 0.044653 0.067 Uiso calc 1 . .
    C C9' 0.5519(4) 0.0823(3) 0.1454(2) 0.0364(8) Uani d 1 . .
    H H9A' 0.579375 0.076961 0.196370 0.044 Uiso calc 1 . .
    H H9B' 0.632326 0.058781 0.114547 0.044 Uiso calc 1 . .
    H H9C' 0.464345 0.033882 0.120015 0.044 Uiso calc 1 . .
    C C10' 0.4783(3) 0.4527(2) 0.31708(16) 0.0197(5) Uani d 1 . .
    H H10' 0.475359 0.376301 0.312449 0.024 Uiso calc 1 . .
    C C11' 0.4033(3) 0.5191(2) 0.37249(16) 0.0190(5) Uani d 1 . .
    C C12' 0.3216(3) 0.4648(2) 0.41656(16) 0.0201(5) Uani d 1 . .
    C C13' 0.3989(3) 0.6369(2) 0.39099(16) 0.0209(5) Uani d 1 . .
    N N3' 0.3903(3) 0.7323(2) 0.40865(15) 0.0274(5) Uani d 1 . .
    N N4' 0.2974(3) 0.5319(2) 0.48735(14) 0.0206(5) Uani d 1 . .
    H H4' 0.328(5) 0.597(3) 0.504(3) 0.046(13) Uiso d 1 . .
    O O1' 0.2807(2) 0.36590(16) 0.38837(11) 0.0221(4) Uani d 1 . .
    C C14' 0.7091(3) 0.6320(2) 0.15749(17) 0.0227(6) Uani d 1 . .
    C C15' 0.7193(3) 0.7463(2) 0.19677(17) 0.0234(6) Uani d 1 . .
    H H15' 0.696881 0.775749 0.247998 0.028 Uiso calc 1 . .
    C C16' 0.7630(4) 0.8168(3) 0.15950(18) 0.0276(6) Uani d 1 . .
    H H16' 0.770824 0.895077 0.185682 0.033 Uiso calc 1 . .
    C C17' 0.7951(4) 0.7743(3) 0.08488(19) 0.0288(6) Uani d 1 . .
    H H17' 0.824273 0.823276 0.059927 0.035 Uiso calc 1 . .
    C C18' 0.7847(4) 0.6603(3) 0.04658(19) 0.0322(7) Uani d 1 . .
    H H18' 0.807749 0.631370 -0.004554 0.039 Uiso calc 1 . .
    C C19' 0.7409(4) 0.5874(3) 0.08222(18) 0.0290(7) Uani d 1 . .
    H H19' 0.732788 0.509238 0.055784 0.035 Uiso calc 1 . .
    C C20' 0.2234(3) 0.4972(2) 0.53829(15) 0.0184(5) Uani d 1 . .
    C C21' 0.2400(3) 0.3921(2) 0.54385(16) 0.0199(5) Uani d 1 . .
    H H21' 0.302404 0.342360 0.513082 0.024 Uiso calc 1 . .
    C C22' 0.1665(3) 0.3593(2) 0.59383(16) 0.0216(6) Uani d 1 . .
    H H22' 0.176915 0.287245 0.597366 0.026 Uiso calc 1 . .
    C C23' 0.0771(3) 0.4338(2) 0.63876(16) 0.0207(5) Uani d 1 . .
    Br Br1' -0.02465(4) 0.38496(3) 0.70597(2) 0.02632(8) Uani d 1 . .
    C C24' 0.0621(3) 0.5396(2) 0.63612(17) 0.0237(6) Uani d 1 . .
    H H24' 0.002619 0.589873 0.668537 0.028 Uiso calc 1 . .
    C C25' 0.1352(3) 0.5716(2) 0.58544(17) 0.0221(6) Uani d 1 . .
    H H25' 0.125442 0.644200 0.582714 0.026 Uiso calc 1 . .
loop_
    _atom_site_aniso_label
    _atom_site_aniso_U_11
    _atom_site_aniso_U_22
    _atom_site_aniso_U_33
    _atom_site_aniso_U_12
    _atom_site_aniso_U_13
    _atom_site_aniso_U_23
    N1 0.0240(12) 0.0131(11) 0.0200(11) 0.0007(9) 0.0023(9) 0.0041(8)
    N2 0.0240(12) 0.0152(11) 0.0244(12) -0.0013(9) 0.0012(9) 0.0032(9)
    C3 0.0208(14) 0.0169(13) 0.0227(13) -0.0002(10) 0.0034(10) 0.0057(10)
    C4 0.0204(13) 0.0170(13) 0.0200(12) 0.0001(10) 0.0030(10) 0.0060(10)
    C5 0.0225(14) 0.0161(12) 0.0181(12) 0.0006(10) 0.0005(10) 0.0047(10)
    C6 0.0225(14) 0.0172(13) 0.0283(14) -0.0035(11) 0.0002(11) 0.0061(11)
    C7 0.0299(16) 0.0214(14) 0.0286(15) 0.0015(12) 0.0012(12) 0.0082(12)
    C8 0.050(2) 0.0303(17) 0.0289(16) 0.0076(15) 0.0096(15) 0.0092(13)
    C9 0.0348(18) 0.0229(15) 0.0378(17) 0.0036(13) -0.0010(14) 0.0073(13)
    C10 0.0205(13) 0.0140(12) 0.0218(12) 0.0002(10) 0.0045(10) 0.0056(10)
    C11 0.0201(13) 0.0172(13) 0.0200(12) 0.0027(10) 0.0048(10) 0.0058(10)
    C12 0.0190(13) 0.0184(13) 0.0190(12) -0.0003(10) 0.0036(10) 0.0059(10)
    C13 0.0204(14) 0.0208(14) 0.0222(13) 0.0008(11) 0.0008(10) 0.0065(11)
    N3 0.0268(13) 0.0190(13) 0.0339(13) -0.0013(10) -0.0021(11) 0.0080(10)
    N4 0.0239(12) 0.0132(11) 0.0218(11) 0.0025(9) -0.0002(9) 0.0037(9)
    O1 0.0269(11) 0.0145(9) 0.0224(9) 0.0023(8) 0.0007(8) 0.0027(7)
    C14 0.0237(14) 0.0203(14) 0.0218(13) 0.0027(11) 0.0037(11) 0.0077(11)
    C15 0.0266(15) 0.0190(14) 0.0247(14) 0.0016(11) 0.0029(11) 0.0046(11)
    C16 0.0323(17) 0.0207(14) 0.0307(15) 0.0062(12) 0.0060(13) 0.0080(12)
    C17 0.0335(17) 0.0255(15) 0.0304(15) 0.0091(13) 0.0076(13) 0.0141(12)
    C18 0.0335(17) 0.0307(16) 0.0246(14) 0.0057(13) -0.0021(12) 0.0092(12)
    C19 0.0339(17) 0.0206(14) 0.0266(14) 0.0029(12) -0.0017(12) 0.0067(11)
    C20 0.0187(13) 0.0143(12) 0.0205(12) 0.0035(10) 0.0027(10) 0.0050(10)
    C21 0.0199(13) 0.0158(12) 0.0204(12) -0.0012(10) 0.0030(10) 0.0022(10)
    C22 0.0258(15) 0.0155(12) 0.0210(13) 0.0007(11) 0.0026(11) 0.0052(10)
    C23 0.0198(13) 0.0213(13) 0.0187(12) 0.0043(11) 0.0028(10) 0.0044(10)
    Br1 0.02476(15) 0.02211(15) 0.02525(15) 0.00458(11) -0.00201(11) 0.00573(12)
    C24 0.0220(14) 0.0188(13) 0.0247(14) -0.0009(11) 0.0003(11) 0.0050(11)
    C25 0.0257(14) 0.0148(12) 0.0237(13) 0.0000(11) 0.0036(11) 0.0041(10)
    N1' 0.0272(13) 0.0144(11) 0.0218(11) 0.0036(9) 0.0049(9) 0.0054(9)
    N2' 0.0256(13) 0.0155(11) 0.0261(12) 0.0017(9) 0.0046(10) 0.0034(9)
    C3' 0.0232(14) 0.0191(13) 0.0219(13) 0.0019(11) 0.0030(11) 0.0050(11)
    C4' 0.0207(14) 0.0189(13) 0.0210(13) 0.0035(10) 0.0017(10) 0.0054(10)
    C5' 0.0218(14) 0.0184(13) 0.0206(12) 0.0054(10) 0.0056(10) 0.0051(10)
    C6' 0.0260(15) 0.0175(13) 0.0291(14) 0.0047(11) 0.0072(11) 0.0089(11)
    C7' 0.0369(18) 0.0221(15) 0.0282(15) 0.0012(13) 0.0033(13) 0.0091(12)
    C8' 0.089(4) 0.038(2) 0.035(2) -0.019(2) -0.018(2) 0.0147(17)
    C9' 0.043(2) 0.0219(16) 0.0423(19) -0.0015(14) 0.0102(15) 0.0075(14)
    C10' 0.0214(13) 0.0161(12) 0.0207(12) 0.0008(10) 0.0011(10) 0.0057(10)
    C11' 0.0185(13) 0.0154(12) 0.0219(13) 0.0010(10) -0.0002(10) 0.0059(10)
    C12' 0.0196(13) 0.0183(13) 0.0212(13) 0.0018(10) 0.0017(10) 0.0056(10)
    C13' 0.0212(14) 0.0196(14) 0.0223(13) 0.0015(11) 0.0037(10) 0.0073(11)
    N3' 0.0300(14) 0.0213(13) 0.0323(13) 0.0024(10) 0.0089(11) 0.0093(10)
    N4' 0.0250(12) 0.0136(11) 0.0221(11) -0.0015(9) 0.0054(9) 0.0040(9)
    O1' 0.0274(11) 0.0142(9) 0.0223(9) -0.0023(8) 0.0034(8) 0.0032(7)
    C14' 0.0242(14) 0.0211(14) 0.0240(13) -0.0011(11) 0.0044(11) 0.0090(11)
    C15' 0.0274(15) 0.0198(14) 0.0221(13) -0.0014(11) 0.0018(11) 0.0067(11)
    C16' 0.0309(16) 0.0209(14) 0.0295(15) -0.0058(12) -0.0014(12) 0.0087(12)
    C17' 0.0325(17) 0.0258(15) 0.0300(15) -0.0031(13) 0.0011(13) 0.0132(12)
    C18' 0.046(2) 0.0257(16) 0.0248(15) -0.0039(14) 0.0083(13) 0.0072(12)
    C19' 0.0404(18) 0.0198(14) 0.0265(14) -0.0001(13) 0.0082(13) 0.0061(12)
    C20' 0.0194(13) 0.0152(12) 0.0195(12) -0.0008(10) 0.0014(10) 0.0048(10)
    C21' 0.0207(13) 0.0148(12) 0.0213(13) 0.0023(10) 0.0029(10) 0.0021(10)
    C22' 0.0268(15) 0.0161(13) 0.0207(13) 0.0011(11) 0.0023(11) 0.0050(10)
    C23' 0.0211(14) 0.0203(13) 0.0202(13) -0.0030(11) 0.0018(10) 0.0066(10)
    Br1' 0.02965(17) 0.02193(15) 0.02696(15) -0.00282(11) 0.00926(12)
                                                                     0.00613(12)
    C24' 0.0242(15) 0.0217(14) 0.0235(13) 0.0035(11) 0.0059(11) 0.0048(11)
    C25' 0.0255(14) 0.0134(12) 0.0268(14) 0.0033(11) 0.0029(11) 0.0063(10)
loop_
    _geom_bond_atom_site_label_1
    _geom_bond_atom_site_label_2
    _geom_bond_site_symmetry_2
    _geom_bond_distance
    _geom_bond_publ_flag
    N1 C5 . 1.357(4) y
    N1 N2 . 1.375(3) y
    N1 C14 . 1.423(4) ?
    N2 C3 . 1.317(4) y
    C3 C4 . 1.424(4) y
    C3 C6 . 1.499(4) ?
    C4 C5 . 1.392(4) y
    C4 C10 . 1.432(4) ?
    C6 C7 . 1.545(4) ?
    C7 C8 . 1.514(5) ?
    C7 C9 . 1.521(4) ?
    C10 C11 . 1.361(4) ?
    C11 C13 . 1.428(4) ?
    C11 C12 . 1.500(4) ?
    C12 O1 . 1.221(3) y
    C12 N4 . 1.357(4) ?
    C13 N3 . 1.145(4) y
    N4 C20 . 1.417(4) ?
    C14 C15 . 1.392(4) ?
    C14 C19 . 1.395(4) ?
    C15 C16 . 1.387(4) ?
    C16 C17 . 1.386(5) ?
    C17 C18 . 1.386(5) ?
    C18 C19 . 1.385(4) ?
    C20 C21 . 1.391(4) ?
    C20 C25 . 1.395(4) ?
    C21 C22 . 1.385(4) ?
    C22 C23 . 1.384(4) ?
    C23 C24 . 1.379(4) ?
    C23 Br1 . 1.911(3) y
    C24 C25 . 1.388(4) ?
    N1' C5' . 1.343(4) y
    N1' N2' . 1.380(3) y
    N1' C14' . 1.425(4) ?
    N2' C3' . 1.324(4) y
    C3' C4' . 1.432(4) y
    C3' C6' . 1.497(4) ?
    C4' C5' . 1.390(4) y
    C4' C10' . 1.425(4) ?
    C6' C7' . 1.534(4) ?
    C7' C8' . 1.514(5) ?
    C7' C9' . 1.523(5) ?
    C10' C11' . 1.361(4) ?
    C11' C13' . 1.427(4) ?
    C11' C12' . 1.498(4) ?
    C12' O1' . 1.228(3) y
    C12' N4' . 1.355(4) ?
    C13' N3' . 1.155(4) y
    N4' C20' . 1.413(4) ?
    C14' C15' . 1.390(4) ?
    C14' C19' . 1.393(4) ?
    C15' C16' . 1.392(4) ?
    C16' C17' . 1.382(5) ?
    C17' C18' . 1.384(5) ?
    C18' C19' . 1.395(4) ?
    C20' C21' . 1.390(4) ?
    C20' C25' . 1.399(4) ?
    C21' C22' . 1.382(4) ?
    C22' C23' . 1.388(4) ?
    C23' C24' . 1.377(4) ?
    C23' Br1' . 1.906(3) y
    C24' C25' . 1.386(4) ?
    C5 H5 . 0.9500 ?
    C6 H6A . 0.9900 ?
    C6 H6B . 0.9900 ?
    C7 H7 . 1.0000 ?
    C8 H8A . 0.9800 ?
    C8 H8B . 0.9800 ?
    C8 H8C . 0.9800 ?
    C9 H9A . 0.9800 ?
    C9 H9B . 0.9800 ?
    C9 H9C . 0.9800 ?
    C10 H10 . 0.9500 ?
    N4 H4 . 0.82(3) ?
    C15 H15 . 0.9500 ?
    C16 H16 . 0.9500 ?
    C17 H17 . 0.9500 ?
    C18 H18 . 0.9500 ?
    C19 H19 . 0.9500 ?
    C21 H21 . 0.9500 ?
    C22 H22 . 0.9500 ?
    C24 H24 . 0.9500 ?
    C25 H25 . 0.9500 ?
    C5' H5' . 0.9500 ?
    C6' H6A' . 0.9900 ?
    C6' H6B' . 0.9900 ?
    C7' H7' . 1.0000 ?
    C8' H8A' . 0.9800 ?
    C8' H8B' . 0.9800 ?
    C8' H8C' . 0.9800 ?
    C9' H9A' . 0.9800 ?
    C9' H9B' . 0.9800 ?
    C9' H9C' . 0.9800 ?
    C10' H10' . 0.9500 ?
    N4' H4' . 0.82(3) ?
    C15' H15' . 0.9500 ?
    C16' H16' . 0.9500 ?
    C17' H17' . 0.9500 ?
    C18' H18' . 0.9500 ?
    C19' H19' . 0.9500 ?
    C21' H21' . 0.9500 ?
    C22' H22' . 0.9500 ?
    C24' H24' . 0.9500 ?
    C25' H25' . 0.9500 ?
loop_
    _geom_angle_atom_site_label_1
    _geom_angle_atom_site_label_2
    _geom_angle_atom_site_label_3
    _geom_angle_site_symmetry_1
    _geom_angle_site_symmetry_3
    _geom_angle
    _geom_angle_publ_flag
    C5 N1 N2 . . 112.2(2) y
    C5 N1 C14 . . 128.3(2) y
    N2 N1 C14 . . 119.4(2) ?
    C3 N2 N1 . . 104.9(2) y
    N2 C3 C4 . . 111.9(2) y
    N2 C3 C6 . . 120.1(3) ?
    C4 C3 C6 . . 128.0(3) y
    C5 C4 C3 . . 104.5(2) y
    C5 C4 C10 . . 130.7(3) y
    C3 C4 C10 . . 124.8(3) ?
    N1 C5 C4 . . 106.5(2) y
    C3 C6 C7 . . 115.1(3) ?
    C8 C7 C9 . . 110.8(3) ?
    C8 C7 C6 . . 112.3(3) ?
    C9 C7 C6 . . 109.2(3) ?
    C11 C10 C4 . . 130.1(3) y
    C10 C11 C13 . . 123.8(3) ?
    C10 C11 C12 . . 117.5(2) ?
    C13 C11 C12 . . 118.7(2) ?
    O1 C12 N4 . . 124.3(3) ?
    O1 C12 C11 . . 120.4(2) ?
    N4 C12 C11 . . 115.3(2) ?
    N3 C13 C11 . . 176.0(3) ?
    C12 N4 C20 . . 124.9(2) ?
    C15 C14 C19 . . 120.6(3) ?
    C15 C14 N1 . . 120.3(3) ?
    C19 C14 N1 . . 119.0(3) ?
    C16 C15 C14 . . 118.5(3) ?
    C17 C16 C15 . . 121.3(3) ?
    C16 C17 C18 . . 119.7(3) ?
    C19 C18 C17 . . 120.1(3) ?
    C18 C19 C14 . . 119.7(3) ?
    C21 C20 C25 . . 120.1(3) ?
    C21 C20 N4 . . 121.4(2) ?
    C25 C20 N4 . . 118.5(2) ?
    C22 C21 C20 . . 120.2(3) ?
    C23 C22 C21 . . 118.6(3) ?
    C24 C23 C22 . . 122.5(3) ?
    C24 C23 Br1 . . 120.1(2) ?
    C22 C23 Br1 . . 117.4(2) ?
    C23 C24 C25 . . 118.6(3) ?
    C24 C25 C20 . . 120.0(3) ?
    C5' N1' N2' . . 112.5(2) y
    C5' N1' C14' . . 128.5(2) y
    N2' N1' C14' . . 118.9(2) ?
    C3' N2' N1' . . 104.6(2) y
    N2' C3' C4' . . 111.5(3) y
    N2' C3' C6' . . 120.3(3) ?
    C4' C3' C6' . . 128.2(3) y
    C5' C4' C10' . . 131.0(3) y
    C5' C4' C3' . . 104.3(2) y
    C10' C4' C3' . . 124.6(3) ?
    N1' C5' C4' . . 107.0(2) y
    C3' C6' C7' . . 115.2(3) ?
    C8' C7' C9' . . 110.5(3) ?
    C8' C7' C6' . . 112.6(3) ?
    C9' C7' C6' . . 110.0(3) ?
    C11' C10' C4' . . 130.4(3) y
    C10' C11' C13' . . 123.8(3) ?
    C10' C11' C12' . . 117.7(2) ?
    C13' C11' C12' . . 118.5(2) ?
    O1' C12' N4' . . 124.0(3) ?
    O1' C12' C11' . . 120.5(3) ?
    N4' C12' C11' . . 115.5(2) ?
    N3' C13' C11' . . 176.4(3) ?
    C12' N4' C20' . . 124.6(2) ?
    C15' C14' C19' . . 121.5(3) ?
    C15' C14' N1' . . 119.8(3) ?
    C19' C14' N1' . . 118.7(3) ?
    C14' C15' C16' . . 118.6(3) ?
    C17' C16' C15' . . 120.8(3) ?
    C16' C17' C18' . . 119.9(3) ?
    C17' C18' C19' . . 120.7(3) ?
    C14' C19' C18' . . 118.5(3) ?
    C21' C20' C25' . . 119.7(3) ?
    C21' C20' N4' . . 121.2(2) ?
    C25' C20' N4' . . 119.1(2) ?
    C22' C21' C20' . . 120.5(3) ?
    C21' C22' C23' . . 118.7(3) ?
    C24' C23' C22' . . 122.0(3) ?
    C24' C23' Br1' . . 120.4(2) ?
    C22' C23' Br1' . . 117.5(2) ?
    C23' C24' C25' . . 119.0(3) ?
    C24' C25' C20' . . 120.1(3) ?
    N1 C5 H5 . . 126.7 ?
    C4 C5 H5 . . 126.7 ?
    C3 C6 H6A . . 108.5 ?
    C7 C6 H6A . . 108.5 ?
    C3 C6 H6B . . 108.5 ?
    C7 C6 H6B . . 108.5 ?
    H6A C6 H6B . . 107.5 ?
    C8 C7 H7 . . 108.1 ?
    C9 C7 H7 . . 108.1 ?
    C6 C7 H7 . . 108.1 ?
    C7 C8 H8A . . 109.5 ?
    C7 C8 H8B . . 109.5 ?
    H8A C8 H8B . . 109.5 ?
    C7 C8 H8C . . 109.5 ?
    H8A C8 H8C . . 109.5 ?
    H8B C8 H8C . . 109.5 ?
    C7 C9 H9A . . 109.5 ?
    C7 C9 H9B . . 109.5 ?
    H9A C9 H9B . . 109.5 ?
    C7 C9 H9C . . 109.5 ?
    H9A C9 H9C . . 109.5 ?
    H9B C9 H9C . . 109.5 ?
    C11 C10 H10 . . 115.0 ?
    C4 C10 H10 . . 115.0 ?
    C12 N4 H4 . . 121(3) ?
    C20 N4 H4 . . 114(3) ?
    C16 C15 H15 . . 120.7 ?
    C14 C15 H15 . . 120.7 ?
    C17 C16 H16 . . 119.4 ?
    C15 C16 H16 . . 119.4 ?
    C16 C17 H17 . . 120.2 ?
    C18 C17 H17 . . 120.2 ?
    C19 C18 H18 . . 120.0 ?
    C17 C18 H18 . . 120.0 ?
    C18 C19 H19 . . 120.1 ?
    C14 C19 H19 . . 120.1 ?
    C22 C21 H21 . . 119.9 ?
    C20 C21 H21 . . 119.9 ?
    C23 C22 H22 . . 120.7 ?
    C21 C22 H22 . . 120.7 ?
    C23 C24 H24 . . 120.7 ?
    C25 C24 H24 . . 120.7 ?
    C24 C25 H25 . . 120.0 ?
    C20 C25 H25 . . 120.0 ?
    N1' C5' H5' . . 126.5 ?
    C4' C5' H5' . . 126.5 ?
    C3' C6' H6A' . . 108.5 ?
    C7' C6' H6A' . . 108.5 ?
    C3' C6' H6B' . . 108.5 ?
    C7' C6' H6B' . . 108.5 ?
    H6A' C6' H6B' . . 107.5 ?
    C8' C7' H7' . . 107.9 ?
    C9' C7' H7' . . 107.9 ?
    C6' C7' H7' . . 107.9 ?
    C7' C8' H8A' . . 109.5 ?
    C7' C8' H8B' . . 109.5 ?
    H8A' C8' H8B' . . 109.5 ?
    C7' C8' H8C' . . 109.5 ?
    H8A' C8' H8C' . . 109.5 ?
    H8B' C8' H8C' . . 109.5 ?
    C7' C9' H9A' . . 109.5 ?
    C7' C9' H9B' . . 109.5 ?
    H9A' C9' H9B' . . 109.5 ?
    C7' C9' H9C' . . 109.5 ?
    H9A' C9' H9C' . . 109.5 ?
    H9B' C9' H9C' . . 109.5 ?
    C11' C10' H10' . . 114.8 ?
    C4' C10' H10' . . 114.8 ?
    C12' N4' H4' . . 120(3) ?
    C20' N4' H4' . . 115(3) ?
    C14' C15' H15' . . 120.7 ?
    C16' C15' H15' . . 120.7 ?
    C17' C16' H16' . . 119.6 ?
    C15' C16' H16' . . 119.6 ?
    C16' C17' H17' . . 120.1 ?
    C18' C17' H17' . . 120.1 ?
    C17' C18' H18' . . 119.6 ?
    C19' C18' H18' . . 119.6 ?
    C14' C19' H19' . . 120.8 ?
    C18' C19' H19' . . 120.8 ?
    C22' C21' H21' . . 119.8 ?
    C20' C21' H21' . . 119.8 ?
    C21' C22' H22' . . 120.6 ?
    C23' C22' H22' . . 120.6 ?
    C23' C24' H24' . . 120.5 ?
    C25' C24' H24' . . 120.5 ?
    C24' C25' H25' . . 120.0 ?
    C20' C25' H25' . . 120.0 ?
loop_
    _geom_torsion_atom_site_label_1
    _geom_torsion_atom_site_label_2
    _geom_torsion_atom_site_label_3
    _geom_torsion_atom_site_label_4
    _geom_torsion_site_symmetry_1
    _geom_torsion_site_symmetry_2
    _geom_torsion_site_symmetry_3
    _geom_torsion_site_symmetry_4
    _geom_torsion
    _geom_torsion_publ_flag
    C5 N1 N2 C3 . . . . -0.1(3) ?
    C14 N1 N2 C3 . . . . -176.7(2) ?
    N1 N2 C3 C4 . . . . 0.7(3) ?
    N1 N2 C3 C6 . . . . -178.7(2) ?
    N2 C3 C4 C5 . . . . -1.0(3) ?
    C6 C3 C4 C5 . . . . 178.3(3) ?
    N2 C3 C4 C10 . . . . 176.7(3) ?
    C6 C3 C4 C10 . . . . -4.0(5) ?
    N2 N1 C5 C4 . . . . -0.5(3) ?
    C14 N1 C5 C4 . . . . 175.6(3) ?
    C3 C4 C5 N1 . . . . 0.9(3) ?
    C10 C4 C5 N1 . . . . -176.6(3) ?
    N2 C3 C6 C7 . . . . -107.2(3) y
    C4 C3 C6 C7 . . . . 73.5(4) y
    C3 C6 C7 C8 . . . . 54.6(4) ?
    C3 C6 C7 C9 . . . . 177.9(3) ?
    C5 C4 C10 C11 . . . . -0.3(5) ?
    C3 C4 C10 C11 . . . . -177.4(3) ?
    C4 C10 C11 C13 . . . . -2.5(5) ?
    C4 C10 C11 C12 . . . . 177.3(3) ?
    C10 C11 C12 O1 . . . . -24.1(4) ?
    C13 C11 C12 O1 . . . . 155.7(3) ?
    C10 C11 C12 N4 . . . . 156.4(3) y
    C13 C11 C12 N4 . . . . -23.8(4) ?
    O1 C12 N4 C20 . . . . 0.4(5) ?
    C11 C12 N4 C20 . . . . 179.9(3) ?
    C5 N1 C14 C15 . . . . 10.7(5) y
    N2 N1 C14 C15 . . . . -173.4(3) y
    C5 N1 C14 C19 . . . . -168.4(3) ?
    N2 N1 C14 C19 . . . . 7.5(4) ?
    C19 C14 C15 C16 . . . . 1.6(5) ?
    N1 C14 C15 C16 . . . . -177.6(3) ?
    C14 C15 C16 C17 . . . . -0.2(5) ?
    C15 C16 C17 C18 . . . . -1.0(5) ?
    C16 C17 C18 C19 . . . . 0.9(5) ?
    C17 C18 C19 C14 . . . . 0.4(5) ?
    C15 C14 C19 C18 . . . . -1.7(5) ?
    N1 C14 C19 C18 . . . . 177.4(3) ?
    C12 N4 C20 C21 . . . . 34.5(4) ?
    C12 N4 C20 C25 . . . . -146.8(3) ?
    C25 C20 C21 C22 . . . . 1.7(4) ?
    N4 C20 C21 C22 . . . . -179.7(3) ?
    C20 C21 C22 C23 . . . . -0.1(4) ?
    C21 C22 C23 C24 . . . . -2.0(4) ?
    C21 C22 C23 Br1 . . . . 179.4(2) ?
    C22 C23 C24 C25 . . . . 2.5(4) ?
    Br1 C23 C24 C25 . . . . -178.9(2) ?
    C23 C24 C25 C20 . . . . -0.9(4) ?
    C21 C20 C25 C24 . . . . -1.1(4) ?
    N4 C20 C25 C24 . . . . -179.8(3) ?
    C5' N1' N2' C3' . . . . -0.1(3) ?
    C14' N1' N2' C3' . . . . -177.8(3) ?
    N1' N2' C3' C4' . . . . 1.1(3) ?
    N1' N2' C3' C6' . . . . -178.4(3) ?
    N2' C3' C4' C5' . . . . -1.6(3) ?
    C6' C3' C4' C5' . . . . 177.8(3) ?
    N2' C3' C4' C10' . . . . 176.9(3) ?
    C6' C3' C4' C10' . . . . -3.7(5) ?
    N2' N1' C5' C4' . . . . -0.9(3) ?
    C14' N1' C5' C4' . . . . 176.5(3) ?
    C10' C4' C5' N1' . . . . -176.9(3) ?
    C3' C4' C5' N1' . . . . 1.4(3) ?
    N2' C3' C6' C7' . . . . -102.1(3) y
    C4' C3' C6' C7' . . . . 78.5(4) y
    C3' C6' C7' C8' . . . . 56.1(4) ?
    C3' C6' C7' C9' . . . . 179.8(3) ?
    C5' C4' C10' C11' . . . . -3.0(5) ?
    C3' C4' C10' C11' . . . . 178.9(3) ?
    C4' C10' C11' C13' . . . . -2.7(5) ?
    C4' C10' C11' C12' . . . . 177.6(3) ?
    C10' C11' C12' O1' . . . . -24.7(4) ?
    C13' C11' C12' O1' . . . . 155.5(3) ?
    C10' C11' C12' N4' . . . . 155.5(3) y
    C13' C11' C12' N4' . . . . -24.2(4) ?
    O1' C12' N4' C20' . . . . 0.6(5) ?
    C11' C12' N4' C20' . . . . -179.6(3) ?
    C5' N1' C14' C15' . . . . 23.4(5) y
    N2' N1' C14' C15' . . . . -159.4(3) y
    C5' N1' C14' C19' . . . . -155.8(3) ?
    N2' N1' C14' C19' . . . . 21.5(4) ?
    C19' C14' C15' C16' . . . . -0.3(5) ?
    N1' C14' C15' C16' . . . . -179.5(3) ?
    C14' C15' C16' C17' . . . . 0.3(5) ?
    C15' C16' C17' C18' . . . . -0.4(5) ?
    C16' C17' C18' C19' . . . . 0.6(5) ?
    C15' C14' C19' C18' . . . . 0.5(5) ?
    N1' C14' C19' C18' . . . . 179.6(3) ?
    C17' C18' C19' C14' . . . . -0.6(5) ?
    C12' N4' C20' C21' . . . . 37.1(4) ?
    C12' N4' C20' C25' . . . . -144.8(3) ?
    C25' C20' C21' C22' . . . . 2.1(4) ?
    N4' C20' C21' C22' . . . . -179.8(3) ?
    C20' C21' C22' C23' . . . . -0.6(4) ?
    C21' C22' C23' C24' . . . . -1.4(4) ?
    C21' C22' C23' Br1' . . . . 179.1(2) ?
    C22' C23' C24' C25' . . . . 1.9(4) ?
    Br1' C23' C24' C25' . . . . -178.6(2) ?
    C23' C24' C25' C20' . . . . -0.4(4) ?
    C21' C20' C25' C24' . . . . -1.5(4) ?
    N4' C20' C25' C24' . . . . -179.7(3) ?
loop_
    _geom_hbond_atom_site_label_D
    _geom_hbond_atom_site_label_H
    _geom_hbond_atom_site_label_A
    _geom_hbond_site_symmetry_A
    _geom_hbond_distance_DH
    _geom_hbond_distance_HA
    _geom_hbond_distance_DA
    _geom_hbond_angle_DHA
    _geom_hbond_publ_flag
    N4 H4 N3' . 0.82(3) 2.31(3) 3.107(3) 162(3) yes
    N4' H4' N3 . 0.82(3) 2.32(4) 3.097(3) 158(4) yes
    C15 H15 O1' 2_666 0.95 2.50 3.417(4) 161.7 yes
    C15' H15' O1 2_676 0.95 2.51 3.455(4) 174.0 yes
    C16' H16' Br1 1_655 0.95 2.91 3.813(3) 158.7 yes
    C16 H16 Br1' 1_655 0.95 2.89 3.726(3) 147.8 yes
_shelx_space_group_comment
;
The symmetry employed for this shelxl refinement is uniquely defined
by the following loop, which should always be used as a source of
symmetry information in preference to the above space-group names.
They are only intended as comments.
;
_shelx_estimated_absorpt_T_min     0.670
_shelx_estimated_absorpt_T_max     0.944
_shelx_hkl_file
;
   0   0  -1 63534.8 153.993  -2
   0   0  -1 63534.8 153.993   1
   0   0   2 94426.8 274.157  -2
   0   0   2 94426.8 274.157   1
   0   0   3 1432.02 40.1349  -2
   0   0   3 1432.02 40.1349   1
   0   0  -4 60750.4 286.927  -2
   0   0  -4 60750.4 286.927   1
   0   0  -5 292.152 25.0295  -2
   0   0  -5 292.152 25.0295   1
   0   0   6 44.9087 23.9204  -2
   0   0   6 44.9087 23.9204   1
   0   0   7 13670.6 141.008  -2
   0   0   7 13670.6 141.008   1
   0   0  -8 57276.5 248.678  -2
   0   0  -8 57276.5 248.678   1
   0   0   9 107279. 328.436  -2
   0   0   9 107279. 328.436   1
   0   0 -10 81850.6 234.601  -2
   0   0 -10 81850.6 234.601   1
   0   0  11 39.2503 14.4699  -2
   0   0  11 39.2503 14.4699   1
   0   0 -12 6846.30 49.8052  -2
   0   0 -12 6846.30 49.8052   1
   0   0  13 26576.0 112.677  -2
   0   0  13 26576.0 112.677   1
   0   0  14 546.500 19.9402  -2
   0   0  14 546.500 19.9402   1
   0   0  15 5237.79 58.9857  -2
   0   0  15 5237.79 58.9857   1
   0   0 -16 43.2149 16.4433  -2
   0   0 -16 43.2149 16.4433   1
   0   0 -17 1407.10 31.0831  -2
   0   0 -17 1407.10 31.0831   1
   0   0  18 21470.8 140.339  -2
   0   0  18 21470.8 140.339   1
   0   0  19 3704.04 54.7371  -2
   0   0  19 3704.04 54.7371   1
   0   0 -20 7787.77 96.5435  -2
   0   0 -20 7787.77 96.5435   1
   0   0 -21 1507.65 53.6293  -2
   0   0 -21 1507.65 53.6293   1
   0   0 -22 1058.52 39.4583  -2
   0   0 -22 1058.52 39.4583   1
   0  -1 -21 314.547 23.6301  -2
   0   1 -22 314.547 23.6301   1
   0   1  20 1324.72 33.8471  -2
   0  -1  21 1324.72 33.8471   1
   0   1  19 2508.23 68.0769  -2
   0  -1  20 2508.23 68.0769   1
   0   1  18 3130.50 53.5695  -2
   0  -1  19 3130.50 53.5695   1
   0  -1 -17 4758.32 66.9825  -2
   0   1 -18 4758.32 66.9825   1
   0   1  16 405.230 27.7865  -2
   0  -1  17 405.230 27.7865   1
   0  -1 -15 2352.34 38.8920  -2
   0   1 -16 2352.34 38.8920   1
   0  -1 -14 2366.18 40.3550  -2
   0   1 -15 2366.18 40.3550   1
   0  -1 -13 1238.42 28.0926  -2
   0   1 -14 1238.42 28.0926   1
   0   1  12 6429.98 71.0378  -2
   0  -1  13 6429.98 71.0378   1
   0  -1 -11 383.445 19.9094  -2
   0   1 -12 383.445 19.9094   1
   0  -1 -10 2045.41 36.1350  -2
   0   1 -11 2045.41 36.1350   1
   0   1   9 3790.19 51.7337  -2
   0  -1  10 3790.19 51.7337   1
   0  -1  -8 97.2358 19.0686  -2
   0   1  -9 97.2358 19.0686   1
   0   1   7 4012.45 58.6432  -2
   0  -1   8 4012.45 58.6432   1
   0  -1  -6 322.955 31.0926  -2
   0   1  -7 322.955 31.0926   1
   0  -1  -5 2202.06 67.5179  -2
   0   1  -6 2202.06 67.5179   1
   0  -1  -4 729.595 32.7539  -2
   0   1  -5 729.595 32.7539   1
   0  -1  -3 908.109 34.1803  -2
   0   1  -4 908.109 34.1803   1
   0  -1  -2 75.8830 14.0756  -2
   0   1  -3 75.8830 14.0756   1
   0   1   1 104.570 13.6484  -2
   0  -1   2 104.570 13.6484   1
   0  -1   0 162.680 12.8926  -2
   0   1  -1 162.680 12.8926   1
   0   1  -1 49.9380 13.2258  -2
   0  -1   0 49.9380 13.2258   1
   0   1  -2 321.352 25.0725  -2
   0  -1  -1 321.352 25.0725   1
   0   1  -3 103.502 18.3703  -2
   0  -1  -2 103.502 18.3703   1
   0   1  -4 356.857 21.1631  -2
   0  -1  -3 356.857 21.1631   1
   0   1  -5 497.490 27.9436  -2
   0  -1  -4 497.490 27.9436   1
   0  -1   6 684.264 32.4127  -2
   0   1   5 684.264 32.4127   1
   0   1  -7 696.691 32.5460  -2
   0  -1  -6 696.691 32.5460   1
   0  -1   8 2580.57 36.1028  -2
   0   1   7 2580.57 36.1028   1
   0  -1   9 186.629 19.0910  -2
   0   1   8 186.629 19.0910   1
   0  -1  10 3477.75 51.1631  -2
   0   1   9 3477.75 51.1631   1
   0   1 -11 1075.42 27.4226  -2
   0  -1 -10 1075.42 27.4226   1
   0   1 -12 794.595 23.9043  -2
   0  -1 -11 794.595 23.9043   1
   0   1 -13 3774.40 34.4542  -2
   0  -1 -12 3774.40 34.4542   1
   0   1 -14 368.549 15.7305  -2
   0  -1 -13 368.549 15.7305   1
   0   1 -15 2469.82 35.5407  -2
   0  -1 -14 2469.82 35.5407   1
   0  -1  16 1161.31 25.5885  -2
   0   1  15 1161.31 25.5885   1
   0  -1  17 1324.54 28.3249  -2
   0   1  16 1324.54 28.3249   1
   0  -1  18 3195.91 49.4858  -2
   0   1  17 3195.91 49.4858   1
   0  -1  19 971.501 30.7780  -2
   0   1  18 971.501 30.7780   1
   0   1 -20 4068.30 72.1080  -2
   0  -1 -19 4068.30 72.1080   1
   0  -1  21 3153.88 60.7616  -2
   0   1  20 3153.88 60.7616   1
   0   1 -22 398.987 22.8815  -2
   0  -1 -21 398.987 22.8815   1
   0   2  20 86.6600 18.4324  -2
   0  -2  22 86.6600 18.4324   1
   0  -2 -19 8714.74 111.309  -2
   0   2 -21 8714.74 111.309   1
   0  -2 -18 4487.31 60.0799  -2
   0   2 -20 4487.31 60.0799   1
   0  -2 -17 2770.48 55.8025  -2
   0   2 -19 2770.48 55.8025   1
   0  -2 -16 4966.85 92.7030  -2
   0   2 -18 4966.85 92.7030   1
   0   2  15 5208.61 82.7248  -2
   0  -2  17 5208.61 82.7248   1
   0   2  14 4680.46 86.0119  -2
   0  -2  16 4680.46 86.0119   1
   0  -2 -13 2745.24 44.6222  -2
   0   2 -15 2745.24 44.6222   1
   0  -2 -12 8112.40 63.3475  -2
   0   2 -14 8112.40 63.3475   1
   0   2  11 10004.9 80.0540  -2
   0  -2  13 10004.9 80.0540   1
   0   2  10 27681.5 150.432  -2
   0  -2  12 27681.5 150.432   1
   0   2   9 33873.5 254.657  -2
   0  -2  11 33873.5 254.657   1
   0  -2  -8 6728.03 58.0843  -2
   0   2 -10 6728.03 58.0843   1
   0  -2  -7 9043.69 103.672  -2
   0   2  -9 9043.69 103.672   1
   0  -2  -6 81742.9 508.798  -2
   0   2  -8 81742.9 508.798   1
   0  -2  -5 29052.0 251.624  -2
   0   2  -7 29052.0 251.624   1
   0  -2  -4 39636.0 237.583  -2
   0   2  -6 39636.0 237.583   1
   0  -2  -3 4670.73 83.2255  -2
   0   2  -5 4670.73 83.2255   1
   0   2   2 112423. 442.603  -2
   0  -2   4 112423. 442.603   1
   0   2   1 136187. 541.020  -2
   0  -2   3 136187. 541.020   1
   0   2   0 31734.4 202.288  -2
   0  -2   2 31734.4 202.288   1
   0  -2   1 200.068 20.9747  -2
   0   2  -1 200.068 20.9747   1
   0  -2   2 53248.0 283.501  -2
   0   2   0 53248.0 283.501   1
   0  -2   3 428647. 817.042  -2
   0   2   1 428647. 817.042   1
   0  -2   4 41461.5 254.648  -2
   0   2   2 41461.5 254.648   1
   0  -2   5 17554.6 215.664  -2
   0   2   3 17554.6 215.664   1
   0   2  -6 44764.3 193.040  -2
   0  -2  -4 44764.3 193.040   1
   0  -2   7 34517.2 206.502  -2
   0   2   5 34517.2 206.502   1
   0   2  -8 136386. 412.936  -2
   0  -2  -6 136386. 412.936   1
   0  -2   9 9852.70 91.2812  -2
   0   2   7 9852.70 91.2812   1
   0  -2  10 3308.08 43.8492  -2
   0   2   8 3308.08 43.8492   1
   0   2 -11 18218.1 115.089  -2
   0  -2  -9 18218.1 115.089   1
   0   2 -12 10106.5 69.5646  -2
   0  -2 -10 10106.5 69.5646   1
   0  -2  13 11429.8 79.0773  -2
   0   2  11 11429.8 79.0773   1
   0  -2  14 3635.43 38.2854  -2
   0   2  12 3635.43 38.2854   1
   0   2 -15 6645.15 71.1384  -2
   0  -2 -13 6645.15 71.1384   1
   0  -2  16 9467.21 75.4479  -2
   0   2  14 9467.21 75.4479   1
   0   2 -17 3587.81 46.4952  -2
   0  -2 -15 3587.81 46.4952   1
   0  -2  18 11503.9 120.958  -2
   0   2  16 11503.9 120.958   1
   0   2 -19 1331.88 37.9978  -2
   0  -2 -17 1331.88 37.9978   1
   0   2 -20 7939.79 101.177  -2
   0  -2 -18 7939.79 101.177   1
   0   2 -21 21491.7 165.925  -2
   0  -2 -19 21491.7 165.925   1
   0  -2  22 284.410 22.4152  -2
   0   2  20 284.410 22.4152   1
   0   2 -23 3785.50 61.4449  -2
   0  -2 -21 3785.50 61.4449   1
   0   3  20 600.762 34.7650  -2
   0  -3  23 600.762 34.7650   1
   0   3  19 1569.94 32.3341  -2
   0  -3  22 1569.94 32.3341   1
   0  -3 -18 983.425 29.9288  -2
   0   3 -21 983.425 29.9288   1
   0  -3 -17 3382.07 70.6317  -2
   0   3 -20 3382.07 70.6317   1
   0  -3 -16 2822.26 63.2152  -2
   0   3 -19 2822.26 63.2152   1
   0  -3 -15 1032.82 40.1034  -2
   0   3 -18 1032.82 40.1034   1
   0  -3 -14 2783.15 50.6828  -2
   0   3 -17 2783.15 50.6828   1
   0   3  13 2286.25 49.1723  -2
   0  -3  16 2286.25 49.1723   1
   0  -3 -12 1312.18 38.9228  -2
   0   3 -15 1312.18 38.9228   1
   0  -3 -11 1535.36 38.2274  -2
   0   3 -14 1535.36 38.2274   1
   0  -3 -10 2119.54 35.8573  -2
   0   3 -13 2119.54 35.8573   1
   0  -3  -9 9133.90 92.1363  -2
   0   3 -12 9133.90 92.1363   1
   0  -3  -8 544.981 35.0009  -2
   0   3 -11 544.981 35.0009   1
   0  -3  -7 4321.06 83.9114  -2
   0   3 -10 4321.06 83.9114   1
   0   3   6 2868.00 63.5904  -2
   0  -3   9 2868.00 63.5904   1
   0   3   5 281.932 36.8090  -2
   0  -3   8 281.932 36.8090   1
   0   3   4 7453.38 182.589  -2
   0  -3   7 7453.38 182.589   1
   0   3   3 697.946 35.4012  -2
   0  -3   6 697.946 35.4012   1
   0   3   2 1582.67 48.0952  -2
   0  -3   5 1582.67 48.0952   1
   0  -3  -1 1172.47 36.2395  -2
   0   3  -4 1172.47 36.2395   1
   0  -3   0 416.501 26.2212  -2
   0   3  -3 416.501 26.2212   1
   0  -3   1 974.640 34.9743  -2
   0   3  -2 974.640 34.9743   1
   0  -3   2 384.906 29.5677  -2
   0   3  -1 384.906 29.5677   1
   0  -3   3 239.697 27.4911  -2
   0   3   0 239.697 27.4911   1
   0   3  -4 1012.19 44.9406  -2
   0  -3  -1 1012.19 44.9406   1
   0   3  -5 602.194 25.6033  -2
   0  -3  -2 602.194 25.6033   1
   0   3  -6 229.989 22.4037  -2
   0  -3  -3 229.989 22.4037   1
   0  -3   7 2516.77 53.6092  -2
   0   3   4 2516.77 53.6092   1
   0   3  -8 1026.74 23.9918  -2
   0  -3  -5 1026.74 23.9918   1
   0  -3   9 925.683 22.7701  -2
   0   3   6 925.683 22.7701   1
   0  -3  10 1395.50 29.0328  -2
   0   3   7 1395.50 29.0328   1
   0   3 -11 1741.82 34.1515  -2
   0  -3  -8 1741.82 34.1515   1
   0   3 -12 2941.55 34.8492  -2
   0  -3  -9 2941.55 34.8492   1
   0  -3  13 919.553 20.7402  -2
   0   3  10 919.553 20.7402   1
   0  -3  14 656.509 20.8264  -2
   0   3  11 656.509 20.8264   1
   0   3 -15 465.559 19.6736  -2
   0  -3 -12 465.559 19.6736   1
   0  -3  16 3153.68 41.9537  -2
   0   3  13 3153.68 41.9537   1
   0  -3  17 765.389 25.4159  -2
   0   3  14 765.389 25.4159   1
   0   3 -18 1262.59 39.1430  -2
   0  -3 -15 1262.59 39.1430   1
   0  -3  19 2104.81 42.0230  -2
   0   3  16 2104.81 42.0230   1
   0  -3  20 1670.77 41.6226  -2
   0   3  17 1670.77 41.6226   1
   0  -3  21 2519.63 53.3128  -2
   0   3  18 2519.63 53.3128   1
   0  -3  22 516.695 31.6646  -2
   0   3  19 516.695 31.6646   1
   0   3 -23 923.962 41.1604  -2
   0  -3 -20 923.962 41.1604   1
   0  -4 -19 4845.11 75.2335  -2
   0   4 -23 4845.11 75.2335   1
   0  -4 -18 4254.20 85.5729  -2
   0   4 -22 4254.20 85.5729   1
   0  -4 -17 5184.61 68.5431  -2
   0   4 -21 5184.61 68.5431   1
   0   4  16 20016.1 216.268  -2
   0  -4  20 20016.1 216.268   1
   0   4  15 2920.43 72.2006  -2
   0  -4  19 2920.43 72.2006   1
   0   4  14 915.815 37.7261  -2
   0  -4  18 915.815 37.7261   1
   0   4  13 2252.98 49.8511  -2
   0  -4  17 2252.98 49.8511   1
   0   4  12 2635.49 54.4538  -2
   0  -4  16 2635.49 54.4538   1
   0  -4 -11 8069.58 91.8447  -2
   0   4 -15 8069.58 91.8447   1
   0   4  10 2653.00 45.8802  -2
   0  -4  14 2653.00 45.8802   1
   0  -4  -9 35162.3 224.631  -2
   0   4 -13 35162.3 224.631   1
   0   4   8 41196.2 216.328  -2
   0  -4  12 41196.2 216.328   1
   0  -4  -7 61507.0 374.570  -2
   0   4 -11 61507.0 374.570   1
   0   4   6 58854.0 458.985  -2
   0  -4  10 58854.0 458.985   1
   0  -4  -5 14071.6 128.102  -2
   0   4  -9 14071.6 128.102   1
   0  -4  -4 2486.40 69.1065  -2
   0   4  -8 2486.40 69.1065   1
   0   4   3 45735.9 334.809  -2
   0  -4   7 45735.9 334.809   1
   0  -4  -2 20048.5 171.331  -2
   0   4  -6 20048.5 171.331   1
   0  -4  -1 20987.4 234.041  -2
   0   4  -5 20987.4 234.041   1
   0  -4   0 14748.0 133.881  -2
   0   4  -4 14748.0 133.881   1
   0  -4   1 139744. 548.572  -2
   0   4  -3 139744. 548.572   1
   0  -4   2 78728.7 501.946  -2
   0   4  -2 78728.7 501.946   1
   0  -4   3 69660.0 370.632  -2
   0   4  -1 69660.0 370.632   1
   0   4  -4 38367.5 312.548  -2
   0  -4   0 38367.5 312.548   1
   0  -4   5 7942.13 82.2060  -2
   0   4   1 7942.13 82.2060   1
   0  -4   6 15348.2 192.836  -2
   0   4   2 15348.2 192.836   1
   0   4  -7 26258.4 209.999  -2
   0  -4  -3 26258.4 209.999   1
   0  -4   8 5122.28 66.8319  -2
   0   4   4 5122.28 66.8319   1
   0  -4   9 25259.8 150.600  -2
   0   4   5 25259.8 150.600   1
   0   4 -10 20654.7 127.714  -2
   0  -4  -6 20654.7 127.714   1
   0   4 -11 54045.4 246.714  -2
   0  -4  -7 54045.4 246.714   1
   0   4 -12 38298.2 141.798  -2
   0  -4  -8 38298.2 141.798   1
   0   4 -13 14182.5 92.6610  -2
   0  -4  -9 14182.5 92.6610   1
   0  -4  14 4482.70 41.1153  -2
   0   4  10 4482.70 41.1153   1
   0   4 -15 2929.83 40.0949  -2
   0  -4 -11 2929.83 40.0949   1
   0  -4  16 8399.76 76.7424  -2
   0   4  12 8399.76 76.7424   1
   0  -4  17 7303.77 63.2278  -2
   0   4  13 7303.77 63.2278   1
   0  -4  18 3074.54 52.9694  -2
   0   4  14 3074.54 52.9694   1
   0  -4  19 9489.90 92.3227  -2
   0   4  15 9489.90 92.3227   1
   0   4 -20 6525.44 83.6622  -2
   0  -4 -16 6525.44 83.6622   1
   0  -4  21 10624.1 132.283  -2
   0   4  17 10624.1 132.283   1
   0  -4  22 1272.50 35.1492  -2
   0   4  18 1272.50 35.1492   1
   0   4 -23 6322.09 81.8379  -2
   0  -4 -19 6322.09 81.8379   1
   0   5  18 1198.77 33.7631  -2
   0  -5  23 1198.77 33.7631   1
   0  -5 -17 500.455 26.3372  -2
   0   5 -22 500.455 26.3372   1
   0   5  16 1734.37 43.4267  -2
   0  -5  21 1734.37 43.4267   1
   0  -5 -15 1124.51 45.2128  -2
   0   5 -20 1124.51 45.2128   1
   0  -5 -14 5654.72 80.7330  -2
   0   5 -19 5654.72 80.7330   1
   0  -5 -13 2016.22 45.6061  -2
   0   5 -18 2016.22 45.6061   1
   0  -5 -12 222.447 24.9830  -2
   0   5 -17 222.447 24.9830   1
   0  -5 -11 4492.07 64.1639  -2
   0   5 -16 4492.07 64.1639   1
   0   5  10 1621.07 44.9271  -2
   0  -5  15 1621.07 44.9271   1
   0   5   9 3422.92 59.8085  -2
   0  -5  14 3422.92 59.8085   1
   0  -5  -8 2722.50 56.8834  -2
   0   5 -13 2722.50 56.8834   1
   0  -5  -7 138.682 34.8255  -2
   0   5 -12 138.682 34.8255   1
   0  -5  -6 7135.28 108.179  -2
   0   5 -11 7135.28 108.179   1
   0  -5  -5 1166.22 57.8856  -2
   0   5 -10 1166.22 57.8856   1
   0   5   4 2444.41 75.9918  -2
   0  -5   9 2444.41 75.9918   1
   0  -5  -3 2958.81 85.3278  -2
   0   5  -8 2958.81 85.3278   1
   0  -5  -2 1096.13 58.2738  -2
   0   5  -7 1096.13 58.2738   1
   0  -5  -1 4378.33 112.654  -2
   0   5  -6 4378.33 112.654   1
   0  -5   0 42.4509 30.9433  -2
   0   5  -5 42.4509 30.9433   1
   0  -5   1 1130.65 59.4336  -2
   0   5  -4 1130.65 59.4336   1
   0  -5   2 3878.07 74.8865  -2
   0   5  -3 3878.07 74.8865   1
   0   5  -3 3080.17 63.4276  -2
   0  -5   2 3080.17 63.4276   1
   0   5  -4 2594.19 66.7421  -2
   0  -5   1 2594.19 66.7421   1
   0   5  -5 32.5047 27.7126  -2
   0  -5   0 32.5047 27.7126   1
   0  -5   6 2186.80 49.3243  -2
   0   5   1 2186.80 49.3243   1
   0   5  -7 2080.13 47.0626  -2
   0  -5  -2 2080.13 47.0626   1
   0   5  -8 1061.37 34.2538  -2
   0  -5  -3 1061.37 34.2538   1
   0   5  -9 865.963 25.3155  -2
   0  -5  -4 865.963 25.3155   1
   0  -5  10 507.048 21.3480  -2
   0   5   5 507.048 21.3480   1
   0   5 -11 2720.10 42.6741  -2
   0  -5  -6 2720.10 42.6741   1
   0  -5  12 474.401 20.6116  -2
   0   5   7 474.401 20.6116   1
   0  -5  13 1018.31 23.3896  -2
   0   5   8 1018.31 23.3896   1
   0  -5  14 4290.14 42.5707  -2
   0   5   9 4290.14 42.5707   1
   0  -5  15 1017.42 23.8917  -2
   0   5  10 1017.42 23.8917   1
   0  -5  16 1422.59 31.6403  -2
   0   5  11 1422.59 31.6403   1
   0  -5  17 141.158 19.9579  -2
   0   5  12 141.158 19.9579   1
   0  -5  18 830.617 28.8644  -2
   0   5  13 830.617 28.8644   1
   0   5 -19 3246.40 55.1439  -2
   0  -5 -14 3246.40 55.1439   1
   0  -5  20 350.428 29.2870  -2
   0   5  15 350.428 29.2870   1
   0  -5  21 977.414 37.9328  -2
   0   5  16 977.414 37.9328   1
   0  -5  22 1634.67 46.7670  -2
   0   5  17 1634.67 46.7670   1
   0  -5  23 1182.39 48.9808  -2
   0   5  18 1182.39 48.9808   1
   0  -6 -17 193.245 27.5806  -2
   0   6 -23 193.245 27.5806   1
   0  -6 -16 3542.69 50.8353  -2
   0   6 -22 3542.69 50.8353   1
   0  -6 -15 163.564 24.8676  -2
   0   6 -21 163.564 24.8676   1
   0  -6 -14 8604.78 94.5221  -2
   0   6 -20 8604.78 94.5221   1
   0  -6 -13 12427.1 138.674  -2
   0   6 -19 12427.1 138.674   1
   0   6  12 3230.19 51.4135  -2
   0  -6  18 3230.19 51.4135   1
   0   6  11 809.248 37.1658  -2
   0  -6  17 809.248 37.1658   1
   0   6  10 7249.59 102.666  -2
   0  -6  16 7249.59 102.666   1
   0  -6  -9 11524.5 115.427  -2
   0   6 -15 11524.5 115.427   1
   0  -6  -8 40574.9 215.659  -2
   0   6 -14 40574.9 215.659   1
   0  -6  -7 1283.67 38.2725  -2
   0   6 -13 1283.67 38.2725   1
   0  -6  -6 16366.4 188.214  -2
   0   6 -12 16366.4 188.214   1
   0  -6  -5 2826.58 77.6839  -2
   0   6 -11 2826.58 77.6839   1
   0  -6  -4 36542.7 447.982  -2
   0   6 -10 36542.7 447.982   1
   0   6   3 16258.8 223.971  -2
   0  -6   9 16258.8 223.971   1
   0  -6  -2 2930.95 73.5259  -2
   0   6  -8 2930.95 73.5259   1
   0   6   1 32937.0 469.853  -2
   0  -6   7 32937.0 469.853   1
   0  -6   0 82872.1 710.235  -2
   0   6  -6 82872.1 710.235   1
   0  -6   1 24546.1 319.254  -2
   0   6  -5 24546.1 319.254   1
   0  -6   2 47096.3 352.401  -2
   0   6  -4 47096.3 352.401   1
   0  -6   3 17260.7 227.200  -2
   0   6  -3 17260.7 227.200   1
   0  -6   4 80247.7 451.646  -2
   0   6  -2 80247.7 451.646   1
   0   6  -5 73522.9 505.493  -2
   0  -6   1 73522.9 505.493   1
   0   6  -6 70413.8 466.343  -2
   0  -6   0 70413.8 466.343   1
   0  -6   7 57958.0 433.402  -2
   0   6   1 57958.0 433.402   1
   0  -6   8 7989.38 79.6313  -2
   0   6   2 7989.38 79.6313   1
   0  -6   9 15342.0 118.433  -2
   0   6   3 15342.0 118.433   1
   0  -6  10 23912.8 123.152  -2
   0   6   4 23912.8 123.152   1
   0  -6  11 3219.61 37.5543  -2
   0   6   5 3219.61 37.5543   1
   0   6 -12 35418.6 151.893  -2
   0  -6  -6 35418.6 151.893   1
   0  -6  13 4464.16 48.8105  -2
   0   6   7 4464.16 48.8105   1
   0  -6  14 52193.1 206.397  -2
   0   6   8 52193.1 206.397   1
   0  -6  15 37159.0 138.636  -2
   0   6   9 37159.0 138.636   1
   0  -6  16 11376.0 77.5266  -2
   0   6  10 11376.0 77.5266   1
   0  -6  17 2733.34 38.8812  -2
   0   6  11 2733.34 38.8812   1
   0   6 -18 1051.04 28.3587  -2
   0  -6 -12 1051.04 28.3587   1
   0  -6  19 4272.52 64.4042  -2
   0   6  13 4272.52 64.4042   1
   0  -6  20 4002.27 64.3207  -2
   0   6  14 4002.27 64.3207   1
   0  -6  21 427.859 31.4535  -2
   0   6  15 427.859 31.4535   1
   0  -6  22 7791.75 114.732  -2
   0   6  16 7791.75 114.732   1
   0  -6  23 82.2140 24.6976  -2
   0   6  17 82.2140 24.6976   1
   0  -7 -16 858.522 26.2777  -2
   0   7 -23 858.522 26.2777   1
   0  -7 -15 2325.87 49.2149  -2
   0   7 -22 2325.87 49.2149   1
   0   7  14 22.5194 21.6009  -2
   0  -7  21 22.5194 21.6009   1
   0   7  13 4021.87 61.9718  -2
   0  -7  20 4021.87 61.9718   1
   0   7  12 2405.49 48.1588  -2
   0  -7  19 2405.49 48.1588   1
   0  -7 -11 1341.06 44.9368  -2
   0   7 -18 1341.06 44.9368   1
   0  -7 -10 1438.55 50.9319  -2
   0   7 -17 1438.55 50.9319   1
   0  -7  -9 17.4610 25.7313  -2
   0   7 -16 17.4610 25.7313   1
   0   7   8 5947.49 87.6225  -2
   0  -7  15 5947.49 87.6225   1
   0   7   7 724.264 32.5894  -2
   0  -7  14 724.264 32.5894   1
   0   7   6 6336.54 78.6682  -2
   0  -7  13 6336.54 78.6682   1
   0   7   5 6523.31 84.0380  -2
   0  -7  12 6523.31 84.0380   1
   0   7   4 298.859 25.5080  -2
   0  -7  11 298.859 25.5080   1
   0   7   3 7486.50 92.0852  -2
   0  -7  10 7486.50 92.0852   1
   0  -7  -2 3584.53 71.4525  -2
   0   7  -9 3584.53 71.4525   1
   0   7   1 1867.94 115.763  -2
   0  -7   8 1867.94 115.763   1
   0   7   0 6119.19 163.046  -2
   0  -7   7 6119.19 163.046   1
   0   7  -1 383.888 56.3740  -2
   0  -7   6 383.888 56.3740   1
   0  -7   2 1833.14 83.0103  -2
   0   7  -5 1833.14 83.0103   1
   0  -7   3 28.7533 37.6523  -2
   0   7  -4 28.7533 37.6523   1
   0  -7   4 69.0040 50.5766  -2
   0   7  -3 69.0040 50.5766   1
   0  -7   5 1890.15 60.9803  -2
   0   7  -2 1890.15 60.9803   1
   0  -7   6 638.514 38.2116  -2
   0   7  -1 638.514 38.2116   1
   0  -7   7 2653.92 57.6962  -2
   0   7   0 2653.92 57.6962   1
   0  -7   8 641.611 34.7141  -2
   0   7   1 641.611 34.7141   1
   0  -7   9 1180.94 36.8535  -2
   0   7   2 1180.94 36.8535   1
   0  -7  10 3851.22 48.6658  -2
   0   7   3 3851.22 48.6658   1
   0  -7  11 293.679 19.9722  -2
   0   7   4 293.679 19.9722   1
   0  -7  12 2024.88 30.3434  -2
   0   7   5 2024.88 30.3434   1
   0  -7  13 2114.53 32.4947  -2
   0   7   6 2114.53 32.4947   1
   0  -7  14 481.207 22.0582  -2
   0   7   7 481.207 22.0582   1
   0   7 -15 2182.71 35.1906  -2
   0  -7  -8 2182.71 35.1906   1
   0  -7  16 57.5055 18.9977  -2
   0   7   9 57.5055 18.9977   1
   0  -7  17 1817.92 33.6768  -2
   0   7  10 1817.92 33.6768   1
   0   7 -18 551.243 23.5009  -2
   0  -7 -11 551.243 23.5009   1
   0  -7  19 870.710 29.9778  -2
   0   7  12 870.710 29.9778   1
   0  -7  20 1860.06 53.5987  -2
   0   7  13 1860.06 53.5987   1
   0  -7  21 39.5658 24.5217  -2
   0   7  14 39.5658 24.5217   1
   0  -7  22 1547.67 42.1571  -2
   0   7  15 1547.67 42.1571   1
   0  -7  23 264.622 26.2330  -2
   0   7  16 264.622 26.2330   1
   0  -8 -15 2421.55 73.7692  -2
   0   8 -23 2421.55 73.7692   1
   0   8  14 922.606 33.3096  -2
   0  -8  22 922.606 33.3096   1
   0  -8 -13 958.866 34.2682  -2
   0   8 -21 958.866 34.2682   1
   0   8  12 4104.39 63.6592  -2
   0  -8  20 4104.39 63.6592   1
   0  -8 -11 111.696 26.3895  -2
   0   8 -19 111.696 26.3895   1
   0   8  10 6695.87 105.841  -2
   0  -8  18 6695.87 105.841   1
   0   8   9 1964.71 47.7321  -2
   0  -8  17 1964.71 47.7321   1
   0   8   8 253.385 30.4705  -2
   0  -8  16 253.385 30.4705   1
   0   8   7 4207.47 76.0974  -2
   0  -8  15 4207.47 76.0974   1
   0   8   6 21598.0 165.078  -2
   0  -8  14 21598.0 165.078   1
   0   8   5 15955.2 141.734  -2
   0  -8  13 15955.2 141.734   1
   0   8   4 9985.48 118.404  -2
   0  -8  12 9985.48 118.404   1
   0  -8  -3 1416.46 35.8218  -2
   0   8 -11 1416.46 35.8218   1
   0   8   2 27003.5 146.744  -2
   0  -8  10 27003.5 146.744   1
   0   8   1 403.092 28.7480  -2
   0  -8   9 403.092 28.7480   1
   0   8   0 37455.9 302.427  -2
   0  -8   8 37455.9 302.427   1
   0   8  -1 32854.6 191.853  -2
   0  -8   7 32854.6 191.853   1
   0   8  -2 19806.7 164.649  -2
   0  -8   6 19806.7 164.649   1
   0  -8   3 14957.6 159.146  -2
   0   8  -5 14957.6 159.146   1
   0   8  -4 6333.68 103.847  -2
   0  -8   4 6333.68 103.847   1
   0  -8   5 28529.2 179.264  -2
   0   8  -3 28529.2 179.264   1
   0  -8   6 6695.15 119.456  -2
   0   8  -2 6695.15 119.456   1
   0  -8   7 76785.8 318.884  -2
   0   8  -1 76785.8 318.884   1
   0  -8   8 33964.2 287.493  -2
   0   8   0 33964.2 287.493   1
   0  -8   9 910.991 31.8830  -2
   0   8   1 910.991 31.8830   1
   0  -8  10 21336.7 126.733  -2
   0   8   2 21336.7 126.733   1
   0  -8  11 4562.49 50.3021  -2
   0   8   3 4562.49 50.3021   1
   0   8 -12 23145.4 125.424  -2
   0  -8  -4 23145.4 125.424   1
   0  -8  13 15547.0 104.595  -2
   0   8   5 15547.0 104.595   1
   0   8 -14 34281.0 156.634  -2
   0  -8  -6 34281.0 156.634   1
   0  -8  15 14107.2 103.831  -2
   0   8   7 14107.2 103.831   1
   0   8 -16 960.268 27.3227  -2
   0  -8  -8 960.268 27.3227   1
   0   8 -17 6745.71 54.9350  -2
   0  -8  -9 6745.71 54.9350   1
   0  -8  18 11960.1 105.456  -2
   0   8  10 11960.1 105.456   1
   0   8 -19 171.703 23.4613  -2
   0  -8 -11 171.703 23.4613   1
   0   8 -20 13815.4 141.950  -2
   0  -8 -12 13815.4 141.950   1
   0   8 -21 3596.36 65.2602  -2
   0  -8 -13 3596.36 65.2602   1
   0   8 -22 3567.18 53.1182  -2
   0  -8 -14 3567.18 53.1182   1
   0   8 -23 933.327 31.6233  -2
   0  -8 -15 933.327 31.6233   1
   0  -9 -14 1643.97 49.7231  -2
   0   9 -23 1643.97 49.7231   1
   0   9  13 636.756 28.2298  -2
   0  -9  22 636.756 28.2298   1
   0   9  12 3257.45 52.0220  -2
   0  -9  21 3257.45 52.0220   1
   0  -9 -11 7.13056 17.5733  -2
   0   9 -20 7.13056 17.5733   1
   0  -9 -10 3495.74 66.9934  -2
   0   9 -19 3495.74 66.9934   1
   0  -9  -9 2157.07 50.7609  -2
   0   9 -18 2157.07 50.7609   1
   0   9   8 38.9928 26.7154  -2
   0  -9  17 38.9928 26.7154   1
   0  -9  -7 1781.36 50.1716  -2
   0   9 -16 1781.36 50.1716   1
   0   9   6 129.512 29.8032  -2
   0  -9  15 129.512 29.8032   1
   0   9   5 8400.40 108.067  -2
   0  -9  14 8400.40 108.067   1
   0   9   4 621.568 40.7288  -2
   0  -9  13 621.568 40.7288   1
   0   9   3 7201.39 81.8327  -2
   0  -9  12 7201.39 81.8327   1
   0   9   2 4735.59 57.5726  -2
   0  -9  11 4735.59 57.5726   1
   0   9   1 631.179 29.2340  -2
   0  -9  10 631.179 29.2340   1
   0   9   0 5057.38 57.7942  -2
   0  -9   9 5057.38 57.7942   1
   0   9  -1 2822.47 44.8278  -2
   0  -9   8 2822.47 44.8278   1
   0   9  -2 1877.30 36.6738  -2
   0  -9   7 1877.30 36.6738   1
   0   9  -3 3688.52 55.4180  -2
   0  -9   6 3688.52 55.4180   1
   0  -9   4 985.741 31.9023  -2
   0   9  -5 985.741 31.9023   1
   0  -9   5 2391.09 43.7939  -2
   0   9  -4 2391.09 43.7939   1
   0  -9   6 2148.08 46.8291  -2
   0   9  -3 2148.08 46.8291   1
   0   9  -7 589.710 27.6292  -2
   0  -9   2 589.710 27.6292   1
   0  -9   8 2759.17 48.2174  -2
   0   9  -1 2759.17 48.2174   1
   0  -9   9 1578.54 38.3691  -2
   0   9   0 1578.54 38.3691   1
   0  -9  10 1032.76 34.7765  -2
   0   9   1 1032.76 34.7765   1
   0  -9  11 1599.31 37.1217  -2
   0   9   2 1599.31 37.1217   1
   0  -9  12 2379.82 41.5560  -2
   0   9   3 2379.82 41.5560   1
   0  -9  13 872.881 31.3987  -2
   0   9   4 872.881 31.3987   1
   0   9 -14 2734.76 45.7916  -2
   0  -9  -5 2734.76 45.7916   1
   0   9 -15 193.789 24.5443  -2
   0  -9  -6 193.789 24.5443   1
   0  -9  16 747.163 27.4349  -2
   0   9   7 747.163 27.4349   1
   0  -9  17 73.5271 18.9110  -2
   0   9   8 73.5271 18.9110   1
   0  -9  18 710.651 24.8959  -2
   0   9   9 710.651 24.8959   1
   0  -9  19 1217.37 29.5419  -2
   0   9  10 1217.37 29.5419   1
   0   9 -20 17.7099 20.0495  -2
   0  -9 -11 17.7099 20.0495   1
   0   9 -21 1350.49 31.2289  -2
   0  -9 -12 1350.49 31.2289   1
   0  -9  22 249.583 21.1724  -2
   0   9  13 249.583 21.1724   1
   0   9 -23 942.499 43.7404  -2
   0  -9 -14 942.499 43.7404   1
   0 -10 -12 1336.12 29.7472  -2
   0  10 -22 1336.12 29.7472   1
   0 -10 -11 742.150 31.2500  -2
   0  10 -21 742.150 31.2500   1
   0  10  10 3182.36 57.3953  -2
   0 -10  20 3182.36 57.3953   1
   0  10   9 2187.92 61.7999  -2
   0 -10  19 2187.92 61.7999   1
   0  10   8 3063.92 62.0903  -2
   0 -10  18 3063.92 62.0903   1
   0  10   7 217.066 30.0443  -2
   0 -10  17 217.066 30.0443   1
   0  10   6 12208.4 112.720  -2
   0 -10  16 12208.4 112.720   1
   0  10   5 6863.18 102.253  -2
   0 -10  15 6863.18 102.253   1
   0 -10  -4 10524.4 126.510  -2
   0  10 -14 10524.4 126.510   1
   0  10   3 4301.57 71.4038  -2
   0 -10  13 4301.57 71.4038   1
   0  10   2 30773.8 174.534  -2
   0 -10  12 30773.8 174.534   1
   0  10   1 5486.46 74.9686  -2
   0 -10  11 5486.46 74.9686   1
   0  10   0 2317.27 46.4752  -2
   0 -10  10 2317.27 46.4752   1
   0  10  -1 1683.27 38.5627  -2
   0 -10   9 1683.27 38.5627   1
   0  10  -2 7309.26 91.8916  -2
   0 -10   8 7309.26 91.8916   1
   0  10  -3 22545.8 148.240  -2
   0 -10   7 22545.8 148.240   1
   0 -10   4 19216.7 139.889  -2
   0  10  -6 19216.7 139.889   1
   0 -10   5 55118.2 317.001  -2
   0  10  -5 55118.2 317.001   1
   0 -10   6 20318.9 152.819  -2
   0  10  -4 20318.9 152.819   1
   0 -10   7 9381.77 90.0398  -2
   0  10  -3 9381.77 90.0398   1
   0  10  -8 20048.5 157.041  -2
   0 -10   2 20048.5 157.041   1
   0  10  -9 3007.22 49.5848  -2
   0 -10   1 3007.22 49.5848   1
   0 -10  10 3930.15 52.4427  -2
   0  10   0 3930.15 52.4427   1
   0 -10  11 2987.80 45.1565  -2
   0  10   1 2987.80 45.1565   1
   0 -10  12 10685.8 99.1434  -2
   0  10   2 10685.8 99.1434   1
   0 -10  13 3161.98 53.2045  -2
   0  10   3 3161.98 53.2045   1
   0 -10  14 5905.49 64.7573  -2
   0  10   4 5905.49 64.7573   1
   0 -10  15 21013.3 114.533  -2
   0  10   5 21013.3 114.533   1
   0 -10  16 12295.4 82.3155  -2
   0  10   6 12295.4 82.3155   1
   0  10 -17 590.177 29.6642  -2
   0 -10  -7 590.177 29.6642   1
   0 -10  18 12487.0 93.2516  -2
   0  10   8 12487.0 93.2516   1
   0 -10  19 5927.99 58.7139  -2
   0  10   9 5927.99 58.7139   1
   0  10 -20 1575.15 35.4707  -2
   0 -10 -10 1575.15 35.4707   1
   0 -10  21 901.131 23.8549  -2
   0  10  11 901.131 23.8549   1
   0  10 -22 521.914 18.6470  -2
   0 -10 -12 521.914 18.6470   1
   0 -11 -10 406.497 34.6955  -2
   0  11 -21 406.497 34.6955   1
   0 -11  -9 4469.90 89.3914  -2
   0  11 -20 4469.90 89.3914   1
   0 -11  -8 191.337 30.8628  -2
   0  11 -19 191.337 30.8628   1
   0 -11  -7 3299.63 63.3971  -2
   0  11 -18 3299.63 63.3971   1
   0 -11  -6 2672.08 61.2654  -2
   0  11 -17 2672.08 61.2654   1
   0  11   5 167.803 26.1067  -2
   0 -11  16 167.803 26.1067   1
   0  11   4 1011.75 36.0709  -2
   0 -11  15 1011.75 36.0709   1
   0 -11  -3 156.667 27.6773  -2
   0  11 -14 156.667 27.6773   1
   0 -11  -2 1990.54 50.6683  -2
   0  11 -13 1990.54 50.6683   1
   0 -11  -1 514.108 34.9198  -2
   0  11 -12 514.108 34.9198   1
   0  11   0 2884.70 50.4208  -2
   0 -11  11 2884.70 50.4208   1
   0  11  -1 5197.01 65.5591  -2
   0 -11  10 5197.01 65.5591   1
   0  11  -2 855.542 31.2122  -2
   0 -11   9 855.542 31.2122   1
   0  11  -3 9905.56 104.078  -2
   0 -11   8 9905.56 104.078   1
   0  11  -4 1773.67 41.3951  -2
   0 -11   7 1773.67 41.3951   1
   0  11  -5 823.720 31.3433  -2
   0 -11   6 823.720 31.3433   1
   0  11  -6 409.174 30.2491  -2
   0 -11   5 409.174 30.2491   1
   0 -11   7 2474.87 50.5123  -2
   0  11  -4 2474.87 50.5123   1
   0  11  -8 3922.78 58.7961  -2
   0 -11   3 3922.78 58.7961   1
   0  11  -9 1166.87 33.8977  -2
   0 -11   2 1166.87 33.8977   1
   0 -11  10 1942.04 39.3011  -2
   0  11  -1 1942.04 39.3011   1
   0 -11  11 4022.91 48.7277  -2
   0  11   0 4022.91 48.7277   1
   0 -11  12 231.744 26.0250  -2
   0  11   1 231.744 26.0250   1
   0 -11  13 2228.78 36.7574  -2
   0  11   2 2228.78 36.7574   1
   0 -11  14 45.4382 18.9438  -2
   0  11   3 45.4382 18.9438   1
   0 -11  15 607.659 25.2544  -2
   0  11   4 607.659 25.2544   1
   0 -11  16 426.810 24.1285  -2
   0  11   5 426.810 24.1285   1
   0 -11  17 812.643 26.9009  -2
   0  11   6 812.643 26.9009   1
   0 -11  18 1551.06 28.1743  -2
   0  11   7 1551.06 28.1743   1
   0 -11  19 248.144 22.0429  -2
   0  11   8 248.144 22.0429   1
   0  11 -20 1632.62 39.5336  -2
   0 -11  -9 1632.62 39.5336   1
   0 -11  21 138.207 16.9390  -2
   0  11  10 138.207 16.9390   1
   0  12   9 1609.50 46.0733  -2
   0 -12  21 1609.50 46.0733   1
   0 -12  -8 874.672 40.9546  -2
   0  12 -20 874.672 40.9546   1
   0 -12  -7 1744.33 59.6101  -2
   0  12 -19 1744.33 59.6101   1
   0  12   6 1125.74 38.4734  -2
   0 -12  18 1125.74 38.4734   1
   0 -12  -5 953.228 32.9538  -2
   0  12 -17 953.228 32.9538   1
   0  12   4 5694.78 74.3990  -2
   0 -12  16 5694.78 74.3990   1
   0  12   3 2374.10 53.7675  -2
   0 -12  15 2374.10 53.7675   1
   0  12   2 9216.51 104.513  -2
   0 -12  14 9216.51 104.513   1
   0  12   1 11427.8 109.851  -2
   0 -12  13 11427.8 109.851   1
   0 -12   0 2113.37 51.9968  -2
   0  12 -12 2113.37 51.9968   1
   0  12  -1 12260.8 132.267  -2
   0 -12  11 12260.8 132.267   1
   0  12  -2 9573.75 95.7648  -2
   0 -12  10 9573.75 95.7648   1
   0 -12   3 3030.67 55.6211  -2
   0  12  -9 3030.67 55.6211   1
   0 -12   4 7665.88 78.0490  -2
   0  12  -8 7665.88 78.0490   1
   0 -12   5 1331.86 38.8890  -2
   0  12  -7 1331.86 38.8890   1
   0  12  -6 35497.3 226.772  -2
   0 -12   6 35497.3 226.772   1
   0  12  -7 2931.09 54.2823  -2
   0 -12   5 2931.09 54.2823   1
   0  12  -8 21733.1 171.495  -2
   0 -12   4 21733.1 171.495   1
   0  12  -9 9469.12 82.1345  -2
   0 -12   3 9469.12 82.1345   1
   0 -12  10 3411.83 53.5467  -2
   0  12  -2 3411.83 53.5467   1
   0  12 -11 14645.9 99.1780  -2
   0 -12   1 14645.9 99.1780   1
   0 -12  12 5790.95 57.4125  -2
   0  12   0 5790.95 57.4125   1
   0 -12  13 4415.96 51.7394  -2
   0  12   1 4415.96 51.7394   1
   0 -12  14 9241.01 85.7648  -2
   0  12   2 9241.01 85.7648   1
   0 -12  15 1060.43 26.5616  -2
   0  12   3 1060.43 26.5616   1
   0 -12  16 6109.01 51.2342  -2
   0  12   4 6109.01 51.2342   1
   0 -12  17 1264.49 26.6811  -2
   0  12   5 1264.49 26.6811   1
   0 -12  18 2552.34 36.5920  -2
   0  12   6 2552.34 36.5920   1
   0  12 -19 6971.90 70.0535  -2
   0 -12  -7 6971.90 70.0535   1
   0  12 -20 634.341 20.9673  -2
   0 -12  -8 634.341 20.9673   1
   0 -12  21 5291.63 73.3897  -2
   0  12   9 5291.63 73.3897   1
   0  13   6 2561.47 56.3795  -2
   0 -13  19 2561.47 56.3795   1
   0  13   5 546.333 25.9947  -2
   0 -13  18 546.333 25.9947   1
   0  13   4 757.620 30.8841  -2
   0 -13  17 757.620 30.8841   1
   0  13   3 2066.37 56.1168  -2
   0 -13  16 2066.37 56.1168   1
   0  13   2 408.633 28.8249  -2
   0 -13  15 408.633 28.8249   1
   0 -13  -1 3903.10 64.8140  -2
   0  13 -14 3903.10 64.8140   1
   0 -13   0 1245.12 42.9265  -2
   0  13 -13 1245.12 42.9265   1
   0  13  -1 1731.43 39.9749  -2
   0 -13  12 1731.43 39.9749   1
   0 -13   2 2736.97 46.9198  -2
   0  13 -11 2736.97 46.9198   1
   0 -13   3 397.232 23.8500  -2
   0  13 -10 397.232 23.8500   1
   0 -13   4 1695.17 42.3569  -2
   0  13  -9 1695.17 42.3569   1
   0 -13   5 662.573 35.2799  -2
   0  13  -8 662.573 35.2799   1
   0  13  -6 2845.81 49.5348  -2
   0 -13   7 2845.81 49.5348   1
   0  13  -7 1871.39 38.6555  -2
   0 -13   6 1871.39 38.6555   1
   0  13  -8 536.194 27.8343  -2
   0 -13   5 536.194 27.8343   1
   0  13  -9 3186.63 51.2652  -2
   0 -13   4 3186.63 51.2652   1
   0 -13  10 913.658 28.3954  -2
   0  13  -3 913.658 28.3954   1
   0 -13  11 1940.40 40.0284  -2
   0  13  -2 1940.40 40.0284   1
   0 -13  12 909.971 26.2644  -2
   0  13  -1 909.971 26.2644   1
   0  13 -13 506.243 21.5576  -2
   0 -13   0 506.243 21.5576   1
   0 -13  14 2198.60 33.6198  -2
   0  13   1 2198.60 33.6198   1
   0 -13  15 141.997 16.0904  -2
   0  13   2 141.997 16.0904   1
   0  13 -16 1246.85 27.8420  -2
   0 -13  -3 1246.85 27.8420   1
   0 -13  17 262.715 15.8700  -2
   0  13   4 262.715 15.8700   1
   0 -13  18 155.094 16.2868  -2
   0  13   5 155.094 16.2868   1
   0  13 -19 886.772 31.5221  -2
   0 -13  -6 886.772 31.5221   1
   0  13   7 43.2861 16.8173   1
   0 -14  -3 4234.75 57.4576  -2
   0  14 -17 4234.75 57.4576   1
   0  14   2 722.140 42.4664  -2
   0 -14  16 722.140 42.4664   1
   0  14   1 1437.24 46.0087  -2
   0 -14  15 1437.24 46.0087   1
   0 -14   0 1215.13 36.0781  -2
   0  14 -14 1215.13 36.0781   1
   0  14  -1 130.816 22.9444  -2
   0 -14  13 130.816 22.9444   1
   0 -14   2 1794.50 39.0902  -2
   0  14 -12 1794.50 39.0902   1
   0 -14   3 22.0481 22.6742  -2
   0  14 -11 22.0481 22.6742   1
   0  14  -4 5498.21 82.5031  -2
   0 -14  10 5498.21 82.5031   1
   0 -14   5 5223.56 59.5911  -2
   0  14  -9 5223.56 59.5911   1
   0 -14   6 3761.85 59.7756  -2
   0  14  -8 3761.85 59.7756   1
   0 -14   7 8023.63 91.5372  -2
   0  14  -7 8023.63 91.5372   1
   0  14  -8 1662.37 34.8147  -2
   0 -14   6 1662.37 34.8147   1
   0 -14   9 9301.53 80.0198  -2
   0  14  -5 9301.53 80.0198   1
   0 -14  10 4211.35 50.2871  -2
   0  14  -4 4211.35 50.2871   1
   0 -14  11 31.9617 17.3013  -2
   0  14  -3 31.9617 17.3013   1
   0 -14  12 3246.94 37.1086  -2
   0  14  -2 3246.94 37.1086   1
   0  14 -13 174.281 16.0499  -2
   0 -14   1 174.281 16.0499   1
   0  14 -14 3601.75 37.4731  -2
   0 -14   0 3601.75 37.4731   1
   0  14 -15 1845.66 29.2923  -2
   0 -14  -1 1845.66 29.2923   1
   0  14 -16 2260.80 42.9202  -2
   0 -14  -2 2260.80 42.9202   1
   0  14 -17 10427.1 71.5715  -2
   0 -14  -3 10427.1 71.5715   1
   0  15   1 106.728 27.7321  -2
   0 -15  16 106.728 27.7321   1
   0 -15   0 1648.56 50.0534  -2
   0  15 -15 1648.56 50.0534   1
   0  15  -1 1640.11 48.8646  -2
   0 -15  14 1640.11 48.8646   1
   0 -15   2 3346.37 64.9603  -2
   0  15 -13 3346.37 64.9603   1
   0  15  -3 1185.82 54.9672  -2
   0 -15  12 1185.82 54.9672   1
   0 -15   4 944.638 30.4374  -2
   0  15 -11 944.638 30.4374   1
   0 -15   5 3113.49 53.4013  -2
   0  15 -10 3113.49 53.4013   1
   0 -15   6 118.905 17.7085  -2
   0  15  -9 118.905 17.7085   1
   0 -15   7 1620.46 30.6129  -2
   0  15  -8 1620.46 30.6129   1
   0 -15   8 854.825 32.8599  -2
   0  15  -7 854.825 32.8599   1
   0 -15   9 214.364 26.4862  -2
   0  15  -6 214.364 26.4862   1
   0 -15  10 1891.35 34.8450  -2
   0  15  -5 1891.35 34.8450   1
   0 -15  11 377.626 18.2958  -2
   0  15  -4 377.626 18.2958   1
   0  15 -12 3419.58 44.0820  -2
   0 -15   3 3419.58 44.0820   1
   0  15 -13 1392.94 33.8066  -2
   0 -15   2 1392.94 33.8066   1
   0 -15  14 1285.58 34.0056  -2
   0  15  -1 1285.58 34.0056   1
   0  15 -15 672.214 29.1130  -2
   0 -15   0 672.214 29.1130   1
   0  16  -4 1365.87 58.7641  -2
   0 -16  12 1365.87 58.7641   1
   0  16  -5 2235.00 47.0898  -2
   0 -16  11 2235.00 47.0898   1
   0 -16   6 1994.00 33.7340  -2
   0  16 -10 1994.00 33.7340   1
   0 -16   7 2184.08 48.1673  -2
   0  16  -9 2184.08 48.1673   1
   0  16  -8 766.143 32.7485  -2
   0 -16   8 766.143 32.7485   1
   0 -16   9 905.200 29.5163  -2
   0  16  -7 905.200 29.5163   1
   0 -16  10 6407.09 73.0650  -2
   0  16  -6 6407.09 73.0650   1
   0 -16  11 2071.41 37.0273  -2
   0  16  -5 2071.41 37.0273   1
   0  16 -12 4015.60 80.3459  -2
   0 -16   4 4015.60 80.3459   1
   1 -16   4 4177.22 76.2940   1
  -1  16 -10 1379.93 34.5674  -2
   1 -16   5 1379.93 34.5674   1
   1 -16   9 5776.43 56.3854  -2
  -1  16  -6 5776.43 56.3854   1
   1 -16   8 337.943 26.2451  -2
  -1  16  -7 337.943 26.2451   1
   1 -16   7 1171.43 34.1325  -2
  -1  16  -8 1171.43 34.1325   1
   1 -16   6 3116.12 64.2934  -2
  -1  16  -9 3116.12 64.2934   1
   1 -16   5 639.097 27.3568  -2
  -1  16 -10 639.097 27.3568   1
   1 -16  11 5335.45 55.3544   1
   1 -15  -1 86.7435 12.9619   1
   1 -15   0 267.388 17.7698   1
  -1  15  -1 744.356 22.8016   1
   1 -15  12 809.556 39.9123  -2
  -1  15  -2 809.556 39.9123   1
   1 -15  11 45.9191 24.7834  -2
  -1  15  -3 45.9191 24.7834   1
   1 -15  10 1190.71 48.2837  -2
  -1  15  -4 1190.71 48.2837   1
   1 -15   9 350.365 25.6728  -2
  -1  15  -5 350.365 25.6728   1
   1 -15   8 105.394 23.6377  -2
  -1  15  -6 105.394 23.6377   1
   1 -15   7 345.268 32.6733  -2
  -1  15  -7 345.268 32.6733   1
   1 -15   6 176.367 24.8083  -2
  -1  15  -8 176.367 24.8083   1
  -1  15  -5 218.467 38.3120  -2
   1 -15   9 218.467 38.3120   1
   1 -15   4 749.572 36.7004  -2
  -1  15 -10 749.572 36.7004   1
   1 -15   3 25.5229 27.6260  -2
  -1  15 -11 25.5229 27.6260   1
   1 -15  13 196.134 15.9916   1
   1 -15  14 243.934 17.6492   1
   1 -15  15 1362.45 35.1383   1
  -1  14   4 1.34373 14.7778   1
  -1  14   3 3065.08 31.8645   1
  -1  14   2 21.1747 10.5319   1
  -1  14   1 3052.97 34.6275   1
  -1  14   0 2148.95 35.9868   1
   1 -14  12 10642.6 156.839  -2
  -1  14  -1 10642.6 156.839   1
   1 -14  11 14530.7 96.7767  -2
  -1  14  -2 14530.7 96.7767   1
   1 -14  10 1020.99 55.2862  -2
  -1  14  -3 1020.99 55.2862   1
  -1  14  -9 6744.77 67.2539  -2
   1 -14   4 6744.77 67.2539   1
   1 -14   8 6084.91 72.7860  -2
  -1  14  -5 6084.91 72.7860   1
   1 -14   7 1865.60 46.6834  -2
  -1  14  -6 1865.60 46.6834   1
   1 -14   6 5537.92 93.4111  -2
  -1  14  -7 5537.92 93.4111   1
  -1  14  -5 1675.75 49.8035  -2
   1 -14   8 1675.75 49.8035   1
  -1  14  -4 10586.1 94.5739  -2
   1 -14   9 10586.1 94.5739   1
   1 -14   3 1178.51 49.6482  -2
  -1  14 -10 1178.51 49.6482   1
   1 -14   2 7413.34 108.918  -2
  -1  14 -11 7413.34 108.918   1
  -1  14 -13 743.648 23.7141   1
  -1  14 -14 2554.09 45.9001   1
  -1  14 -15 2005.34 40.6649   1
   1 -14  16 448.527 16.2959   1
   1 -14  17 2554.31 43.0197   1
  -1  14 -18 173.450 22.9010   1
  -1  13   7 33.7782 12.2663   1
  -1  13   6 120.495 12.4035   1
   1 -13  -5 521.939 14.8006   1
   1 -13  -4 74.3874 10.4286   1
   1 -13  -3 891.901 16.9950   1
  -1  13   2 1583.40 23.2965   1
  -1  13 -13 2005.86 108.768  -2
   1 -13  -1 2005.86 108.768   1
  -1  13 -12 119.848 40.7577  -2
   1 -13   0 119.848 40.7577   1
  -1  13 -11 477.163 61.3647  -2
   1 -13   1 477.163 61.3647   1
  -1  13 -10 1616.18 56.9812  -2
   1 -13   2 1616.18 56.9812   1
  -1  13  -9 106.435 34.2801  -2
   1 -13   3 106.435 34.2801   1
   1 -13   8 2284.08 60.3256  -2
  -1  13  -4 2284.08 60.3256   1
  -1  13  -7 1326.73 50.9461  -2
   1 -13   5 1326.73 50.9461   1
   1 -13   6 203.245 37.8703  -2
  -1  13  -6 203.245 37.8703   1
   1 -13   5 790.257 48.0892  -2
  -1  13  -7 790.257 48.0892   1
  -1  13  -4 1463.27 64.7872  -2
   1 -13   8 1463.27 64.7872   1
  -1  13  -3 179.227 40.2090  -2
   1 -13   9 179.227 40.2090   1
   1 -13   2 1129.30 60.0855  -2
  -1  13 -10 1129.30 60.0855   1
   1 -13  14 2149.76 41.2874   1
  -1  13 -15 285.476 17.9280   1
  -1  13 -16 115.263 14.7268   1
   1 -13  17 106.619 14.3386   1
   1 -13  18 699.251 17.7496   1
  -1  13 -19 142.114 20.3383   1
  -1  12   9 5500.58 54.4650   1
   1 -12  -8 38.1514 14.3375   1
   1 -12  -7 3454.39 34.8428   1
   1 -12  -6 3293.53 34.8520   1
   1 -12  -5 1083.56 25.3273   1
  -1  12   4 6622.79 52.7846   1
  -1  12   3 1550.27 22.4626   1
  -1  12   2 8918.19 55.3323   1
  -1  12 -12 3206.33 99.6413  -2
   1 -12  -1 3206.33 99.6413   1
  -1  12 -11 4097.02 156.837  -2
   1 -12   0 4097.02 156.837   1
  -1  12 -10 7131.97 106.244  -2
   1 -12   1 7131.97 106.244   1
  -1  12  -9 4963.83 93.8255  -2
   1 -12   2 4963.83 93.8255   1
  -1  12  -8 12044.3 138.789  -2
   1 -12   3 12044.3 138.789   1
  -1  12  -7 2759.01 74.8084  -2
   1 -12   4 2759.01 74.8084   1
   1 -12   6 20927.1 230.727  -2
  -1  12  -5 20927.1 230.727   1
   1 -12   5 10376.0 157.669  -2
  -1  12  -6 10376.0 157.669   1
   1 -12   4 3490.17 115.305  -2
  -1  12  -7 3490.17 115.305   1
   1 -12   3 15823.7 205.433  -2
  -1  12  -8 15823.7 205.433   1
  -1  12  -2 10604.6 146.909  -2
   1 -12   9 10604.6 146.909   1
  -1  12 -13 2424.61 53.5455   1
   1 -12  14 41.2164 22.3237   1
   1 -12  15 5783.73 59.4993   1
   1 -12  16 773.593 32.8344   1
   1 -12  17 1500.38 38.7457   1
   1 -12  18 7690.45 68.2390   1
   1 -12  19 348.440 24.0738   1
  -1  12 -20 2019.76 43.2304   1
  -1  11  11 477.134 19.5687   1
   1 -11 -10 4078.44 51.1715   1
  -1  11   9 1376.41 24.4972   1
  -1  11   8 34.7996 12.7864   1
  -1  11   7 920.505 19.7340   1
  -1  11   6 4018.29 52.2312   1
  -1  11   5 8246.02 52.8791   1
  -1  11   4 823.095 18.8763   1
   1 -11  -3 130.361 14.5957   1
  -1  11   2 2929.33 37.6681   1
  -1  11 -11 1221.63 115.366  -2
   1 -11  -1 1221.63 115.366   1
  -1  11 -10 4909.48 168.722  -2
   1 -11   0 4909.48 168.722   1
  -1  11  -9 3736.18 154.020  -2
   1 -11   1 3736.18 154.020   1
   1 -11   2 9896.32 66.7580   1
  -1  11  -6 2244.09 77.4839  -2
   1 -11   4 2244.09 77.4839   1
  -1  11  -5 9864.88 187.749  -2
   1 -11   5 9864.88 187.749   1
  -1  11  -4 8269.35 155.242  -2
   1 -11   6 8269.35 155.242   1
  -1  11  -3 3043.91 123.204  -2
   1 -11   7 3043.91 123.204   1
   1 -11   8 2495.05 39.7675   1
   1 -11  12 35.9411 18.1428   1
  -1  11 -13 1330.07 45.3055   1
   1 -11  14 1054.68 39.3740   1
  -1  11 -15 441.373 24.3017   1
  -1  11 -16 4883.95 55.5608   1
  -1  11 -17 1660.81 31.6676   1
   1 -11  18 5.35354 16.6469   1
  -1  11 -19 796.592 26.7120   1
   1 -11  20 186.266 19.0839   1
  -1  11 -21 48.8029 18.4496   1
  -1  10  12 346.853 15.4694   1
  -1  10  11 2605.01 36.4474   1
  -1  10  10 1688.41 24.9091   1
   1 -10  -9 8389.26 54.0306   1
  -1  10   8 13015.9 80.2427   1
  -1  10   7 455.088 18.9878   1
  -1  10   6 9423.02 60.0146   1
  -1  10   5 9857.98 63.6536   1
  -1  10   4 4205.74 39.3669   1
  -1  10   3 20415.0 86.9426   1
  -1  10   2 3082.66 39.0704   1
  -1  10   1 15047.3 85.7757   1
  -1  10   0 5331.82 45.8850   1
  -1  10  -1 5354.03 46.6087   1
  -1  10  -2 8499.64 63.2597   1
   1 -10   3 284.790 19.8042   1
  -1  10  -4 10592.9 186.483  -2
   1 -10   5 10592.9 186.483   1
  -1  10  -6 35638.9 154.401   1
  -1  10  -7 8808.99 66.4824   1
   1 -10   8 1108.91 25.9219   1
   1 -10   9 21364.4 119.924   1
   1 -10  10 28225.0 133.136   1
   1 -10  11 1077.99 27.7279   1
  -1  10 -12 8299.45 73.6282   1
   1 -10  13 570.902 28.7015   1
   1 -10  14 5621.88 84.4768   1
   1 -10  15 1103.82 28.5019   1
  -1  10 -16 2763.35 40.6388   1
   1 -10  17 1976.52 32.8009   1
  -1  10 -18 158.639 21.0427   1
  -1  10 -19 6748.98 79.8250   1
   1 -10  20 1138.45 29.6706   1
   1 -10  21 2786.17 37.6566   1
   1 -10  22 1101.16 32.3806   1
   1  -9 -14 1430.24 31.8016   1
   1  -9 -13 289.638 17.8319   1
  -1   9  12 1057.38 25.3263   1
  -1   9  11 3602.97 43.3028   1
  -1   9  10 51.5625 17.4834   1
  -1   9   9 9893.09 76.2870   1
  -1   9   8 6028.62 56.8533   1
  -1   9   7 72.7476 15.6419   1
  -1   9   6 247.586 17.3723   1
  -1   9   5 19064.4 81.1312   1
  -1   9   4 9218.83 53.1198   1
  -1   9   3 408.964 18.2208   1
  -1   9   2 545.056 18.4129   1
   1  -9  -1 4039.74 42.8556   1
   1  -9   0 126.036 16.3628   1
   1  -9   1 3585.96 37.8097   1
   1  -9   2 112.514 15.9159   1
  -1   9  -3 35.7335 16.1569   1
   1  -9   4 876.424 23.9483   1
   1  -9   5 15.9400 19.0793   1
   1  -9   6 924.853 22.1770   1
   1  -9   7 719.781 23.9998   1
  -1   9  -8 779.279 25.5603   1
  -1   9  -9 83.4440 16.3618   1
   1  -9  10 3932.75 45.8165   1
  -1   9 -11 7183.19 91.6635   1
   1  -9  12 1102.64 30.9435   1
   1  -9  13 448.610 28.8855   1
  -1   9 -14 579.065 30.3988   1
   1  -9  15 709.756 25.3084   1
   1  -9  16 673.232 23.5206   1
   1  -9  17 565.170 24.4890   1
   1  -9  18 1827.56 37.0623   1
  -1   9 -19 694.202 26.1899   1
  -1   9 -20 393.049 19.7983   1
  -1   9 -21 178.822 15.5295   1
   1  -9  22-15.4025 14.9220   1
   1  -8 -15 2778.42 51.9112   1
   1  -8 -14 3064.54 48.7792   1
  -1   8  13 146.881 16.4066   1
  -1   8  12 1640.25 28.2694   1
  -1   8  11 1385.20 33.2194   1
  -1   8  10 1004.42 25.4483   1
  -1   8   9 731.479 22.2430   1
  -1   8   8 11903.6 69.0770   1
   1  -8  -7 11810.4 67.4162   1
  -1   8   6 3161.28 31.7086   1
  -1   8   5 34759.6 100.760   1
  -1   8   4 17564.2 68.7787   1
   1  -8  -3 2203.63 28.3505   1
  -1   8   2 30254.5 134.690   1
   1  -8  -1 359.520 16.8465   1
   1  -8   0 2264.38 37.7406   1
  -1   8  -1 2202.32 38.4675   1
  -1   8  -2 6947.48 57.6944   1
  -1   8  -3 11764.8 84.0843   1
   1  -8   4 3798.16 51.4707   1
   1  -8   5 28099.5 217.309   1
  -1   8  -6 9919.71 103.076   1
   1  -8   7 13221.6 112.771   1
  -1   8  -8 21985.1 115.379   1
   1  -8   9 97.9215 20.5624   1
   1  -8  10 44212.5 243.835   1
   1  -8  11 15671.6 125.994   1
   1  -8  12 5672.88 64.3000   1
   1  -8  13 17803.2 152.468   1
  -1   8 -14 648.120 28.8334   1
   1  -8  15 10261.2 79.6109   1
  -1   8 -16 7293.10 63.1844   1
   1  -8  17 3438.06 50.9558   1
  -1   8 -18 4921.98 59.6366   1
   1  -8  19 2348.77 43.3443   1
   1  -8  20 7694.65 61.7544   1
  -1   8 -21 1518.72 32.1108   1
  -1   8 -22 989.277 25.9458   1
  -1   8 -23 1126.50 40.7954   1
   1  -7 -16 11.0897 19.2287   1
   1  -7 -15 1427.90 37.5054   1
   1  -7 -14 1825.27 39.0137   1
  -1   7  13 5127.03 45.2719   1
  -1   7  12 863.139 22.5408   1
  -1   7  11 14848.4 74.9893   1
  -1   7  10 2536.74 34.9816   1
   1  -7  -9 4874.39 43.3769   1
  -1   7   8 5416.95 41.0487   1
   1  -7  -7 6936.61 51.3420   1
  -1   7   6 3361.34 28.5915   1
  -1   7   5 2244.85 22.2443   1
  -1   7   4 351.853 14.4345   1
   1  -7  -3 11800.4 69.6664   1
   1  -7  -2 179.622 17.5960   1
  -1   7   1 274.414 25.9463   1
  -1   7   0 385.649 22.0495   1
  -1   7  -1 10799.8 80.0827   1
  -1   7  -2 6339.71 72.8725   1
   1  -7   3 84.7148 19.1372   1
   1  -7   4 5028.53 73.8022   1
  -1   7  -5 2349.29 72.0054   1
  -1   7  -6 10164.1 113.254   1
  -1   7  -7 3329.06 58.2141   1
  -1   7  -8 2930.82 62.3967   1
  -1   7  -9 1308.19 36.0577   1
   1  -7  10 136.201 21.8087   1
  -1   7 -11 551.963 21.9521   1
  -1   7 -12 3126.77 40.6930   1
  -1   7 -13 1770.72 38.5971   1
   1  -7  14 187.504 23.0743   1
  -1   7 -15 345.184 26.5881   1
   1  -7  16 504.437 25.5653   1
  -1   7 -17 1283.69 32.1318   1
  -1   7 -18 48.3324 18.4328   1
  -1   7 -19 1401.26 33.6967   1
  -1   7 -20 783.952 23.3550   1
  -1   7 -21 32.5813 17.3133   1
   1  -7  22 1299.00 25.4714   1
  -1   7 -23 100.105 19.2518   1
  -1   6  17 642.329 28.3124   1
   1  -6 -16 7410.90 71.6448   1
   1  -6 -15 1691.43 36.5189   1
   1  -6 -14 7771.09 63.1986   1
  -1   6  13 205.961 17.2745   1
  -1   6  12 367.527 18.8646   1
   1  -6 -11 3344.87 37.7124   1
  -1   6  10 10159.6 56.7846   1
  -1   6   9 12260.2 57.7059   1
   1  -6  -8 2277.73 23.0361   1
  -1   6   7 2378.82 23.1635   1
   1  -6  -6 12629.3 53.6113   1
   1  -6  -5 168.968 11.6210   1
  -1   6   4 8895.84 54.4433   1
  -1   6   3 10909.1 65.9987   1
  -1   6   2 1187.51 26.0247   1
  -1   6   1 93908.2 324.275   1
  -1   6   0 243.313 22.9307   1
  -1   6  -1 20543.3 146.178   1
  -1   6  -2 22934.4 153.724   1
  -1   6  -3 3526.97 57.1057   1
   1  -6   4 25274.8 216.926   1
  -1   6  -5 4936.76 111.593   1
  -1   6  -6 20472.2 192.928   1
  -1   6  -7 2546.10 56.9287   1
   1  -6   8 9559.33 112.387   1
   1  -6   9 20757.2 211.241   1
   1  -6  10 481.962 27.6368   1
  -1   6 -11 35934.4 346.220   1
  -1   6 -12 15403.0 111.243   1
  -1   6 -13 6787.68 66.6968   1
   1  -6  14 25175.8 156.266   1
   1  -6  15 235.181 22.2969   1
  -1   6 -16 7983.57 81.8555   1
  -1   6 -17 4609.33 51.0860   1
   1  -6  18 611.115 24.2225   1
   1  -6  19 4449.40 45.1401   1
  -1   6 -20 876.451 24.0762   1
   1  -6  21 5863.61 59.6721   1
   1  -6  22 494.185 21.0248   1
   1  -6  23 910.951 32.0097   1
   1  -5 -18 119.894 21.7991   1
  -1   5  17 1797.62 35.3887   1
  -1   5  16 105.632 17.4586   1
   1  -5 -15 1141.37 27.4340   1
   1  -5 -14 8489.75 78.2858   1
   1  -5 -13 1687.25 28.7651   1
  -1   5  12 14881.8 78.5880   1
   1  -5 -11 4854.83 40.4726   1
   1  -5 -10 1132.58 20.5281   1
  -1   5   9 138.850 11.6810   1
  -1   5   8 236.798 12.1890   1
   1  -5  -7 4764.49 32.0199   1
  -1   5   6 8941.29 38.3482   1
   1  -5  -5 11008.8 59.6732   1
   1  -5  -4 30130.1 112.497   1
  -1   5   3 4163.93 36.7189   1
   1  -5  -2 16132.9 113.158   1
   1  -5  -1 2740.17 43.5840   1
   1  -5   0 28959.4 155.175   1
  -1   5  -1 889.768 37.8694   1
  -1   5  -2 3148.81 69.3642   1
  -1   5  -3 21368.4 133.653   1
  -1   5  -4 581.377 41.9362   1
   1  -5   5 3211.05 86.5562   1
   1  -5   6 749.813 44.8274   1
  -1   5  -7 4597.65 55.8985   1
   1  -5   8 12175.6 96.7392   1
  -1   5  -9 1872.50 41.0319   1
   1  -5  10 1735.47 37.7176   1
  -1   5 -11 506.126 22.9409   1
   1  -5  12 2395.51 37.3206   1
   1  -5  13 2376.55 32.2639   1
  -1   5 -14 51.6547 19.0141   1
   1  -5  15 11852.0 101.850   1
   1  -5  16 1341.79 36.3475   1
  -1   5 -17 151.363 22.0906   1
   1  -5  18 396.328 22.7164   1
   1  -5  19 6213.39 64.7999   1
  -1   5 -20 3.37157 17.4749   1
  -1   5 -21 2095.73 44.9261   1
  -1   5 -22 78.6202 16.6191   1
   1  -5  23 1242.87 28.1089   1
  -1   4  19-6.28165 14.9047   1
   1  -4 -18 2797.45 47.5257   1
  -1   4  17 1324.65 34.5039   1
   1  -4 -16 129.458 16.6196   1
  -1   4  15 4784.07 54.0605   1
  -1   4  14 3760.02 41.8726   1
   1  -4 -13 5567.26 49.3803   1
   1  -4 -12 73.0983 12.5650   1
  -1   4  11 297.218 13.5779   1
  -1   4  10 15537.0 60.7741   1
  -1   4   9 6000.38 31.6744   1
   1  -4  -8 28133.2 98.6914   1
   1  -4  -7 21044.4 74.7200   1
  -1   4   6 436.280 14.9219   1
   1  -4  -5 40007.6 118.484   1
   1  -4  -4 2600.22 31.1239   1
   1  -4  -3 19129.8 155.042   1
   1  -4  -2 18112.7 166.901   1
   1  -4  -1 2631.02 54.7202   1
  -1   4   0 125102. 335.165   1
   1  -4   1 10335.9 115.591   1
  -1   4  -2 28294.9 152.404   1
  -1   4  -3 38781.2 216.802   1
   1  -4   4 740.371 51.6406   1
  -1   4  -5 51325.3 344.864   1
   1  -4   6 2239.33 45.1903   1
   1  -4   7 45381.0 208.709   1
  -1   4  -8 42202.4 222.113   1
  -1   4  -9 183.548 21.2802   1
  -1   4 -10 28950.4 171.794   1
  -1   4 -11 6288.11 79.3674   1
   1  -4  12 1867.39 41.1655   1
   1  -4  13 6006.32 52.0788   1
  -1   4 -14 4008.59 44.2948   1
   1  -4  15 17309.1 104.915   1
  -1   4 -16 569.738 23.9341   1
  -1   4 -17 11687.5 95.2345   1
  -1   4 -18 10569.9 82.4380   1
  -1   4 -19 172.979 21.5972   1
  -1   4 -20 3216.19 38.4101   1
   1  -4  21 1129.54 32.0057   1
  -1   4 -22 605.726 24.8102   1
  -1   4 -23 175.725 27.7224   1
   1  -3 -20 347.160 18.6360   1
  -1   3  19 600.570 22.9514   1
  -1   3  18 3049.21 43.6534   1
   1  -3 -17 2280.14 37.0457   1
  -1   3  16 1340.92 26.5583   1
   1  -3 -15 3574.19 42.2534   1
  -1   3  14 947.301 19.9935   1
   1  -3 -13 5248.30 44.1199   1
  -1   3  12 666.081 17.5087   1
  -1   3  11 15383.6 70.0383   1
  -1   3  10 14244.2 54.9028   1
   1  -3  -9 2290.14 22.6966   1
  -1   3   8 16134.0 75.2160   1
  -1   3   7 85.7409 13.6303   1
  -1   3   6 27066.5 110.924   1
  -1   3   5 3388.36 33.6007   1
  -1   3   4 996.378 20.2657   1
   1  -3  -3 11885.4 146.060   1
   1  -3  -2 1814.48 43.9982   1
  -1   3   1 18946.7 174.505   1
   1  -3   0 931.659 28.1492   1
  -1   3  -1 17193.0 86.8362   1
   1  -3   2 4251.54 72.7436   1
   1  -3   3 2285.28 59.6366   1
  -1   3  -4 12374.6 146.634   1
  -1   3  -5 25959.6 162.741   1
   1  -3   6 1033.29 41.4908   1
   1  -3   7 648.429 25.9127   1
  -1   3  -8 416.347 22.9351   1
   1  -3   9 4581.01 55.0236   1
   1  -3  10 194.203 23.7442   1
   1  -3  11 3818.30 42.9700   1
   1  -3  12 336.370 18.7814   1
   1  -3  13 2067.55 31.6732   1
   1  -3  14 7181.89 54.4105   1
  -1   3 -15 1380.87 31.5326   1
  -1   3 -16 2546.39 43.7198   1
   1  -3  17 1046.49 31.6160   1
   1  -3  18 80.4306 23.3804   1
  -1   3 -19 2537.89 36.1130   1
   1  -3  20 70.2571 16.9875   1
   1  -3  21 281.579 16.9597   1
   1  -3  22 62.8192 14.6127   1
  -1   2  21 278.976 30.6648   1
   1  -2 -20 309.981 23.7102   1
   1  -2 -19 995.148 24.3272   1
  -1   2  18 2595.55 40.0623   1
  -1   2  17 84.4283 16.9976   1
  -1   2  16 1524.17 31.4375   1
  -1   2  15 82.9518 15.2707   1
  -1   2  14 2983.08 33.8182   1
   1  -2 -13 3210.35 31.0824   1
   1  -2 -12 2940.63 26.2816   1
  -1   2  11 7112.62 46.0676   1
   1  -2 -10 1028.19 18.9465   1
  -1   2   9 22109.1 99.3265   1
   1  -2  -8 169.419 14.2737   1
  -1   2   7 15234.1 90.5345   1
  -1   2   6 14416.1 70.0172   1
  -1   2   5 6887.24 55.1021   1
  -1   2   4 104456. 337.569   1
  -1   2   3 2371.86 39.5889   1
   1  -2  -2 50910.6 234.078   1
  -1   2   1 41679.6 216.792   1
  -1   2   0 3523.15 41.8600   1
  -1   2  -1 26485.3 121.838   1
   1  -2   2 11688.4 90.9278   1
   1  -2   3 39069.7 159.092   1
  -1   2  -4 23032.4 129.286   1
   1  -2   5 16718.3 143.923   1
  -1   2  -6 44261.0 282.989   1
  -1   2  -7 11935.3 81.5307   1
   1  -2   8 18461.3 164.817   1
  -1   2  -9 44084.9 150.579   1
  -1   2 -10 1703.58 36.3355   1
  -1   2 -11 34503.0 159.216   1
  -1   2 -12 3303.17 38.9652   1
  -1   2 -13 11476.2 61.0839   1
   1  -2  14 22081.4 99.6853   1
   1  -2  15 569.385 21.8847   1
   1  -2  16 20612.3 123.136   1
   1  -2  17 2892.21 42.6846   1
   1  -2  18 5829.65 58.9072   1
  -1   2 -19 6791.40 59.4168   1
  -1   2 -20 254.879 22.0176   1
   1  -2  21 2618.45 35.5682   1
   1  -2  22 805.605 24.4351   1
  -1   1  21 1116.17 37.8453   1
   1  -1 -20 67.8665 18.1614   1
  -1   1  19 1238.32 29.6053   1
  -1   1  18 1473.74 27.7994   1
  -1   1  17 13023.6 80.1248   1
  -1   1  16 3326.39 36.9148   1
  -1   1  15 5742.47 50.4455   1
   1  -1 -14 17944.2 86.2360   1
   1  -1 -13 1617.62 26.6013   1
   1  -1 -12 24947.6 90.3324   1
   1  -1 -11 238.528 14.8178   1
  -1   1  10 13370.0 93.7628   1
  -1   1   9 2741.97 33.1203   1
  -1   1   8 222.872 16.2325   1
   1  -1  -7 3618.77 48.8427   1
  -1   1   6 122.198 32.1226   1
   1  -1  -5 60039.9 387.786   1
   1  -1  -4 26890.0 220.667   1
   1  -1  -3 38937.3 177.100   1
   1  -1  -2 18983.0 111.886   1
  -1   1   1 15938.6 104.189   1
   1  -1   0 5239.84 57.5563   1
  -1   1  -1 2010.92 44.1624   1
   1  -1   2 1711.42 39.2839   1
   1  -1   3 1747.16 50.6039   1
   1  -1   4 26440.7 174.510   1
  -1   1  -5 832.963 36.0883   1
   1  -1   6 3721.38 51.2992   1
  -1   1  -7 21720.8 127.879   1
   1  -1   8 840.117 29.1782   1
   1  -1   9 1158.58 28.2649   1
   1  -1  10 233.016 15.3416   1
   1  -1  11 11143.6 59.3999   1
  -1   1 -12 1460.24 22.0344   1
  -1   1 -13 389.351 15.6687   1
   1  -1  14 308.431 16.4833   1
   1  -1  15 30.9914 15.6035   1
   1  -1  16 382.520 18.1384   1
  -1   1 -17 81.0027 18.6992   1
  -1   1 -18 484.337 23.7678   1
  -1   1 -19 3066.88 47.6903   1
  -1   1 -20 884.502 28.5408   1
  -1   1 -21 205.280 23.7190   1
   1  -1  22 227.781 22.1466   1
   1   0 -22-2.68157 26.6774   1
  -1   0  21 113.386 21.2936   1
   1   0 -20 1021.60 35.5951   1
   1   0 -19 454.516 26.0626   1
  -1   0  18 2946.96 46.5680   1
   1   0 -17 8985.23 63.8802   1
   1   0 -16 463.191 19.6782   1
   1   0 -15 13740.2 76.8761   1
  -1   0  14 205.619 16.9117   1
  -1   0  13 3959.13 41.0064   1
   1   0 -12 5109.41 43.7742   1
  -1   0  11 904.345 24.3631   1
   1   0 -10 8953.18 62.0802   1
   1   0  -9 2699.25 28.4184   1
   1   0  -8 29062.2 238.333   1
   1   0  -7 215.360 30.3441   1
   1   0  -6 7143.57 89.0583   1
  -1   0   5 32226.4 154.449   1
   1   0  -4 3137.15 62.5431   1
   1   0  -3 18456.6 132.457   1
   1   0  -2 8374.69 52.7972   1
   1   0  -1 2153.98 45.4728   1
   1   0   0 14530.8 72.4588   1
  -1   0  -1 2534.56 25.7197   1
  -1   0  -2 15054.4 80.9415   1
   1   0   3 27705.5 186.846   1
   1   0   4 19716.0 143.870   1
  -1   0  -5 37595.1 180.121   1
   1   0   6 2780.58 38.2247   1
   1   0   7 30470.2 163.759   1
  -1   0  -8 28635.9 120.040   1
   1   0   9 3577.77 36.3173   1
  -1   0 -10 11019.5 75.7533   1
  -1   0 -11 3649.75 29.7658   1
  -1   0 -12 20558.6 80.6198   1
   1   0  13 982.311 17.5746   1
   1   0  14 15715.0 81.2156   1
   1   0  15 23083.6 95.6396   1
   1   0  16 1664.51 29.8076   1
  -1   0 -17 14638.6 106.238   1
  -1   0 -18 1580.69 33.2683   1
   1   0  19 2967.20 49.8792   1
  -1   0 -20 3983.76 59.6891   1
   1   0  21 199.208 19.8489   1
   1   1 -22 152.507 16.6857   1
  -1  -1  21 6430.99 56.3617   1
   1   1 -20 5098.90 60.7887   1
   1   1 -19 798.597 26.3187   1
  -1  -1  18 5912.51 63.2483   1
   1   1 -17 1740.31 31.4778   1
  -1  -1  16 16697.7 108.851   1
  -1  -1  15 3500.85 44.5067   1
   1   1 -14 3921.84 39.3881   1
   1   1 -13 7606.09 52.1404   1
  -1  -1  12 11453.4 76.2330   1
   1   1 -11 33050.2 149.869   1
   1   1 -10 793.563 28.1548   1
   1   1  -9 7891.58 64.2736   1
   1   1  -8 38592.0 337.213   1
   1   1  -7 2003.63 37.5295   1
  -1  -1   6 21760.5 169.841   1
  -1  -1   5 5858.56 56.2362   1
   1   1  -4 25674.3 132.587   1
  -1  -1   3 397.737 28.2959   1
  -1  -1   2 4678.94 64.0058   1
   1   1  -1 9428.07 71.9982   1
  -1  -1   0 4363.69 52.9791   1
  -1  -1  -1 1291.32 22.7187   1
   1   1   2 65825.6 273.171   1
  -1  -1  -3 1495.07 25.1502   1
  -1  -1  -4 38643.6 140.321   1
  -1  -1  -5 15660.2 112.098   1
  -1  -1  -6 1495.27 24.9899   1
   1   1   7 1475.69 20.1293   1
  -1  -1  -8 808.020 24.3805   1
   1   1   9 168.869 15.5507   1
  -1  -1 -10 5990.20 39.0492   1
  -1  -1 -11 1687.27 21.2606   1
   1   1  12 3829.38 30.7135   1
  -1  -1 -13 1325.77 21.2026   1
   1   1  14 644.123 17.1369   1
   1   1  15 121.147 14.8664   1
  -1  -1 -16 6.75531 14.9451   1
  -1  -1 -17 192.451 15.5069   1
   1   1  18 104.860 17.1202   1
  -1  -1 -19 4078.80 62.9654   1
  -1  -1 -20 3263.47 56.3897   1
  -1  -1 -21 11.9223 15.5875   1
  -1  -2  23 14.0648 12.8101   1
  -1  -2  22 86.1978 14.3896   1
   1   2 -21 16.6105 15.1018   1
  -1  -2  20 1774.73 33.3373   1
  -1  -2  19 2488.79 38.3018   1
   1   2 -18 306.319 23.7685   1
   1   2 -17 4097.23 51.6810   1
   1   2 -16 4466.58 47.3787   1
  -1  -2  15 2565.28 35.0478   1
   1   2 -14 5657.58 53.5879   1
   1   2 -13 137.925 16.4449   1
   1   2 -12 6687.32 57.8464   1
   1   2 -11 14432.6 82.0638   1
   1   2 -10 5430.78 63.0788   1
   1   2  -9 25421.4 129.255   1
   1   2  -8 3308.98 61.2645   1
  -1  -2   7 17076.3 146.374   1
   1   2  -6 22382.6 155.008   1
  -1  -2   5 2193.01 47.6633   1
   1   2  -4 48412.3 263.189   1
   1   2  -3 2466.76 69.2316   1
   1   2  -2 22346.5 182.237   1
   1   2  -1 14213.8 117.120   1
  -1  -2   0 13660.8 74.1831   1
  -1  -2  -1 50288.7 237.407   1
  -1  -2  -2 25609.9 120.348   1
  -1  -2  -3 83540.0 305.676   1
  -1  -2  -4 73343.5 212.632   1
   1   2   5 4884.52 36.7769   1
   1   2   6 28560.7 158.357   1
   1   2   7 3955.04 39.2723   1
   1   2   8 22664.7 77.1160   1
   1   2   9 16192.3 73.8677   1
   1   2  10 3077.87 31.2070   1
   1   2  11 25223.5 90.6864   1
  -1  -2 -12 380.713 16.1283   1
   1   2  13 17879.7 78.5174   1
   1   2  14 1897.13 28.5902   1
  -1  -2 -15 2295.27 29.9155   1
  -1  -2 -16 5796.30 54.2373   1
   1   2  17 533.973 21.4963   1
   1   2  18 3510.39 51.6959   1
  -1  -2 -19 530.180 29.3673   1
   1   2  20 921.974 30.5910   1
   1   3 -23 1456.18 31.1639   1
   1   3 -22 4194.24 51.9544   1
   1   3 -21 30.1784 16.7432   1
   1   3 -20 3010.66 39.4813   1
   1   3 -19 1207.25 35.3772   1
   1   3 -18 268.996 23.9922   1
   1   3 -17 2747.43 39.5007   1
  -1  -3  16 2715.13 37.6139   1
  -1  -3  15 35300.3 167.230   1
   1   3 -14 15132.5 105.212   1
  -1  -3  13 9145.81 66.9739   1
   1   3 -12 12527.5 72.7954   1
  -1  -3  11 1310.14 35.0791   1
  -1  -3  10 7465.67 139.821   1
  -1  -3   9 3975.03 59.7713   1
   1   3  -8 1561.63 43.1092   1
  -1  -3   7 9382.74 89.5303   1
   1   3  -6 15504.7 169.938   1
   1   3  -5 61466.6 321.682   1
  -1  -3   4 10664.3 120.029   1
  -1  -3   3 2183.04 77.0474   1
  -1  -3   2 32562.9 248.489   1
   1   3  -1 10393.3 70.3124   1
   1   3   0 10106.9 66.9787   1
   1   3   1 6601.53 49.5625   1
  -1  -3  -2 14896.7 108.849   1
   1   3   3 1296.27 25.9852   1
   1   3   4 158.624 17.7243   1
   1   3   5 9203.68 57.5082   1
   1   3   6 7537.47 58.7913   1
  -1  -3  -7 3770.37 38.7754   1
   1   3   8 1149.84 18.2539   1
   1   3   9 814.360 16.2624   1
   1   3  10 8936.10 46.8404   1
   1   3  11 779.680 17.3373   1
   1   3  12 205.892 14.9531   1
   1   3  13 28.0531 12.7237   1
   1   3  14 178.321 14.5487   1
   1   3  15 10.2220 13.5681   1
  -1  -3 -16 938.775 22.9811   1
  -1  -3 -17 115.639 15.9251   1
   1   3  18 113.686 16.3522   1
  -1  -3 -19 105.131 13.5131   1
  -1  -3 -20 320.674 27.6764   1
   1   4 -23 260.043 15.2214   1
   1   4 -22 962.655 24.4650   1
   1   4 -21 384.768 20.8492   1
   1   4 -20 1.51163 18.2347   1
   1   4 -19 1557.64 36.4094   1
  -1  -4  18 867.595 30.2761   1
   1   4 -17 5398.04 60.7579   1
   1   4 -16 280.500 21.6408   1
  -1  -4  15 3177.74 43.5494   1
   1   4 -14 2774.56 36.7657   1
   1   4 -13 71.2515 18.3636   1
  -1  -4  12 1314.47 34.3521   1
   1   4 -11 8590.47 115.140   1
   1   4 -10 10784.2 131.198   1
   1   4  -9 3905.81 57.6244   1
   1   4  -8 25515.8 211.568   1
   1   4  -7 4637.11 72.6963   1
   1   4  -6 13928.0 182.706   1
   1   4  -5 8160.33 102.116   1
  -1  -4   4 20970.8 184.828   1
   1   4  -3 27510.8 201.495   1
   1   4  -2 3245.56 57.6244   1
  -1  -4   1 63746.4 239.607   1
   1   4   0 56950.8 293.234   1
   1   4   1 9995.67 80.7896   1
   1   4   2 20017.6 144.412   1
  -1  -4  -3 7625.50 90.1478   1
   1   4   4 45883.7 191.072   1
   1   4   5 14112.7 87.3822   1
   1   4   6 12938.7 73.9147   1
  -1  -4  -7 40233.2 185.474   1
   1   4   8 1934.77 23.2711   1
  -1  -4  -9 27476.8 76.6681   1
   1   4  10 9873.53 53.5478   1
  -1  -4 -11 513.797 16.8529   1
  -1  -4 -12 11953.6 73.9951   1
   1   4  13 183.203 14.5004   1
   1   4  14 13271.3 96.3460   1
   1   4  15 2406.85 36.5514   1
   1   4  16 609.502 21.7178   1
   1   4  17 6133.07 51.6121   1
  -1  -4 -18 1159.08 27.4712   1
  -1  -4 -19 961.541 31.5611   1
   1   5 -23 51.5427 14.6468   1
   1   5 -22 411.516 29.2791   1
   1   5 -21 2817.30 52.3699   1
  -1  -5  20 4925.47 42.6693   1
   1   5 -19 5763.06 58.2560   1
   1   5 -18 17520.8 115.923   1
  -1  -5  17 6227.02 55.5842   1
   1   5 -16 6017.66 60.9868   1
  -1  -5  15 5078.35 58.9415   1
  -1  -5  14 4057.74 48.5861   1
  -1  -5  13 4890.82 46.0539   1
   1   5 -12 412.810 31.0039   1
   1   5 -11 28292.2 249.701   1
   1   5 -10 1365.31 47.6788   1
  -1  -5   9 70650.5 321.616   1
  -1  -5   8 11595.9 154.665   1
   1   5  -7 17444.2 165.565   1
   1   5  -6 1533.47 47.5017   1
  -1  -5   5 449.138 27.3794   1
   1   5  -4 25101.6 139.799   1
   1   5  -3 36398.5 179.050   1
  -1  -5   2 5713.06 61.1359   1
   1   5  -1 1518.12 36.3223   1
   1   5   0 12947.7 102.704   1
   1   5   1 8011.42 69.3733   1
  -1  -5  -2 24230.9 140.629   1
   1   5   3 8647.47 65.5393   1
   1   5   4 26732.6 157.495   1
   1   5   5 167.025 17.3350   1
   1   5   6 9872.41 56.9371   1
   1   5   7 512.726 16.1709   1
   1   5   8 598.062 16.2470   1
   1   5   9 2576.44 25.9456   1
  -1  -5 -10 1751.77 22.7872   1
  -1  -5 -11 12474.3 70.8904   1
  -1  -5 -12 126.440 14.8298   1
  -1  -5 -13 2625.01 42.2295   1
   1   5  14 73.3622 16.4098   1
   1   5  15 873.308 23.8258   1
   1   5  16 708.605 24.9088   1
  -1  -5 -17 26.3330 14.3856   1
  -1  -5 -18 203.462 20.4694   1
   1   6 -23 259.885 15.9343   1
   1   6 -22 169.609 20.4796   1
   1   6 -21 206.292 23.4658   1
  -1  -6  20 343.246 24.3141   1
   1   6 -19 1316.90 36.0368   1
   1   6 -18 86.3707 18.6766   1
   1   6 -17 24.7770 21.3057   1
  -1  -6  16 2978.50 50.8494   1
  -1  -6  15 1680.87 43.8245   1
  -1  -6  14 6855.62 69.3015   1
  -1  -6  13 51.5386 16.6687   1
  -1  -6  12 9826.86 81.3038   1
  -1  -6  11 6776.03 115.614   1
  -1  -6  10 3721.28 64.3935   1
  -1  -6   9 7198.39 138.142   1
   1   6  -8 2082.19 64.9591   1
   1   6  -7 8464.87 119.559   1
   1   6  -6 2080.65 41.2046   1
   1   6  -5 12044.9 82.5364   1
   1   6  -4 413.207 25.8182   1
   1   6  -3 31217.1 171.345   1
   1   6  -2 3940.96 49.6325   1
  -1  -6   1 7239.73 70.4823   1
  -1  -6   0 24143.7 121.270   1
  -1  -6  -1 45921.7 235.523   1
   1   6   2 5678.49 58.8767   1
  -1  -6  -3 14852.5 98.6496   1
   1   6   4 4679.30 49.8737   1
   1   6   5 10384.5 68.4730   1
   1   6   6 6808.61 47.5781   1
   1   6   7 476.018 17.1159   1
  -1  -6  -8 9947.66 58.9295   1
  -1  -6  -9 399.833 16.5787   1
  -1  -6 -10 14374.0 72.2937   1
   1   6  11 3587.78 36.7755   1
   1   6  12 980.008 22.6155   1
   1   6  13 11335.5 75.0974   1
   1   6  14 348.535 17.0855   1
   1   6  15 10007.1 122.679   1
  -1  -6 -16 3275.13 47.9975   1
   1   6  17 33.5912 18.2164   1
   1   7 -23 480.641 20.7380   1
   1   7 -22 2299.18 34.0209   1
   1   7 -21 1.68085 18.2691   1
  -1  -7  20 2759.95 46.6085   1
   1   7 -19 89.4875 18.8914   1
   1   7 -18 11246.9 103.031   1
   1   7 -17 13366.6 116.077   1
   1   7 -16 4559.25 60.2115   1
  -1  -7  15 19436.4 117.273   1
   1   7 -14 2577.97 36.1621   1
  -1  -7  13 5822.52 58.9496   1
   1   7 -12 4816.16 56.8319   1
  -1  -7  11 3098.52 42.7371   1
  -1  -7  10 16947.6 210.673   1
  -1  -7   9 1546.27 38.0553   1
  -1  -7   8 35030.5 186.983   1
   1   7  -7 5456.68 78.2889   1
  -1  -7   6 17712.6 132.465   1
   1   7  -5 6129.97 69.2387   1
   1   7  -4 1523.97 39.8061   1
  -1  -7   3 11148.4 99.3135   1
   1   7  -2 25499.7 197.099   1
   1   7  -1 673.656 28.8193   1
   1   7   0 4613.97 53.7851   1
   1   7   1 2050.15 38.9093   1
  -1  -7  -2 9534.16 71.5502   1
   1   7   3 10447.5 79.8889   1
  -1  -7  -4 2494.75 28.9879   1
  -1  -7  -5 518.674 18.7372   1
   1   7   6 6490.55 44.2244   1
  -1  -7  -7 7118.35 53.7576   1
  -1  -7  -8 2173.73 34.0375   1
   1   7   9 640.019 18.7984   1
   1   7  10 7462.42 49.5341   1
   1   7  11 5644.62 55.4403   1
   1   7  12 3762.78 46.0655   1
   1   7  13 212.179 18.2800   1
   1   7  14 142.031 16.6468   1
   1   7  15 419.577 17.8130   1
  -1  -7 -16 38.4979 18.4664   1
   1   8 -23 289.258 25.3205   1
   1   8 -22 25.3238 19.7508   1
  -1  -8  21 369.529 22.7040   1
  -1  -8  20 1885.25 41.7439   1
   1   8 -19 24.1114 17.6211   1
   1   8 -18 777.168 29.8052   1
  -1  -8  17 24.2616 21.5422   1
  -1  -8  16 331.126 22.7569   1
   1   8 -15 1075.49 28.5029   1
   1   8 -14 7659.26 64.8321   1
  -1  -8  13 12276.4 98.1488   1
  -1  -8  12 137.958 21.9289   1
  -1  -8  11 30250.4 143.758   1
  -1  -8  10 2396.89 36.3551   1
  -1  -8   9 2292.14 29.7904   1
   1   8  -8 4806.19 55.5295   1
   1   8  -7 1002.81 31.5892   1
   1   8  -6 8350.87 83.7433   1
   1   8  -5 9838.75 109.447   1
   1   8  -4 50.6258 21.0089   1
   1   8  -3 7019.94 65.2323   1
  -1  -8   2 350.685 23.9774   1
  -1  -8   1 305.711 22.1474   1
   1   8   0 3801.67 47.7602   1
   1   8   1 10151.2 64.5519   1
  -1  -8  -2 18462.4 100.911   1
  -1  -8  -3 6414.48 53.2269   1
   1   8   4 22269.1 99.1121   1
   1   8   5 19857.8 104.557   1
  -1  -8  -6 1078.57 23.8432   1
   1   8   7 20415.4 89.4537   1
  -1  -8  -8 3611.68 37.6513   1
  -1  -8  -9 2626.21 31.3226   1
   1   8  10 384.830 17.7004   1
   1   8  11 5458.54 57.9492   1
   1   8  12 1427.03 32.6253   1
  -1  -8 -13 1319.37 28.7725   1
   1   8  14 5274.21 70.9221   1
   1   8  15 496.789 21.4421   1
  -1  -9  23 829.509 24.9262   1
  -1  -9  22 3493.42 59.2856   1
  -1  -9  21 4671.54 82.7818   1
   1   9 -20 76.9899 19.6275   1
   1   9 -19 4173.09 78.8104   1
  -1  -9  18 1164.33 35.7237   1
  -1  -9  17 6564.81 85.3981   1
  -1  -9  16 9236.83 74.9163   1
  -1  -9  15 1192.06 36.1918   1
  -1  -9  14 16504.1 122.062   1
  -1  -9  13 410.075 24.2558   1
  -1  -9  12 11296.7 81.6523   1
  -1  -9  11 1983.53 34.2156   1
  -1  -9  10 4391.20 41.7125   1
  -1  -9   9 22885.2 97.8388   1
  -1  -9   8 1919.13 30.7526   1
  -1  -9   7 5328.20 59.3604   1
   1   9  -6 4715.50 49.7733   1
   1   9  -5 210.028 19.8050   1
   1   9  -4 9807.70 70.4626   1
  -1  -9   3 295.730 18.6738   1
  -1  -9   2 8115.75 53.4619   1
  -1  -9   1 8580.95 69.5593   1
   1   9   0 2426.84 31.5380   1
  -1  -9  -1 7453.29 55.9188   1
  -1  -9  -2 206.398 19.2060   1
  -1  -9  -3 3272.40 40.1283   1
   1   9   4 18369.8 105.384   1
   1   9   5 4173.91 40.6787   1
   1   9   6 143.061 16.9543   1
   1   9   7 2109.32 28.5050   1
   1   9   8 9227.49 65.8408   1
   1   9   9 1835.70 29.0001   1
   1   9  10 725.478 24.8002   1
  -1  -9 -11 2065.85 35.3318   1
   1   9  12 124.562 15.1999   1
   1   9  13 3.30231 12.2388   1
   1  10 -22 21.5934 14.0494   1
  -1 -10  21 118.197 19.5071   1
  -1 -10  20 812.632 25.8032   1
  -1 -10  19 1731.52 44.9779   1
   1  10 -18 36.6083 23.1001   1
  -1 -10  17 701.145 33.7345   1
  -1 -10  16 163.252 24.1562   1
  -1 -10  15 59.2853 23.1572   1
  -1 -10  14 7636.99 79.1304   1
   1  10 -13 1781.44 32.5149   1
  -1 -10  12 1066.09 28.7351   1
  -1 -10   6 1831.31 38.8522   1
  -1 -10   5 4866.85 56.7988   1
   1  10  -4 3057.52 38.4185   1
   1  10  -7 5106.55 152.029  -2
  -1 -10   3 5106.55 152.029   1
   1  10  -8 8304.22 184.961  -2
  -1 -10   2 8304.22 184.961   1
   1  10  -9 462.705 53.3950  -2
  -1 -10   1 462.705 53.3950   1
   1  10 -10 12419.7 162.976  -2
  -1 -10   0 12419.7 162.976   1
   1  10 -11 11252.2 215.949  -2
  -1 -10  -1 11252.2 215.949   1
   1  10   2 3312.99 46.1110   1
  -1 -10  -3 14832.8 72.5426   1
   1  10   4 1876.53 26.5532   1
   1  10   5 14151.3 68.0398   1
  -1 -10  -6 6868.57 48.6405   1
   1  10   7 5631.36 48.7285   1
   1  10   8 16746.2 87.5701   1
   1  10   9 293.689 18.7276   1
   1  10  10 6127.89 54.2290   1
   1  10  11 2212.90 30.1800   1
   1  11 -21 1452.64 40.9368   1
   1  11 -20 3480.80 61.6897   1
   1  11 -19 40.3980 25.9732   1
  -1 -11  18 8661.77 100.525   1
  -1 -11  17 74.9712 23.7026   1
   1  11 -16 11797.7 90.3241   1
  -1 -11  15 2634.20 49.0048   1
  -1 -11  14 37.7470 26.1429   1
  -1 -11  13 5805.14 64.3823   1
   1  11  -2 7128.38 167.652  -2
  -1 -11   9 7128.38 167.652   1
   1  11  -3 26831.3 346.002  -2
  -1 -11   8 26831.3 346.002   1
   1  11  -4 9192.03 133.283  -2
  -1 -11   7 9192.03 133.283   1
   1  11  -5 5164.33 172.496  -2
  -1 -11   6 5164.33 172.496   1
   1  11  -6 2609.53 139.431  -2
  -1 -11   5 2609.53 139.431   1
   1  11  -7 6109.89 122.397  -2
  -1 -11   4 6109.89 122.397   1
   1  11  -8 31551.3 209.849  -2
  -1 -11   3 31551.3 209.849   1
   1  11  -9 20770.2 174.383  -2
  -1 -11   2 20770.2 174.383   1
   1  11 -10 8066.99 111.348  -2
  -1 -11   1 8066.99 111.348   1
   1  11 -11 8133.38 146.754  -2
  -1 -11   0 8133.38 146.754   1
   1  11 -12 5089.99 153.066  -2
  -1 -11  -1 5089.99 153.066   1
   1  11   2 565.271 19.9579   1
  -1 -11  -3 541.779 18.7808   1
   1  11   4 3820.29 34.1941   1
   1  11   5 11329.4 59.7663   1
   1  11   6 69.8404 11.1914   1
   1  11   7 1115.33 21.3474   1
  -1 -11  -8 627.184 18.8996   1
  -1 -11  -9 940.281 20.5069   1
   1  11  10 2110.31 42.1346   1
  -1 -12  21 30.7990 20.6503   1
  -1 -12  20 191.030 24.9936   1
   1  12 -19 79.9695 18.6181   1
   1  12 -18 476.655 25.4299   1
  -1 -12  17 233.538 23.7673   1
  -1 -12  16 99.6147 22.5204   1
   1  12 -15 1112.75 34.2759   1
   1  12  -2 192.925 74.2461  -2
  -1 -12  10 192.925 74.2461   1
   1  12  -3 6023.07 111.481  -2
  -1 -12   9 6023.07 111.481   1
   1  12  -4 866.630 65.7223  -2
  -1 -12   8 866.630 65.7223   1
   1  12  -5 762.539 63.6161  -2
  -1 -12   7 762.539 63.6161   1
   1  12  -6 7552.09 122.351  -2
  -1 -12   6 7552.09 122.351   1
  -1 -12   7 2074.06 75.6585  -2
   1  12  -5 2074.06 75.6585   1
   1  12  -8 1927.23 82.8069  -2
  -1 -12   4 1927.23 82.8069   1
   1  12  -9 5652.34 81.8511  -2
  -1 -12   3 5652.34 81.8511   1
   1  12 -10 219.908 49.7416  -2
  -1 -12   2 219.908 49.7416   1
   1  12 -11 8602.56 148.198  -2
  -1 -12   1 8602.56 148.198   1
   1  12 -12 240.948 58.8387  -2
  -1 -12   0 240.948 58.8387   1
   1  12 -13 6104.71 119.789  -2
  -1 -12  -1 6104.71 119.789   1
   1  12 -14 3919.95 152.881  -2
  -1 -12  -2 3919.95 152.881   1
  -1 -12  -3 1057.95 18.7379   1
   1  12   4 3461.31 31.1655   1
   1  12   5 749.578 18.2276   1
   1  12   6 5125.52 40.3407   1
   1  12   7 331.272 15.5467   1
   1  12   8 3720.84 41.9538   1
  -1 -13  19 2798.63 45.3867   1
  -1 -13  18 101.779 16.4931   1
  -1 -13  17 4719.04 64.1383   1
  -1 -13  16 2438.18 67.5116   1
  -1 -13  15 724.669 43.0845   1
  -1 -13   3 3400.58 78.5712  -2
   1  13 -10 3400.58 78.5712   1
  -1 -13   4 8743.00 120.394  -2
   1  13  -9 8743.00 120.394   1
  -1 -13   5 573.700 42.6082  -2
   1  13  -8 573.700 42.6082   1
  -1 -13   6 7289.78 102.216  -2
   1  13  -7 7289.78 102.216   1
  -1 -13   7 4833.37 84.8431  -2
   1  13  -6 4833.37 84.8431   1
   1  13  -8 519.158 34.7718  -2
  -1 -13   5 519.158 34.7718   1
  -1 -13   9 5958.70 78.8043  -2
   1  13  -4 5958.70 78.8043   1
   1  13 -10 2059.33 54.9488  -2
  -1 -13   3 2059.33 54.9488   1
  -1 -13  11 6685.41 116.800  -2
   1  13  -2 6685.41 116.800   1
   1  13 -12 4767.78 106.945  -2
  -1 -13   1 4767.78 106.945   1
   1  13 -13 3676.22 94.1286  -2
  -1 -13   0 3676.22 94.1286   1
   1  13 -14 9082.16 177.482  -2
  -1 -13  -1 9082.16 177.482   1
   1  13   2 21.6711 11.7434   1
   1  13   3 3749.18 44.1185   1
   1  13   4 726.407 22.3906   1
  -1 -13  -5 1602.40 27.6903   1
  -1 -13  -6 354.426 18.9500   1
  -1 -14  17 108.703 22.6680   1
  -1 -14  16 21.3762 18.4221   1
   1  14 -15 8.55145 15.5622   1
  -1 -14   3 687.582 61.9476  -2
   1  14 -11 687.582 61.9476   1
  -1 -14   4 863.891 41.1052  -2
   1  14 -10 863.891 41.1052   1
   1  14  -5 3016.73 94.1450  -2
  -1 -14   9 3016.73 94.1450   1
  -1 -14   6 143.000 35.6442  -2
   1  14  -8 143.000 35.6442   1
  -1 -14   7 610.728 41.7132  -2
   1  14  -7 610.728 41.7132   1
   1  14  -8 292.960 32.5335  -2
  -1 -14   6 292.960 32.5335   1
   1  14  -9 5246.34 59.2164  -2
  -1 -14   5 5246.34 59.2164   1
  -1 -14  10 713.604 29.8132  -2
   1  14  -4 713.604 29.8132   1
   1  14 -11 2483.01 56.6432  -2
  -1 -14   3 2483.01 56.6432   1
   1  14 -12 8030.49 84.4397  -2
  -1 -14   2 8030.49 84.4397   1
   1  14 -13 1709.02 63.6922  -2
  -1 -14   1 1709.02 63.6922   1
   1  14 -14 1960.92 73.9798  -2
  -1 -14   0 1960.92 73.9798   1
   1  14   1 2.54347 11.5891   1
  -1 -14  -2 650.045 18.7550   1
  -1 -14  -3 154.459 11.0933   1
  -1 -15  16 3669.77 65.8939   1
  -1 -15  15 9219.65 126.675   1
   1  15 -14 145.264 16.1794   1
  -1 -15   3 1772.85 68.1299  -2
   1  15 -12 1772.85 68.1299   1
  -1 -15   4 1547.34 39.0143  -2
   1  15 -11 1547.34 39.0143   1
   1  15  -5 2736.63 39.4328  -2
  -1 -15  10 2736.63 39.4328   1
   1  15  -6 2250.39 34.8574  -2
  -1 -15   9 2250.39 34.8574   1
   1  15  -7 5521.66 63.5895  -2
  -1 -15   8 5521.66 63.5895   1
  -1 -15   8 1628.93 32.0919  -2
   1  15  -7 1628.93 32.0919   1
  -1 -15   9 4225.53 57.0052  -2
   1  15  -6 4225.53 57.0052   1
  -1 -15  10 7310.02 52.9189  -2
   1  15  -5 7310.02 52.9189   1
  -1 -15  11 560.337 25.4882  -2
   1  15  -4 560.337 25.4882   1
  -1 -15  12 4053.74 67.4082  -2
   1  15  -3 4053.74 67.4082   1
   1  15 -13 533.195 28.0774  -2
  -1 -15   2 533.195 28.0774   1
   1  15  -1 1308.43 28.1650   1
  -1 -15   0 232.535 30.1967   1
   1  16 -11 31.0752 21.0986   1
  -1 -16   8 44.7082 30.2202   1
  -1 -16   7 923.364 48.3274   1
  -1 -16   6 977.380 48.3916   1
   2 -16   7 3269.14 47.9383  -2
  -2  16  -8 3269.14 47.9383   1
  -2  16  -6 1326.67 35.2372  -2
   2 -16   9 1326.67 35.2372   1
   2 -15  14 3209.20 52.0229  -2
  -2  15   0 3209.20 52.0229   1
  -2  15 -13 1045.43 35.7873  -2
   2 -15   1 1045.43 35.7873   1
   2 -15  12 1046.04 33.2735  -2
  -2  15  -2 1046.04 33.2735   1
  -2  15 -11 1475.19 34.5293  -2
   2 -15   3 1475.19 34.5293   1
   2 -15  10 108.020 21.2467  -2
  -2  15  -4 108.020 21.2467   1
   2 -15   9 435.422 18.3461  -2
  -2  15  -5 435.422 18.3461   1
   2 -15   8 59.0491 14.8078  -2
  -2  15  -6 59.0491 14.8078   1
   2 -15   7 1177.08 26.5717  -2
  -2  15  -7 1177.08 26.5717   1
   2 -15   6 95.8918 15.3015  -2
  -2  15  -8 95.8918 15.3015   1
  -2  15  -5 767.377 21.3805  -2
   2 -15   9 767.377 21.3805   1
   2 -15   4 350.334 23.3968  -2
  -2  15 -10 350.334 23.3968   1
   2 -15   3 413.998 29.2147  -2
  -2  15 -11 413.998 29.2147   1
   2 -15   2 707.649 22.1003  -2
  -2  15 -12 707.649 22.1003   1
  -2  15  -1 1753.21 32.5270  -2
   2 -15  13 1753.21 32.5270   1
   2 -15   0 890.644 30.7821  -2
  -2  15 -14 890.644 30.7821   1
   2 -15  -1 497.283 33.6137  -2
  -2  15 -15 497.283 33.6137   1
  -2  14 -17 2598.10 68.1032  -2
   2 -14  -4 2598.10 68.1032   1
   2 -14  16 3843.43 45.6832  -2
  -2  14   3 3843.43 45.6832   1
   2 -14  15 854.528 32.5166  -2
  -2  14   2 854.528 32.5166   1
   2 -14  14 4716.62 60.2398  -2
  -2  14   1 4716.62 60.2398   1
   2 -14  13 3723.00 45.2873  -2
  -2  14   0 3723.00 45.2873   1
   2 -14  12 4911.36 72.4616  -2
  -2  14  -1 4911.36 72.4616   1
   2 -14  11 4830.36 61.9655  -2
  -2  14  -2 4830.36 61.9655   1
   2 -14  10 708.616 31.4423  -2
  -2  14  -3 708.616 31.4423   1
  -2  14  -9 6290.52 70.9588  -2
   2 -14   4 6290.52 70.9588   1
  -2  14  -8 196.772 21.2947  -2
   2 -14   5 196.772 21.2947   1
  -2  14  -7 5776.32 56.1450  -2
   2 -14   6 5776.32 56.1450   1
  -2  14  -6 6266.46 61.2991  -2
   2 -14   7 6266.46 61.2991   1
   2 -14   5 89.9106 18.4866  -2
  -2  14  -8 89.9106 18.4866   1
  -2  14  -4 4708.56 60.8215  -2
   2 -14   9 4708.56 60.8215   1
   2 -14   3 1830.46 38.3041  -2
  -2  14 -10 1830.46 38.3041   1
   2 -14   2 2005.85 43.3475  -2
  -2  14 -11 2005.85 43.3475   1
   2 -14   1 6981.21 73.6873  -2
  -2  14 -12 6981.21 73.6873   1
   2 -14   0 1735.59 34.0349  -2
  -2  14 -13 1735.59 34.0349   1
   2 -14  -1 5297.53 52.1074  -2
  -2  14 -14 5297.53 52.1074   1
   2 -14  -2 908.434 26.1649  -2
  -2  14 -15 908.434 26.1649   1
  -2  14   3 2210.92 36.9145  -2
   2 -14  16 2210.92 36.9145   1
  -2  13 -18 1813.42 40.2732  -2
   2 -13  -6 1813.42 40.2732   1
  -2  13 -17 832.906 26.7751  -2
   2 -13  -5 832.906 26.7751   1
   2 -13  16 2663.63 41.2124  -2
  -2  13   4 2663.63 41.2124   1
   2 -13  15 77.0676 17.0702  -2
  -2  13   3 77.0676 17.0702   1
   2 -13  14 3671.87 47.2663  -2
  -2  13   2 3671.87 47.2663   1
  -2  13 -13 2215.75 35.5488  -2
   2 -13  -1 2215.75 35.5488   1
   2 -13  12 1001.91 24.9399  -2
  -2  13   0 1001.91 24.9399   1
   2 -13  11 2151.72 33.0995  -2
  -2  13  -1 2151.72 33.0995   1
   2 -13  10 1272.19 29.4993  -2
  -2  13  -2 1272.19 29.4993   1
   2 -13   9 1097.77 31.9775  -2
  -2  13  -3 1097.77 31.9775   1
   2 -13   8 2669.17 46.5230  -2
  -2  13  -4 2669.17 46.5230   1
   2 -13   7 202.804 21.7153  -2
  -2  13  -5 202.804 21.7153   1
  -2  13  -6 6769.74 64.5702  -2
   2 -13   6 6769.74 64.5702   1
  -2  13  -5 590.278 24.7237  -2
   2 -13   7 590.278 24.7237   1
  -2  13  -4 2598.16 46.1827  -2
   2 -13   8 2598.16 46.1827   1
  -2  13  -3 2065.02 37.4164  -2
   2 -13   9 2065.02 37.4164   1
  -2  13  -2 753.827 26.6643  -2
   2 -13  10 753.827 26.6643   1
  -2  13  -1 900.445 30.3799  -2
   2 -13  11 900.445 30.3799   1
  -2  13   0 360.636 26.9163  -2
   2 -13  12 360.636 26.9163   1
  -2  13   1 803.118 29.3683  -2
   2 -13  13 803.118 29.3683   1
  -2  13   2 1635.63 38.3375  -2
   2 -13  14 1635.63 38.3375   1
  -2  13   3 62.1382 20.6265  -2
   2 -13  15 62.1382 20.6265   1
  -2  13   4 1044.99 30.2218  -2
   2 -13  16 1044.99 30.2218   1
   2 -13  -5 377.721 18.9177  -2
  -2  13 -17 377.721 18.9177   1
  -2  13   6 589.463 27.2626  -2
   2 -13  18 589.463 27.2626   1
   2 -13  -7 456.638 28.0238  -2
  -2  13 -19 456.638 28.0238   1
   2 -12  19 373.310 24.8131  -2
  -2  12   8 373.310 24.8131   1
  -2  12 -18 3109.87 41.5591  -2
   2 -12  -7 3109.87 41.5591   1
   2 -12  17 215.018 23.9053  -2
  -2  12   6 215.018 23.9053   1
  -2  12 -16 7358.24 79.4033  -2
   2 -12  -5 7358.24 79.4033   1
   2 -12  15 4957.65 60.8649  -2
  -2  12   4 4957.65 60.8649   1
   2 -12  14 1615.56 36.8356  -2
  -2  12   3 1615.56 36.8356   1
   2 -12  13 6535.97 58.2806  -2
  -2  12   2 6535.97 58.2806   1
   2 -12  12 2993.92 43.1690  -2
  -2  12   1 2993.92 43.1690   1
   2 -12  11 10557.5 81.7316  -2
  -2  12   0 10557.5 81.7316   1
   2 -12  10 4095.10 51.3289  -2
  -2  12  -1 4095.10 51.3289   1
   2 -12   9 11855.3 87.4816  -2
  -2  12  -2 11855.3 87.4816   1
   2 -12   8 14440.6 93.7475  -2
  -2  12  -3 14440.6 93.7475   1
  -2  12  -7 263.911 25.2008  -2
   2 -12   4 263.911 25.2008   1
  -2  12  -6 8190.55 93.7095  -2
   2 -12   5 8190.55 93.7095   1
   2 -12   5 3421.27 51.1925  -2
  -2  12  -6 3421.27 51.1925   1
   2 -12   4 647.079 28.8715  -2
  -2  12  -7 647.079 28.8715   1
  -2  12  -3 18501.2 122.220  -2
   2 -12   8 18501.2 122.220   1
  -2  12  -2 4931.30 58.9156  -2
   2 -12   9 4931.30 58.9156   1
  -2  12  -1 9839.63 103.367  -2
   2 -12  10 9839.63 103.367   1
   2 -12   0 3424.50 55.2354  -2
  -2  12 -11 3424.50 55.2354   1
  -2  12   1 8610.18 94.0635  -2
   2 -12  12 8610.18 94.0635   1
   2 -12  -2 9730.75 90.1061  -2
  -2  12 -13 9730.75 90.1061   1
  -2  12   3 456.084 29.8304  -2
   2 -12  14 456.084 29.8304   1
   2 -12  -4 5062.63 70.8908  -2
  -2  12 -15 5062.63 70.8908   1
  -2  12   5 6453.38 67.7020  -2
   2 -12  16 6453.38 67.7020   1
  -2  12   6 694.845 24.4371  -2
   2 -12  17 694.845 24.4371   1
   2 -12  -7 4665.59 69.7698  -2
  -2  12 -18 4665.59 69.7698   1
  -2  12   8 178.161 29.8411  -2
   2 -12  19 178.161 29.8411   1
   2 -12  -9 1497.56 38.2235  -2
  -2  12 -20 1497.56 38.2235   1
   2 -11  20 1214.89 46.2853  -2
  -2  11  10 1214.89 46.2853   1
  -2  11 -19 154.412 20.1935  -2
   2 -11  -9 154.412 20.1935   1
   2 -11  18 1471.35 42.2512  -2
  -2  11   8 1471.35 42.2512   1
   2 -11  17 515.411 30.6068  -2
  -2  11   7 515.411 30.6068   1
  -2  11 -16 4803.72 69.7514  -2
   2 -11  -6 4803.72 69.7514   1
   2 -11  15 838.405 29.7484  -2
  -2  11   5 838.405 29.7484   1
   2 -11  14 3650.49 53.7020  -2
  -2  11   4 3650.49 53.7020   1
   2 -11  13 9587.82 71.7634  -2
  -2  11   3 9587.82 71.7634   1
   2 -11  12 6765.18 67.8109  -2
  -2  11   2 6765.18 67.8109   1
   2 -11  11 437.530 26.4390  -2
  -2  11   1 437.530 26.4390   1
   2 -11  10 13280.5 108.385  -2
  -2  11   0 13280.5 108.385   1
  -2  11  -9 5933.08 64.6624  -2
   2 -11   1 5933.08 64.6624   1
   2 -11   8 7646.23 78.0730  -2
  -2  11  -2 7646.23 78.0730   1
  -2  11  -7 5889.12 63.8474  -2
   2 -11   3 5889.12 63.8474   1
  -2  11  -6 1246.58 32.9749  -2
   2 -11   4 1246.58 32.9749   1
   2 -11   5 895.747 31.1274  -2
  -2  11  -5 895.747 31.1274   1
  -2  11  -4 455.715 30.4557  -2
   2 -11   6 455.715 30.4557   1
  -2  11  -3 16152.4 119.850  -2
   2 -11   7 16152.4 119.850   1
   2 -11   2 6568.27 72.7827  -2
  -2  11  -8 6568.27 72.7827   1
  -2  11  -1 8845.74 78.2488  -2
   2 -11   9 8845.74 78.2488   1
  -2  11   0 9707.86 100.045  -2
   2 -11  10 9707.86 100.045   1
  -2  11   1 793.977 32.1867  -2
   2 -11  11 793.977 32.1867   1
   2 -11  -2 2286.17 43.4687  -2
  -2  11 -12 2286.17 43.4687   1
  -2  11   3 2960.16 58.7534  -2
   2 -11  13 2960.16 58.7534   1
   2 -11  -4 1236.16 42.5750  -2
  -2  11 -14 1236.16 42.5750   1
  -2  11   5 1815.82 40.7240  -2
   2 -11  15 1815.82 40.7240   1
  -2  11   6 1419.21 34.7461  -2
   2 -11  16 1419.21 34.7461   1
  -2  11   7 1143.28 39.8318  -2
   2 -11  17 1143.28 39.8318   1
   2 -11  -8 624.979 25.0760  -2
  -2  11 -18 624.979 25.0760   1
   2 -11  -9 97.3666 18.8166  -2
  -2  11 -19 97.3666 18.8166   1
   2 -11 -10 418.330 33.0520  -2
  -2  11 -20 418.330 33.0520   1
   2 -11 -11 1794.93 59.1349  -2
  -2  11 -21 1794.93 59.1349   1
   2 -10  21 2126.13 40.0719  -2
  -2  10  12 2126.13 40.0719   1
   2 -10  20 3283.19 44.4100  -2
  -2  10  11 3283.19 44.4100   1
   2 -10  19 1900.54 35.0091  -2
  -2  10  10 1900.54 35.0091   1
   2 -10  18 5142.42 67.8803  -2
  -2  10   9 5142.42 67.8803   1
   2 -10  17 8566.92 87.2224  -2
  -2  10   8 8566.92 87.2224   1
   2 -10  16 2560.99 41.4929  -2
  -2  10   7 2560.99 41.4929   1
   2 -10  15 3848.38 54.9620  -2
  -2  10   6 3848.38 54.9620   1
   2 -10  14 5216.10 65.4835  -2
  -2  10   5 5216.10 65.4835   1
  -2  10 -13 2323.89 40.0377  -2
   2 -10  -4 2323.89 40.0377   1
   2 -10  12 3621.83 45.6158  -2
  -2  10   3 3621.83 45.6158   1
  -2  10 -11 3378.57 43.8769  -2
   2 -10  -2 3378.57 43.8769   1
   2 -10  10 4269.77 50.8626  -2
  -2  10   1 4269.77 50.8626   1
  -2  10  -9 9224.39 90.5217  -2
   2 -10   0 9224.39 90.5217   1
  -2  10  -8 27576.7 144.502  -2
   2 -10   1 27576.7 144.502   1
   2 -10   7 2784.64 39.8191  -2
  -2  10  -2 2784.64 39.8191   1
   2 -10   6 3646.92 53.4071  -2
  -2  10  -3 3646.92 53.4071   1
   2 -10   5 6360.32 68.9035  -2
  -2  10  -4 6360.32 68.9035   1
   2 -10   4 6567.50 74.8540  -2
  -2  10  -5 6567.50 74.8540   1
   2 -10   3 4247.30 62.1989  -2
  -2  10  -6 4247.30 62.1989   1
  -2  10  -2 4816.22 74.4332  -2
   2 -10   7 4816.22 74.4332   1
  -2  10  -1 13712.2 106.059  -2
   2 -10   8 13712.2 106.059   1
   2 -10   0 23130.1 129.418  -2
  -2  10  -9 23130.1 129.418   1
  -2  10   1 1409.01 34.7323  -2
   2 -10  10 1409.01 34.7323   1
  -2  10   2 5608.93 74.4588  -2
   2 -10  11 5608.93 74.4588   1
   2 -10  -3 1021.37 37.9980  -2
  -2  10 -12 1021.37 37.9980   1
   2 -10  -4 3388.61 72.7608  -2
  -2  10 -13 3388.61 72.7608   1
  -2  10   5 13814.3 113.802  -2
   2 -10  14 13814.3 113.802   1
  -2  10   6 5877.37 71.3039  -2
   2 -10  15 5877.37 71.3039   1
  -2  10   7 6791.54 68.3204  -2
   2 -10  16 6791.54 68.3204   1
   2 -10  -8 6820.43 89.7575  -2
  -2  10 -17 6820.43 89.7575   1
   2 -10  -9 6276.95 88.6927  -2
  -2  10 -18 6276.95 88.6927   1
   2 -10 -10 3515.26 53.9759  -2
  -2  10 -19 3515.26 53.9759   1
  -2  10  11 1139.26 33.2061  -2
   2 -10  20 1139.26 33.2061   1
   2 -10 -12 3614.75 44.7005  -2
  -2  10 -21 3614.75 44.7005   1
  -2   9 -22 1015.15 48.6738  -2
   2  -9 -14 1015.15 48.6738   1
  -2   9 -21 91.6129 17.8073  -2
   2  -9 -13 91.6129 17.8073   1
  -2   9 -20 5186.30 59.2732  -2
   2  -9 -12 5186.30 59.2732   1
   2  -9  19 4608.40 55.5697  -2
  -2   9  11 4608.40 55.5697   1
  -2   9 -18 1635.75 38.8559  -2
   2  -9 -10 1635.75 38.8559   1
   2  -9  17 6341.77 82.9978  -2
  -2   9   9 6341.77 82.9978   1
  -2   9 -16 719.432 30.3354  -2
   2  -9  -8 719.432 30.3354   1
   2  -9  15 3959.05 50.7776  -2
  -2   9   7 3959.05 50.7776   1
   2  -9  14 582.376 24.9620  -2
  -2   9   6 582.376 24.9620   1
  -2   9 -13 783.367 25.2473  -2
   2  -9  -5 783.367 25.2473   1
   2  -9  12 12194.9 82.0058  -2
  -2   9   4 12194.9 82.0058   1
   2  -9  11 1875.84 32.8989  -2
  -2   9   3 1875.84 32.8989   1
   2  -9  10 22098.9 132.241  -2
  -2   9   2 22098.9 132.241   1
  -2   9  -9 8312.73 72.0673  -2
   2  -9  -1 8312.73 72.0673   1
   2  -9   8 1898.16 35.1961  -2
  -2   9   0 1898.16 35.1961   1
  -2   9  -7 4654.27 62.2532  -2
   2  -9   1 4654.27 62.2532   1
  -2   9  -6 3205.68 40.9424  -2
   2  -9   2 3205.68 40.9424   1
  -2   9  -5 27436.8 160.778  -2
   2  -9   3 27436.8 160.778   1
   2  -9   4 6609.81 60.6214  -2
  -2   9  -4 6609.81 60.6214   1
   2  -9   3 14006.2 116.858  -2
  -2   9  -5 14006.2 116.858   1
  -2   9  -2 6941.82 83.7999  -2
   2  -9   6 6941.82 83.7999   1
  -2   9  -1 1563.46 39.0970  -2
   2  -9   7 1563.46 39.0970   1
   2  -9   0 3410.22 50.0386  -2
  -2   9  -8 3410.22 50.0386   1
  -2   9   1 3618.57 54.2861  -2
   2  -9   9 3618.57 54.2861   1
  -2   9   2 7178.97 73.0868  -2
   2  -9  10 7178.97 73.0868   1
   2  -9  -3 1132.92 33.2610  -2
  -2   9 -11 1132.92 33.2610   1
   2  -9  -4 10364.2 104.293  -2
  -2   9 -12 10364.2 104.293   1
  -2   9   5 1197.60 40.5375  -2
   2  -9  13 1197.60 40.5375   1
  -2   9   6 781.841 34.7241  -2
   2  -9  14 781.841 34.7241   1
   2  -9  -7 1861.55 46.4132  -2
  -2   9 -15 1861.55 46.4132   1
   2  -9  -8 2100.49 43.1088  -2
  -2   9 -16 2100.49 43.1088   1
   2  -9  -9 2111.04 46.3090  -2
  -2   9 -17 2111.04 46.3090   1
  -2   9  10 616.624 28.5377  -2
   2  -9  18 616.624 28.5377   1
   2  -9 -11 1689.20 46.5676  -2
  -2   9 -19 1689.20 46.5676   1
   2  -9 -12 2316.72 42.8812  -2
  -2   9 -20 2316.72 42.8812   1
   2  -9 -13 294.220 21.8996  -2
  -2   9 -21 294.220 21.8996   1
  -2   9  14 756.199 26.5210  -2
   2  -9  22 756.199 26.5210   1
  -2   8 -22 1154.23 37.2385  -2
   2  -8 -15 1154.23 37.2385   1
   2  -8  21 294.819 20.5395  -2
  -2   8  14 294.819 20.5395   1
  -2   8 -20 1541.14 35.5939  -2
   2  -8 -13 1541.14 35.5939   1
   2  -8  19 949.817 28.4865  -2
  -2   8  12 949.817 28.4865   1
   2  -8  18 1088.62 31.8772  -2
  -2   8  11 1088.62 31.8772   1
   2  -8  17 13595.3 122.822  -2
  -2   8  10 13595.3 122.822   1
  -2   8 -16 1110.83 31.9428  -2
   2  -8  -9 1110.83 31.9428   1
   2  -8  15 13503.6 95.2070  -2
  -2   8   8 13503.6 95.2070   1
  -2   8 -14 8321.49 66.2791  -2
   2  -8  -7 8321.49 66.2791   1
   2  -8  13 1869.28 30.8473  -2
  -2   8   6 1869.28 30.8473   1
  -2   8 -12 4458.04 46.0213  -2
   2  -8  -5 4458.04 46.0213   1
   2  -8  11 6114.23 49.5373  -2
  -2   8   4 6114.23 49.5373   1
   2  -8  10 10323.3 89.4462  -2
  -2   8   3 10323.3 89.4462   1
   2  -8   9 21613.9 129.699  -2
  -2   8   2 21613.9 129.699   1
  -2   8  -8 4684.30 52.5584  -2
   2  -8  -1 4684.30 52.5584   1
   2  -8   7 7764.82 64.1584  -2
  -2   8   0 7764.82 64.1584   1
  -2   8  -6 467.001 22.8029  -2
   2  -8   1 467.001 22.8029   1
  -2   8  -5 21835.9 140.161  -2
   2  -8   2 21835.9 140.161   1
  -2   8  -4 8196.45 94.2396  -2
   2  -8   3 8196.45 94.2396   1
   2  -8   3 4249.36 70.4970  -2
  -2   8  -4 4249.36 70.4970   1
   2  -8   2 14931.6 139.049  -2
  -2   8  -5 14931.6 139.049   1
  -2   8  -1 868.074 34.8678  -2
   2  -8   6 868.074 34.8678   1
  -2   8   0 7707.42 98.6191  -2
   2  -8   7 7707.42 98.6191   1
   2  -8  -1 13144.9 114.494  -2
  -2   8  -8 13144.9 114.494   1
   2  -8  -2 6554.09 70.1083  -2
  -2   8  -9 6554.09 70.1083   1
   2  -8  -3 23655.8 162.512  -2
  -2   8 -10 23655.8 162.512   1
  -2   8   4 6577.39 74.5794  -2
   2  -8  11 6577.39 74.5794   1
  -2   8   5 5133.22 67.1127  -2
   2  -8  12 5133.22 67.1127   1
  -2   8   6 1801.98 43.9092  -2
   2  -8  13 1801.98 43.9092   1
   2  -8  -7 9465.58 92.8562  -2
  -2   8 -14 9465.58 92.8562   1
   2  -8  -8 16634.0 148.054  -2
  -2   8 -15 16634.0 148.054   1
   2  -8  -9 2933.53 52.6223  -2
  -2   8 -16 2933.53 52.6223   1
   2  -8 -10 6694.69 73.1633  -2
  -2   8 -17 6694.69 73.1633   1
  -2   8  11 2074.51 43.2747  -2
   2  -8  18 2074.51 43.2747   1
   2  -8 -12 1069.68 40.9275  -2
  -2   8 -19 1069.68 40.9275   1
   2  -8 -13 4018.81 59.8339  -2
  -2   8 -20 4018.81 59.8339   1
  -2   8  14 298.700 23.8282  -2
   2  -8  21 298.700 23.8282   1
  -2   8  15 3207.80 52.7874  -2
   2  -8  22 3207.80 52.7874   1
  -2   7 -22 9718.19 106.882  -2
   2  -7 -16 9718.19 106.882   1
  -2   7 -21 5500.06 81.9135  -2
   2  -7 -15 5500.06 81.9135   1
   2  -7  20 4578.40 62.8490  -2
  -2   7  14 4578.40 62.8490   1
   2  -7  19 11437.1 111.700  -2
  -2   7  13 11437.1 111.700   1
   2  -7  18 1235.24 33.5440  -2
  -2   7  12 1235.24 33.5440   1
   2  -7  17 2494.56 46.8069  -2
  -2   7  11 2494.56 46.8069   1
  -2   7 -16 4175.23 59.4674  -2
   2  -7 -10 4175.23 59.4674   1
  -2   7 -15 561.761 22.1866  -2
   2  -7  -9 561.761 22.1866   1
  -2   7 -14 10603.5 93.5035  -2
   2  -7  -8 10603.5 93.5035   1
  -2   7 -13 1012.92 23.2400  -2
   2  -7  -7 1012.92 23.2400   1
  -2   7 -12 24236.5 109.597  -2
   2  -7  -6 24236.5 109.597   1
   2  -7  11 12340.0 73.4460  -2
  -2   7   5 12340.0 73.4460   1
  -2   7 -10 4513.48 45.2619  -2
   2  -7  -4 4513.48 45.2619   1
  -2   7  -9 37702.6 188.293  -2
   2  -7  -3 37702.6 188.293   1
   2  -7   8 2889.36 44.8034  -2
  -2   7   2 2889.36 44.8034   1
  -2   7  -7 20202.3 142.099  -2
   2  -7  -1 20202.3 142.099   1
  -2   7  -6 6903.83 75.8641  -2
   2  -7   0 6903.83 75.8641   1
   2  -7   5 4532.75 55.7108  -2
  -2   7  -1 4532.75 55.7108   1
   2  -7   4 26683.0 167.441  -2
  -2   7  -2 26683.0 167.441   1
   2  -7   3 244.317 30.3451  -2
  -2   7  -3 244.317 30.3451   1
   2  -7   2 40441.4 287.923  -2
  -2   7  -4 40441.4 287.923   1
  -2   7  -1 11232.4 165.012  -2
   2  -7   5 11232.4 165.012   1
   2  -7   0 5236.23 82.4113  -2
  -2   7  -6 5236.23 82.4113   1
  -2   7   1 13273.9 125.546  -2
   2  -7   7 13273.9 125.546   1
   2  -7  -2 6403.36 82.5771  -2
  -2   7  -8 6403.36 82.5771   1
  -2   7   3 14586.9 144.357  -2
   2  -7   9 14586.9 144.357   1
   2  -7  -4 3382.21 54.0445  -2
  -2   7 -10 3382.21 54.0445   1
   2  -7  -5 3641.26 61.9617  -2
  -2   7 -11 3641.26 61.9617   1
   2  -7  -6 11892.8 103.774  -2
  -2   7 -12 11892.8 103.774   1
   2  -7  -7 272.583 25.2035  -2
  -2   7 -13 272.583 25.2035   1
  -2   7   8 5026.10 74.2150  -2
   2  -7  14 5026.10 74.2150   1
   2  -7  -9 1439.42 38.1473  -2
  -2   7 -15 1439.42 38.1473   1
   2  -7 -10 1439.10 47.8457  -2
  -2   7 -16 1439.10 47.8457   1
   2  -7 -11 921.211 41.3077  -2
  -2   7 -17 921.211 41.3077   1
   2  -7 -12 391.527 30.6407  -2
  -2   7 -18 391.527 30.6407   1
   2  -7 -13 3726.30 63.2154  -2
  -2   7 -19 3726.30 63.2154   1
  -2   7  14 4358.47 69.7104  -2
   2  -7  20 4358.47 69.7104   1
   2  -7 -15 2024.97 40.6646  -2
  -2   7 -21 2024.97 40.6646   1
   2  -7 -16 2905.64 58.7161  -2
  -2   7 -22 2905.64 58.7161   1
  -2   6 -22 931.060 38.3749  -2
   2  -6 -17 931.060 38.3749   1
   2  -6  21 1121.86 39.8901  -2
  -2   6  16 1121.86 39.8901   1
   2  -6  20 2074.83 41.4086  -2
  -2   6  15 2074.83 41.4086   1
   2  -6  19 2637.40 47.2591  -2
  -2   6  14 2637.40 47.2591   1
   2  -6  18 1802.89 36.7218  -2
  -2   6  13 1802.89 36.7218   1
   2  -6  17 9660.07 81.2092  -2
  -2   6  12 9660.07 81.2092   1
  -2   6 -16 11748.2 95.9969  -2
   2  -6 -11 11748.2 95.9969   1
  -2   6 -15 1753.57 34.2441  -2
   2  -6 -10 1753.57 34.2441   1
   2  -6  14 4305.03 47.6921  -2
  -2   6   9 4305.03 47.6921   1
   2  -6  13 1171.78 24.9016  -2
  -2   6   8 1171.78 24.9016   1
   2  -6  12 1384.54 24.3743  -2
  -2   6   7 1384.54 24.3743   1
  -2   6 -11 23151.9 109.307  -2
   2  -6  -6 23151.9 109.307   1
   2  -6  10 3293.10 38.6509  -2
  -2   6   5 3293.10 38.6509   1
  -2   6  -9 38076.6 185.782  -2
   2  -6  -4 38076.6 185.782   1
  -2   6  -8 4589.83 51.6369  -2
   2  -6  -3 4589.83 51.6369   1
  -2   6  -7 39452.0 195.982  -2
   2  -6  -2 39452.0 195.982   1
   2  -6   6 13272.1 122.296  -2
  -2   6   1 13272.1 122.296   1
   2  -6   5 1026.07 30.7984  -2
  -2   6   0 1026.07 30.7984   1
   2  -6   4 12120.8 102.265  -2
  -2   6  -1 12120.8 102.265   1
  -2   6  -3 12166.8 99.4470  -2
   2  -6   2 12166.8 99.4470   1
   2  -6   2 13077.9 148.023  -2
  -2   6  -3 13077.9 148.023   1
  -2   6  -1 36040.0 259.703  -2
   2  -6   4 36040.0 259.703   1
   2  -6   0 937.373 45.3455  -2
  -2   6  -5 937.373 45.3455   1
   2  -6  -1 27541.0 270.526  -2
  -2   6  -6 27541.0 270.526   1
  -2   6   2 18743.2 219.390  -2
   2  -6   7 18743.2 219.390   1
  -2   6   3 12577.3 205.955  -2
   2  -6   8 12577.3 205.955   1
   2  -6  -4 31308.2 215.871  -2
  -2   6  -9 31308.2 215.871   1
   2  -6  -5 8064.57 112.665  -2
  -2   6 -10 8064.57 112.665   1
   2  -6  -6 26284.8 181.753  -2
  -2   6 -11 26284.8 181.753   1
  -2   6   7 1060.15 28.4294  -2
   2  -6  12 1060.15 28.4294   1
   2  -6  -8 2058.22 37.9071  -2
  -2   6 -13 2058.22 37.9071   1
   2  -6  -9 12934.5 81.7607  -2
  -2   6 -14 12934.5 81.7607   1
   2  -6 -10 610.403 29.5135  -2
  -2   6 -15 610.403 29.5135   1
  -2   6  11 25891.8 186.202  -2
   2  -6  16 25891.8 186.202   1
  -2   6  12 7546.94 98.3118  -2
   2  -6  17 7546.94 98.3118   1
   2  -6 -13 4507.18 81.1561  -2
  -2   6 -18 4507.18 81.1561   1
   2  -6 -14 1259.73 36.8381  -2
  -2   6 -19 1259.73 36.8381   1
   2  -6 -15 2788.62 50.0845  -2
  -2   6 -20 2788.62 50.0845   1
   2  -6 -16 3577.06 62.7780  -2
  -2   6 -21 3577.06 62.7780   1
  -2   6  17 1358.12 55.6276  -2
   2  -6  22 1358.12 55.6276   1
  -2   5 -22 385.034 38.4862  -2
   2  -5 -18 385.034 38.4862   1
   2  -5  21 1761.95 38.5362  -2
  -2   5  17 1761.95 38.5362   1
   2  -5  20 938.991 35.0144  -2
  -2   5  16 938.991 35.0144   1
   2  -5  19 3269.85 50.8723  -2
  -2   5  15 3269.85 50.8723   1
   2  -5  18 10216.0 87.1142  -2
  -2   5  14 10216.0 87.1142   1
   2  -5  17 3477.70 47.6182  -2
  -2   5  13 3477.70 47.6182   1
  -2   5 -16 38720.8 203.451  -2
   2  -5 -12 38720.8 203.451   1
   2  -5  15 214.126 17.4522  -2
  -2   5  11 214.126 17.4522   1
  -2   5 -14 10871.1 90.3843  -2
   2  -5 -10 10871.1 90.3843   1
  -2   5 -13 6891.41 57.0906  -2
   2  -5  -9 6891.41 57.0906   1
   2  -5  12 1238.23 22.7115  -2
  -2   5   8 1238.23 22.7115   1
  -2   5 -11 12986.3 90.0533  -2
   2  -5  -7 12986.3 90.0533   1
   2  -5  10 1151.01 20.7846  -2
  -2   5   6 1151.01 20.7846   1
  -2   5  -9 21427.1 125.520  -2
   2  -5  -5 21427.1 125.520   1
   2  -5   8 29001.2 168.520  -2
  -2   5   4 29001.2 168.520   1
   2  -5   7 11612.9 97.7135  -2
  -2   5   3 11612.9 97.7135   1
  -2   5  -6 30902.6 183.611  -2
   2  -5  -2 30902.6 183.611   1
   2  -5   5 7031.51 63.9813  -2
  -2   5   1 7031.51 63.9813   1
  -2   5  -4 18776.5 109.077  -2
   2  -5   0 18776.5 109.077   1
   2  -5   3 28193.0 149.109  -2
  -2   5  -1 28193.0 149.109   1
   2  -5   2 6957.24 74.7067  -2
  -2   5  -2 6957.24 74.7067   1
  -2   5  -1 46490.2 242.456  -2
   2  -5   3 46490.2 242.456   1
  -2   5   0 14076.4 129.539  -2
   2  -5   4 14076.4 129.539   1
  -2   5   1 20515.5 140.192  -2
   2  -5   5 20515.5 140.192   1
  -2   5   2 29943.6 198.888  -2
   2  -5   6 29943.6 198.888   1
  -2   5   3 16055.0 113.901  -2
   2  -5   7 16055.0 113.901   1
   2  -5  -4 21238.4 180.789  -2
  -2   5  -8 21238.4 180.789   1
  -2   5   5 7559.70 95.8932  -2
   2  -5   9 7559.70 95.8932   1
  -2   5   6 3002.96 54.3090  -2
   2  -5  10 3002.96 54.3090   1
  -2   5   7 5286.33 64.8456  -2
   2  -5  11 5286.33 64.8456   1
  -2   5   8 3497.80 39.9727  -2
   2  -5  12 3497.80 39.9727   1
  -2   5   9 4123.74 59.6836  -2
   2  -5  13 4123.74 59.6836   1
  -2   5  10 3314.14 65.8601  -2
   2  -5  14 3314.14 65.8601   1
   2  -5 -11 320.789 26.3392  -2
  -2   5 -15 320.789 26.3392   1
   2  -5 -12 25993.9 197.184  -2
  -2   5 -16 25993.9 197.184   1
   2  -5 -13 1211.44 35.6380  -2
  -2   5 -17 1211.44 35.6380   1
   2  -5 -14 4040.20 68.6674  -2
  -2   5 -18 4040.20 68.6674   1
   2  -5 -15 1260.95 36.8711  -2
  -2   5 -19 1260.95 36.8711   1
   2  -5 -16 336.685 22.7394  -2
  -2   5 -20 336.685 22.7394   1
  -2   5  17 1473.03 40.7653  -2
   2  -5  21 1473.03 40.7653   1
  -2   5  18 467.307 21.3672  -2
   2  -5  22 467.307 21.3672   1
  -2   4 -22 1403.27 54.5439  -2
   2  -4 -19 1403.27 54.5439   1
   2  -4  21 278.456 22.3864  -2
  -2   4  18 278.456 22.3864   1
  -2   4 -20 599.406 27.9150  -2
   2  -4 -17 599.406 27.9150   1
  -2   4 -19 3238.30 54.3013  -2
   2  -4 -16 3238.30 54.3013   1
  -2   4 -18 244.813 21.7717  -2
   2  -4 -15 244.813 21.7717   1
  -2   4 -17 10559.3 83.8133  -2
   2  -4 -14 10559.3 83.8133   1
  -2   4 -16 142.119 17.9109  -2
   2  -4 -13 142.119 17.9109   1
  -2   4 -15 8280.16 65.7799  -2
   2  -4 -12 8280.16 65.7799   1
   2  -4  14 1951.77 31.6575  -2
  -2   4  11 1951.77 31.6575   1
   2  -4  13 3875.53 42.4321  -2
  -2   4  10 3875.53 42.4321   1
   2  -4  12 3791.30 36.1401  -2
  -2   4   9 3791.30 36.1401   1
  -2   4 -11 3542.04 37.7408  -2
   2  -4  -8 3542.04 37.7408   1
  -2   4 -10 3752.45 44.2268  -2
   2  -4  -7 3752.45 44.2268   1
  -2   4  -9 10335.0 73.1561  -2
   2  -4  -6 10335.0 73.1561   1
  -2   4  -8 36611.7 159.510  -2
   2  -4  -5 36611.7 159.510   1
  -2   4  -7 23621.4 100.181  -2
   2  -4  -4 23621.4 100.181   1
   2  -4   6 8158.47 64.3434  -2
  -2   4   3 8158.47 64.3434   1
   2  -4   5 9678.32 78.1951  -2
  -2   4   2 9678.32 78.1951   1
  -2   4  -4 12871.9 105.474  -2
   2  -4  -1 12871.9 105.474   1
  -2   4  -3 1207.80 45.5744  -2
   2  -4   0 1207.80 45.5744   1
   2  -4   2 7575.77 105.586  -2
  -2   4  -1 7575.77 105.586   1
  -2   4  -1 17744.2 102.938  -2
   2  -4   2 17744.2 102.938   1
  -2   4   0 1421.18 37.7810  -2
   2  -4   3 1421.18 37.7810   1
  -2   4   1 20116.5 188.673  -2
   2  -4   4 20116.5 188.673   1
  -2   4   2 22226.2 189.773  -2
   2  -4   5 22226.2 189.773   1
  -2   4   3 2704.74 53.4894  -2
   2  -4   6 2704.74 53.4894   1
   2  -4  -4 61371.4 353.000  -2
  -2   4  -7 61371.4 353.000   1
   2  -4  -5 19199.9 124.303  -2
  -2   4  -8 19199.9 124.303   1
  -2   4   6 14041.8 105.004  -2
   2  -4   9 14041.8 105.004   1
   2  -4  -7 11129.2 101.187  -2
  -2   4 -10 11129.2 101.187   1
   2  -4  -8 4510.35 62.5672  -2
  -2   4 -11 4510.35 62.5672   1
   2  -4  -9 12107.4 95.1811  -2
  -2   4 -12 12107.4 95.1811   1
  -2   4  10 5281.12 50.2549  -2
   2  -4  13 5281.12 50.2549   1
   2  -4 -11 1135.25 32.2105  -2
  -2   4 -14 1135.25 32.2105   1
  -2   4  12 25759.2 160.602  -2
   2  -4  15 25759.2 160.602   1
   2  -4 -13 234.612 28.1485  -2
  -2   4 -16 234.612 28.1485   1
   2  -4 -14 21188.8 132.583  -2
  -2   4 -17 21188.8 132.583   1
   2  -4 -15 128.831 25.2355  -2
  -2   4 -18 128.831 25.2355   1
   2  -4 -16 5213.16 63.9533  -2
  -2   4 -19 5213.16 63.9533   1
  -2   4  17 1571.84 32.2280  -2
   2  -4  20 1571.84 32.2280   1
   2  -4 -18 593.309 28.9233  -2
  -2   4 -21 593.309 28.9233   1
   2  -4 -19 4749.13 78.5910  -2
  -2   4 -22 4749.13 78.5910   1
   2  -3  22 727.764 29.6532  -2
  -2   3  20 727.764 29.6532   1
   2  -3  21 4318.74 69.5861  -2
  -2   3  19 4318.74 69.5861   1
   2  -3  20 7327.08 98.4896  -2
  -2   3  18 7327.08 98.4896   1
  -2   3 -19 1748.65 33.1923  -2
   2  -3 -17 1748.65 33.1923   1
  -2   3 -18 15824.2 131.488  -2
   2  -3 -16 15824.2 131.488   1
  -2   3 -17 2892.57 51.2017  -2
   2  -3 -15 2892.57 51.2017   1
   2  -3  16 9416.68 93.7038  -2
  -2   3  14 9416.68 93.7038   1
  -2   3 -15 8013.63 68.3562  -2
   2  -3 -13 8013.63 68.3562   1
  -2   3 -14 3540.44 39.5743  -2
   2  -3 -12 3540.44 39.5743   1
  -2   3 -13 23482.0 116.204  -2
   2  -3 -11 23482.0 116.204   1
   2  -3  12 7584.84 71.4420  -2
  -2   3  10 7584.84 71.4420   1
  -2   3 -11 4623.39 57.0296  -2
   2  -3  -9 4623.39 57.0296   1
  -2   3 -10 13781.0 123.153  -2
   2  -3  -8 13781.0 123.153   1
  -2   3  -9 8548.49 86.3184  -2
   2  -3  -7 8548.49 86.3184   1
  -2   3  -8 3052.40 62.1817  -2
   2  -3  -6 3052.40 62.1817   1
   2  -3   7 18772.6 96.6848  -2
  -2   3   5 18772.6 96.6848   1
  -2   3  -6 42415.1 160.176  -2
   2  -3  -4 42415.1 160.176   1
   2  -3   5 49197.7 375.923  -2
  -2   3   3 49197.7 375.923   1
  -2   3  -4 5193.29 77.5599  -2
   2  -3  -2 5193.29 77.5599   1
   2  -3   3 41411.5 404.201  -2
  -2   3   1 41411.5 404.201   1
   2  -3   2 43354.9 272.071  -2
  -2   3   0 43354.9 272.071   1
   2  -3   1 28966.5 149.566  -2
  -2   3  -1 28966.5 149.566   1
  -2   3   0 21993.5 201.797  -2
   2  -3   2 21993.5 201.797   1
   2  -3  -1 13028.3 132.305  -2
  -2   3  -3 13028.3 132.305   1
  -2   3   2 13128.4 117.195  -2
   2  -3   4 13128.4 117.195   1
   2  -3  -3 18811.6 181.241  -2
  -2   3  -5 18811.6 181.241   1
  -2   3   4 71704.7 344.252  -2
   2  -3   6 71704.7 344.252   1
   2  -3  -5 59115.6 190.312  -2
  -2   3  -7 59115.6 190.312   1
   2  -3  -6 2686.42 42.8067  -2
  -2   3  -8 2686.42 42.8067   1
   2  -3  -7 26106.5 230.062  -2
  -2   3  -9 26106.5 230.062   1
   2  -3  -8 4218.59 65.6232  -2
  -2   3 -10 4218.59 65.6232   1
   2  -3  -9 1529.47 35.3785  -2
  -2   3 -11 1529.47 35.3785   1
  -2   3  10 2624.02 37.2749  -2
   2  -3  12 2624.02 37.2749   1
   2  -3 -11 7434.40 64.1846  -2
  -2   3 -13 7434.40 64.1846   1
   2  -3 -12 3460.35 52.0377  -2
  -2   3 -14 3460.35 52.0377   1
  -2   3  13 5405.99 67.6213  -2
   2  -3  15 5405.99 67.6213   1
  -2   3  14 10601.7 111.887  -2
   2  -3  16 10601.7 111.887   1
   2  -3 -15 5621.47 78.2121  -2
  -2   3 -17 5621.47 78.2121   1
   2  -3 -16 4824.73 63.1236  -2
  -2   3 -18 4824.73 63.1236   1
   2  -3 -17 1367.92 36.6776  -2
  -2   3 -19 1367.92 36.6776   1
   2  -3 -18 4284.63 60.6070  -2
  -2   3 -20 4284.63 60.6070   1
   2  -3 -19 1440.85 38.5611  -2
  -2   3 -21 1440.85 38.5611   1
  -2   3  20 383.654 27.5484  -2
   2  -3  22 383.654 27.5484   1
  -2   2 -22 189.355 28.0437  -2
   2  -2 -21 189.355 28.0437   1
   2  -2  21 2250.88 57.0261  -2
  -2   2  20 2250.88 57.0261   1
  -2   2 -20 734.514 26.7607  -2
   2  -2 -19 734.514 26.7607   1
   2  -2  19 446.135 22.5162  -2
  -2   2  18 446.135 22.5162   1
   2  -2  18 1616.33 36.2327  -2
  -2   2  17 1616.33 36.2327   1
   2  -2  17 3100.41 53.7318  -2
  -2   2  16 3100.41 53.7318   1
  -2   2 -16 1127.52 35.0131  -2
   2  -2 -15 1127.52 35.0131   1
   2  -2  15 1268.92 33.4447  -2
  -2   2  14 1268.92 33.4447   1
  -2   2 -14 3334.66 42.0756  -2
   2  -2 -13 3334.66 42.0756   1
  -2   2 -13 6985.57 66.6707  -2
   2  -2 -12 6985.57 66.6707   1
  -2   2 -12 3059.66 40.6117  -2
   2  -2 -11 3059.66 40.6117   1
   2  -2  11 12062.6 100.313  -2
  -2   2  10 12062.6 100.313   1
  -2   2 -10 11144.9 76.9127  -2
   2  -2  -9 11144.9 76.9127   1
  -2   2  -9 1960.11 45.0551  -2
   2  -2  -8 1960.11 45.0551   1
  -2   2  -8 9833.46 148.439  -2
   2  -2  -7 9833.46 148.439   1
   2  -2   7 2477.75 65.1116  -2
  -2   2   6 2477.75 65.1116   1
   2  -2   6 19290.3 137.666  -2
  -2   2   5 19290.3 137.666   1
  -2   2  -5 31601.6 246.889  -2
   2  -2  -4 31601.6 246.889   1
  -2   2  -4 27477.9 233.177  -2
   2  -2  -3 27477.9 233.177   1
  -2   2  -3 11870.1 167.579  -2
   2  -2  -2 11870.1 167.579   1
  -2   2  -2 33711.5 258.112  -2
   2  -2  -1 33711.5 258.112   1
  -2   2  -1 31294.9 203.328  -2
   2  -2   0 31294.9 203.328   1
   2  -2   0 46014.8 386.457  -2
  -2   2  -1 46014.8 386.457   1
   2  -2  -1 79241.6 371.031  -2
  -2   2  -2 79241.6 371.031   1
   2  -2  -2 7287.04 122.039  -2
  -2   2  -3 7287.04 122.039   1
  -2   2   3 8833.60 110.196  -2
   2  -2   4 8833.60 110.196   1
  -2   2   4 10362.6 84.4287  -2
   2  -2   5 10362.6 84.4287   1
   2  -2  -5 6581.22 66.9801  -2
  -2   2  -6 6581.22 66.9801   1
  -2   2   6 7224.10 73.9559  -2
   2  -2   7 7224.10 73.9559   1
   2  -2  -7 32109.8 233.268  -2
  -2   2  -8 32109.8 233.268   1
   2  -2  -8 3673.14 51.2428  -2
  -2   2  -9 3673.14 51.2428   1
   2  -2  -9 10228.5 75.4698  -2
  -2   2 -10 10228.5 75.4698   1
   2  -2 -10 37945.9 177.623  -2
  -2   2 -11 37945.9 177.623   1
  -2   2  11 934.533 23.0713  -2
   2  -2  12 934.533 23.0713   1
  -2   2  12 22712.4 148.024  -2
   2  -2  13 22712.4 148.024   1
  -2   2  13 8065.15 78.2216  -2
   2  -2  14 8065.15 78.2216   1
   2  -2 -14 481.557 28.3802  -2
  -2   2 -15 481.557 28.3802   1
  -2   2  15 3091.43 57.1569  -2
   2  -2  16 3091.43 57.1569   1
   2  -2 -16 1278.34 33.7470  -2
  -2   2 -17 1278.34 33.7470   1
   2  -2 -17 1811.68 40.4768  -2
  -2   2 -18 1811.68 40.4768   1
  -2   2  18 378.404 27.9971  -2
   2  -2  19 378.404 27.9971   1
  -2   2  19 2253.08 46.8986  -2
   2  -2  20 2253.08 46.8986   1
   2  -2 -20 8296.47 88.6967  -2
  -2   2 -21 8296.47 88.6967   1
   2  -2 -21 554.683 26.1679  -2
  -2   2 -22 554.683 26.1679   1
   2  -1  21 620.011 29.3384  -2
  -2   1  21 620.011 29.3384   1
  -2   1 -20 2724.29 49.0680  -2
   2  -1 -20 2724.29 49.0680   1
   2  -1  19 2264.20 42.2367  -2
  -2   1  19 2264.20 42.2367   1
   2  -1  18 5685.90 69.9831  -2
  -2   1  18 5685.90 69.9831   1
  -2   1 -17 6873.34 84.0259  -2
   2  -1 -17 6873.34 84.0259   1
  -2   1 -16 7174.89 85.0853  -2
   2  -1 -16 7174.89 85.0853   1
  -2   1 -15 12054.1 104.939  -2
   2  -1 -15 12054.1 104.939   1
   2  -1  14 5939.30 56.5204  -2
  -2   1  14 5939.30 56.5204   1
   2  -1  13 1903.28 39.3362  -2
  -2   1  13 1903.28 39.3362   1
   2  -1  12 19043.1 122.850  -2
  -2   1  12 19043.1 122.850   1
   2  -1  11 2624.38 47.2051  -2
  -2   1  11 2624.38 47.2051   1
   2  -1  10 13411.1 112.050  -2
  -2   1  10 13411.1 112.050   1
   2  -1   9 7453.19 74.5365  -2
  -2   1   9 7453.19 74.5365   1
   2  -1   8 13932.7 118.169  -2
  -2   1   8 13932.7 118.169   1
  -2   1  -7 55554.7 499.562  -2
   2  -1  -7 55554.7 499.562   1
   2  -1   6 3549.54 66.3282  -2
  -2   1   6 3549.54 66.3282   1
   2  -1   5 94468.7 541.869  -2
  -2   1   5 94468.7 541.869   1
  -2   1  -4 238892. 771.539  -2
   2  -1  -4 238892. 771.539   1
  -2   1  -3 71451.9 501.645  -2
   2  -1  -3 71451.9 501.645   1
  -2   1  -2 136899. 410.286  -2
   2  -1  -2 136899. 410.286   1
   2  -1   1 18686.5 175.786  -2
  -2   1   1 18686.5 175.786   1
  -2   1   0 5408.67 79.1126  -2
   2  -1   0 5408.67 79.1126   1
   2  -1  -1 50951.6 387.639  -2
  -2   1  -1 50951.6 387.639   1
  -2   1   2 426693. 1138.21  -2
   2  -1   2 426693. 1138.21   1
   2  -1  -3 149539. 729.490  -2
  -2   1  -3 149539. 729.490   1
   2  -1  -4 78337.9 539.088  -2
  -2   1  -4 78337.9 539.088   1
   2  -1  -5 109009. 547.035  -2
  -2   1  -5 109009. 547.035   1
   2  -1  -6 10462.4 134.706  -2
  -2   1  -6 10462.4 134.706   1
  -2   1   7 18506.8 94.4893  -2
   2  -1   7 18506.8 94.4893   1
   2  -1  -8 7788.32 84.6052  -2
  -2   1  -8 7788.32 84.6052   1
  -2   1   9 8037.84 79.9449  -2
   2  -1   9 8037.84 79.9449   1
   2  -1 -10 13179.2 106.610  -2
  -2   1 -10 13179.2 106.610   1
   2  -1 -11 4060.33 48.5224  -2
  -2   1 -11 4060.33 48.5224   1
  -2   1  12 12621.7 85.5911  -2
   2  -1  12 12621.7 85.5911   1
  -2   1  13 1695.00 34.9555  -2
   2  -1  13 1695.00 34.9555   1
  -2   1  14 3318.08 43.2688  -2
   2  -1  14 3318.08 43.2688   1
   2  -1 -15 5417.52 54.2381  -2
  -2   1 -15 5417.52 54.2381   1
   2  -1 -16 2559.89 47.5821  -2
  -2   1 -16 2559.89 47.5821   1
   2  -1 -17 3399.90 62.6769  -2
  -2   1 -17 3399.90 62.6769   1
   2  -1 -18 1831.83 51.6734  -2
  -2   1 -18 1831.83 51.6734   1
   2  -1 -19 998.138 39.8967  -2
  -2   1 -19 998.138 39.8967   1
  -2   1  20 1398.33 59.9243  -2
   2  -1  20 1398.33 59.9243   1
   2  -1 -21 1232.23 44.7906  -2
  -2   1 -21 1232.23 44.7906   1
   2   0  21 1165.34 40.8816  -2
  -2   0  22 1165.34 40.8816   1
  -2   0 -20 1319.15 37.7288  -2
   2   0 -21 1319.15 37.7288   1
  -2   0 -19 858.840 27.6449  -2
   2   0 -20 858.840 27.6449   1
   2   0  18 176.690 27.1524  -2
  -2   0  19 176.690 27.1524   1
  -2   0 -17 3094.28 53.5228  -2
   2   0 -18 3094.28 53.5228   1
  -2   0 -16 84.9568 19.9253  -2
   2   0 -17 84.9568 19.9253   1
  -2   0 -15 6874.09 72.8843  -2
   2   0 -16 6874.09 72.8843   1
  -2   0 -14 12218.4 99.6923  -2
   2   0 -15 12218.4 99.6923   1
  -2   0 -13 86.5447 20.1891  -2
   2   0 -14 86.5447 20.1891   1
   2   0  12 8940.49 83.9328  -2
  -2   0  13 8940.49 83.9328   1
  -2   0 -11 1553.90 40.0816  -2
   2   0 -12 1553.90 40.0816   1
   2   0  10 3640.36 54.0972  -2
  -2   0  11 3640.36 54.0972   1
   2   0   9 1856.57 43.1802  -2
  -2   0  10 1856.57 43.1802   1
   2   0   8 81.5019 20.3933  -2
  -2   0   9 81.5019 20.3933   1
  -2   0  -7 1225.48 43.2883  -2
   2   0  -8 1225.48 43.2883   1
  -2   0  -6 20998.7 215.813  -2
   2   0  -7 20998.7 215.813   1
  -2   0  -5 7809.93 107.447  -2
   2   0  -6 7809.93 107.447   1
  -2   0  -4 35545.5 261.949  -2
   2   0  -5 35545.5 261.949   1
   2   0   3 344804. 1001.96  -2
  -2   0   4 344804. 1001.96   1
  -2   0  -2 120906. 538.317  -2
   2   0  -3 120906. 538.317   1
   2   0   1 11336.2 137.579  -2
  -2   0   2 11336.2 137.579   1
   2   0   0 1380.93 37.9513  -2
  -2   0   1 1380.93 37.9513   1
   2   0  -1 1009.43 31.8708  -2
  -2   0   0 1009.43 31.8708   1
  -2   0   2 11004.7 108.609  -2
   2   0   1 11004.7 108.609   1
  -2   0   3 172404. 596.177  -2
   2   0   2 172404. 596.177   1
  -2   0   4 326935. 1094.03  -2
   2   0   3 326935. 1094.03   1
  -2   0   5 57219.2 408.963  -2
   2   0   4 57219.2 408.963   1
   2   0  -6 14281.1 132.113  -2
  -2   0  -5 14281.1 132.113   1
  -2   0   7 29129.2 181.698  -2
   2   0   6 29129.2 181.698   1
   2   0  -8 3144.40 58.0082  -2
  -2   0  -7 3144.40 58.0082   1
  -2   0   9 120.233 18.1206  -2
   2   0   8 120.233 18.1206   1
  -2   0  10 5042.25 73.9171  -2
   2   0   9 5042.25 73.9171   1
   2   0 -11 9888.48 95.2743  -2
  -2   0 -10 9888.48 95.2743   1
   2   0 -12 969.581 25.0469  -2
  -2   0 -11 969.581 25.0469   1
  -2   0  13 20096.2 121.663  -2
   2   0  12 20096.2 121.663   1
   2   0 -14 290.672 19.9256  -2
  -2   0 -13 290.672 19.9256   1
   2   0 -15 22388.8 107.542  -2
  -2   0 -14 22388.8 107.542   1
   2   0 -16 16925.7 107.869  -2
  -2   0 -15 16925.7 107.869   1
  -2   0  17 241.818 24.4106  -2
   2   0  16 241.818 24.4106   1
  -2   0  18 8648.91 88.8861  -2
   2   0  17 8648.91 88.8861   1
   2   0 -19 109.592 25.5030  -2
  -2   0 -18 109.592 25.5030   1
  -2   0  20 1794.81 47.7782  -2
   2   0  19 1794.81 47.7782   1
   2   0 -21 920.070 41.6932  -2
  -2   0 -20 920.070 41.6932   1
  -2   0  22 437.374 21.8502  -2
   2   0  21 437.374 21.8502   1
   2   1  20 3870.43 68.0775  -2
  -2  -1  22 3870.43 68.0775   1
  -2  -1 -19 3725.84 77.7327  -2
   2   1 -21 3725.84 77.7327   1
  -2  -1 -18 444.073 31.7997  -2
   2   1 -20 444.073 31.7997   1
  -2  -1 -17 1795.77 42.3628  -2
   2   1 -19 1795.77 42.3628   1
  -2  -1 -16 3347.37 53.3443  -2
   2   1 -18 3347.37 53.3443   1
  -2  -1 -15 4989.00 63.3452  -2
   2   1 -17 4989.00 63.3452   1
  -2  -1 -14 14642.4 102.562  -2
   2   1 -16 14642.4 102.562   1
   2   1  13 389.748 31.3803  -2
  -2  -1  15 389.748 31.3803   1
   2   1  12 9547.94 86.2861  -2
  -2  -1  14 9547.94 86.2861   1
   2   1  11 21520.3 152.690  -2
  -2  -1  13 21520.3 152.690   1
   2   1  10 490.464 31.0451  -2
  -2  -1  12 490.464 31.0451   1
  -2  -1  -9 24524.8 192.092  -2
   2   1 -11 24524.8 192.092   1
  -2  -1  -8 3764.05 54.3642  -2
   2   1 -10 3764.05 54.3642   1
  -2  -1  -7 12697.5 108.129  -2
   2   1  -9 12697.5 108.129   1
   2   1   6 17410.4 168.583  -2
  -2  -1   8 17410.4 168.583   1
  -2  -1  -5 17973.5 231.837  -2
   2   1  -7 17973.5 231.837   1
  -2  -1  -4 85876.1 460.959  -2
   2   1  -6 85876.1 460.959   1
  -2  -1  -3 77230.2 388.745  -2
   2   1  -5 77230.2 388.745   1
  -2  -1  -2 238757. 872.838  -2
   2   1  -4 238757. 872.838   1
   2   1   1 426478. 1135.67  -2
  -2  -1   3 426478. 1135.67   1
   2   1   0 79854.1 485.331  -2
  -2  -1   2 79854.1 485.331   1
   2   1  -1 4482.08 103.925  -2
  -2  -1   1 4482.08 103.925   1
   2   1  -2 25310.4 223.248  -2
  -2  -1   0 25310.4 223.248   1
  -2  -1   3 130241. 424.431  -2
   2   1   1 130241. 424.431   1
  -2  -1   4 77207.7 320.281  -2
   2   1   2 77207.7 320.281   1
  -2  -1   5 222542. 593.989  -2
   2   1   3 222542. 593.989   1
  -2  -1   6 73774.6 517.107  -2
   2   1   4 73774.6 517.107   1
  -2  -1   7 8047.54 92.0868  -2
   2   1   5 8047.54 92.0868   1
   2   1  -8 52354.9 346.495  -2
  -2  -1  -6 52354.9 346.495   1
   2   1  -9 11262.7 112.224  -2
  -2  -1  -7 11262.7 112.224   1
   2   1 -10 3406.85 45.1474  -2
  -2  -1  -8 3406.85 45.1474   1
   2   1 -11 13132.5 105.840  -2
  -2  -1  -9 13132.5 105.840   1
  -2  -1  12 1044.15 31.3168  -2
   2   1  10 1044.15 31.3168   1
  -2  -1  13 14562.7 97.1905  -2
   2   1  11 14562.7 97.1905   1
   2   1 -14 3441.87 43.3939  -2
  -2  -1 -12 3441.87 43.3939   1
  -2  -1  15 906.045 23.4871  -2
   2   1  13 906.045 23.4871   1
  -2  -1  16 7750.22 57.3843  -2
   2   1  14 7750.22 57.3843   1
   2   1 -17 9101.83 68.5736  -2
  -2  -1 -15 9101.83 68.5736   1
  -2  -1  18 1328.28 31.1953  -2
   2   1  16 1328.28 31.1953   1
  -2  -1  19 1728.42 36.9554  -2
   2   1  17 1728.42 36.9554   1
   2   1 -20 1419.27 49.5958  -2
  -2  -1 -18 1419.27 49.5958   1
  -2  -1  21 1842.11 63.7374  -2
   2   1  19 1842.11 63.7374   1
  -2  -1  22 1333.26 32.8276  -2
   2   1  20 1333.26 32.8276   1
   2   2  20 1166.32 33.6797  -2
  -2  -2  23 1166.32 33.6797   1
  -2  -2 -19 397.316 25.8120  -2
   2   2 -22 397.316 25.8120   1
  -2  -2 -18 1960.26 43.3466  -2
   2   2 -21 1960.26 43.3466   1
  -2  -2 -17 829.572 31.2247  -2
   2   2 -20 829.572 31.2247   1
  -2  -2 -16 4002.59 66.3358  -2
   2   2 -19 4002.59 66.3358   1
  -2  -2 -15 4501.30 57.5393  -2
   2   2 -18 4501.30 57.5393   1
  -2  -2 -14 3775.32 58.3588  -2
   2   2 -17 3775.32 58.3588   1
   2   2  13 4795.59 63.1602  -2
  -2  -2  16 4795.59 63.1602   1
   2   2  12 1303.43 34.3789  -2
  -2  -2  15 1303.43 34.3789   1
   2   2  11 4837.12 60.0203  -2
  -2  -2  14 4837.12 60.0203   1
   2   2  10 4865.92 68.8345  -2
  -2  -2  13 4865.92 68.8345   1
  -2  -2  -9 15843.5 170.430  -2
   2   2 -12 15843.5 170.430   1
   2   2   8 6229.98 98.8907  -2
  -2  -2  11 6229.98 98.8907   1
  -2  -2  -7 2029.03 52.2788  -2
   2   2 -10 2029.03 52.2788   1
  -2  -2  -6 15317.8 244.642  -2
   2   2  -9 15317.8 244.642   1
  -2  -2  -5 11930.9 134.734  -2
   2   2  -8 11930.9 134.734   1
   2   2   4 14471.3 238.989  -2
  -2  -2   7 14471.3 238.989   1
  -2  -2  -3 22822.0 292.362  -2
   2   2  -6 22822.0 292.362   1
   2   2   2 20035.1 221.878  -2
  -2  -2   5 20035.1 221.878   1
   2   2   1 7328.38 142.647  -2
  -2  -2   4 7328.38 142.647   1
   2   2   0 92340.2 429.713  -2
  -2  -2   3 92340.2 429.713   1
   2   2  -1 32593.9 369.675  -2
  -2  -2   2 32593.9 369.675   1
   2   2  -2 22811.9 230.362  -2
  -2  -2   1 22811.9 230.362   1
  -2  -2   3 41844.4 335.282  -2
   2   2   0 41844.4 335.282   1
  -2  -2   4 14380.2 120.660  -2
   2   2   1 14380.2 120.660   1
  -2  -2   5 52607.7 353.960  -2
   2   2   2 52607.7 353.960   1
  -2  -2   6 50075.1 282.432  -2
   2   2   3 50075.1 282.432   1
  -2  -2   7 18423.3 135.301  -2
   2   2   4 18423.3 135.301   1
   2   2  -8 4205.44 47.3110  -2
  -2  -2  -5 4205.44 47.3110   1
   2   2  -9 7660.98 92.9338  -2
  -2  -2  -6 7660.98 92.9338   1
  -2  -2  10 3282.76 49.6583  -2
   2   2   7 3282.76 49.6583   1
  -2  -2  11 18059.3 124.188  -2
   2   2   8 18059.3 124.188   1
   2   2 -12 7747.02 70.6867  -2
  -2  -2  -9 7747.02 70.6867   1
   2   2 -13 15445.2 104.674  -2
  -2  -2 -10 15445.2 104.674   1
   2   2 -14 5498.55 48.4412  -2
  -2  -2 -11 5498.55 48.4412   1
   2   2 -15 3118.68 42.7698  -2
  -2  -2 -12 3118.68 42.7698   1
   2   2 -16 9192.36 65.0496  -2
  -2  -2 -13 9192.36 65.0496   1
  -2  -2  17 2287.16 34.8675  -2
   2   2  14 2287.16 34.8675   1
   2   2 -18 13162.9 96.6137  -2
  -2  -2 -15 13162.9 96.6137   1
  -2  -2  19 9456.37 91.4070  -2
   2   2  16 9456.37 91.4070   1
  -2  -2  20 735.234 29.7520  -2
   2   2  17 735.234 29.7520   1
  -2  -2  21 5031.66 101.081  -2
   2   2  18 5031.66 101.081   1
  -2  -2  22 271.411 27.1137  -2
   2   2  19 271.411 27.1137   1
  -2  -2  23 3212.01 54.1061  -2
   2   2  20 3212.01 54.1061   1
  -2  -3 -19 1353.83 34.9346  -2
   2   3 -23 1353.83 34.9346   1
   2   3  18 2293.61 52.6670  -2
  -2  -3  22 2293.61 52.6670   1
  -2  -3 -17 1938.87 39.4500  -2
   2   3 -21 1938.87 39.4500   1
  -2  -3 -16 6378.99 79.1692  -2
   2   3 -20 6378.99 79.1692   1
  -2  -3 -15 2797.26 56.7050  -2
   2   3 -19 2797.26 56.7050   1
  -2  -3 -14 16578.4 133.469  -2
   2   3 -18 16578.4 133.469   1
  -2  -3 -13 16470.7 140.110  -2
   2   3 -17 16470.7 140.110   1
  -2  -3 -12 664.981 31.7831  -2
   2   3 -16 664.981 31.7831   1
   2   3  11 16490.9 119.298  -2
  -2  -3  15 16490.9 119.298   1
   2   3  10 7488.04 100.829  -2
  -2  -3  14 7488.04 100.829   1
   2   3   9 4407.51 55.5355  -2
  -2  -3  13 4407.51 55.5355   1
  -2  -3  -8 2998.20 57.1814  -2
   2   3 -12 2998.20 57.1814   1
   2   3   7 3093.99 68.4366  -2
  -2  -3  11 3093.99 68.4366   1
  -2  -3  -6 56051.8 477.187  -2
   2   3 -10 56051.8 477.187   1
  -2  -3  -5 1607.97 51.9865  -2
   2   3  -9 1607.97 51.9865   1
  -2  -3  -4 102261. 603.399  -2
   2   3  -8 102261. 603.399   1
   2   3   3 84730.5 621.385  -2
  -2  -3   7 84730.5 621.385   1
   2   3   2 17755.9 282.962  -2
  -2  -3   6 17755.9 282.962   1
   2   3   1 35316.2 397.535  -2
  -2  -3   5 35316.2 397.535   1
   2   3   0 16217.1 246.349  -2
  -2  -3   4 16217.1 246.349   1
  -2  -3   1 42581.2 459.966  -2
   2   3  -3 42581.2 459.966   1
   2   3  -2 20820.4 264.282  -2
  -2  -3   2 20820.4 264.282   1
   2   3  -3 42882.9 460.162  -2
  -2  -3   1 42882.9 460.162   1
   2   3  -4 49314.5 243.960  -2
  -2  -3   0 49314.5 243.960   1
   2   3  -5 10773.6 132.860  -2
  -2  -3  -1 10773.6 132.860   1
   2   3  -6 48675.8 317.163  -2
  -2  -3  -2 48675.8 317.163   1
  -2  -3   7 40208.9 270.916  -2
   2   3   3 40208.9 270.916   1
   2   3  -8 37001.8 183.870  -2
  -2  -3  -4 37001.8 183.870   1
   2   3  -9 3039.55 50.6083  -2
  -2  -3  -5 3039.55 50.6083   1
  -2  -3  10 19070.9 181.462  -2
   2   3   6 19070.9 181.462   1
  -2  -3  11 7495.94 61.1435  -2
   2   3   7 7495.94 61.1435   1
  -2  -3  12 2574.16 34.3551  -2
   2   3   8 2574.16 34.3551   1
  -2  -3  13 6617.01 51.2381  -2
   2   3   9 6617.01 51.2381   1
   2   3 -14 14719.2 93.5144  -2
  -2  -3 -10 14719.2 93.5144   1
   2   3 -15 5760.80 56.3300  -2
  -2  -3 -11 5760.80 56.3300   1
   2   3 -16 1765.44 37.1418  -2
  -2  -3 -12 1765.44 37.1418   1
   2   3 -17 11204.6 78.9519  -2
  -2  -3 -13 11204.6 78.9519   1
  -2  -3  18 5924.86 60.2535  -2
   2   3  14 5924.86 60.2535   1
  -2  -3  19 8840.16 75.5127  -2
   2   3  15 8840.16 75.5127   1
  -2  -3  20 3045.47 50.4020  -2
   2   3  16 3045.47 50.4020   1
   2   3 -21 1990.60 43.8573  -2
  -2  -3 -17 1990.60 43.8573   1
  -2  -3  22 2194.06 57.8022  -2
   2   3  18 2194.06 57.8022   1
  -2  -3  23 570.595 26.8733  -2
   2   3  19 570.595 26.8733   1
   2   4  18 1642.02 34.0867  -2
  -2  -4  23 1642.02 34.0867   1
  -2  -4 -17 779.427 26.3834  -2
   2   4 -22 779.427 26.3834   1
  -2  -4 -16 2411.46 51.7791  -2
   2   4 -21 2411.46 51.7791   1
  -2  -4 -15 801.340 39.9788  -2
   2   4 -20 801.340 39.9788   1
   2   4  14 855.457 37.4303  -2
  -2  -4  19 855.457 37.4303   1
   2   4  13 2682.26 62.2057  -2
  -2  -4  18 2682.26 62.2057   1
   2   4  12 1661.06 40.7864  -2
  -2  -4  17 1661.06 40.7864   1
   2   4  11 3968.64 71.0998  -2
  -2  -4  16 3968.64 71.0998   1
  -2  -4 -10 5741.71 74.3797  -2
   2   4 -15 5741.71 74.3797   1
   2   4   9 2154.16 47.0053  -2
  -2  -4  14 2154.16 47.0053   1
  -2  -4  -8 545.484 33.1465  -2
   2   4 -13 545.484 33.1465   1
  -2  -4  -7 2974.20 65.6670  -2
   2   4 -12 2974.20 65.6670   1
   2   4   6 2185.12 60.2715  -2
  -2  -4  11 2185.12 60.2715   1
   2   4   5 3485.28 97.6538  -2
  -2  -4  10 3485.28 97.6538   1
  -2  -4  -4 11263.3 176.890  -2
   2   4  -9 11263.3 176.890   1
   2   4   3 28562.6 272.464  -2
  -2  -4   8 28562.6 272.464   1
  -2  -4  -2 4466.91 117.046  -2
   2   4  -7 4466.91 117.046   1
  -2  -4  -1 3948.15 159.183  -2
   2   4  -6 3948.15 159.183   1
  -2  -4   0 7401.48 170.871  -2
   2   4  -5 7401.48 170.871   1
  -2  -4   1 6016.33 166.331  -2
   2   4  -4 6016.33 166.331   1
   2   4  -2 6743.58 142.296  -2
  -2  -4   3 6743.58 142.296   1
   2   4  -3 3151.45 104.370  -2
  -2  -4   2 3151.45 104.370   1
   2   4  -4 2278.63 53.5679  -2
  -2  -4   1 2278.63 53.5679   1
  -2  -4   5 9858.33 109.383  -2
   2   4   0 9858.33 109.383   1
  -2  -4   6 1688.66 50.2913  -2
   2   4   1 1688.66 50.2913   1
   2   4  -7 13342.6 142.325  -2
  -2  -4  -2 13342.6 142.325   1
  -2  -4   8 21571.0 165.282  -2
   2   4   3 21571.0 165.282   1
  -2  -4   9 34531.7 248.031  -2
   2   4   4 34531.7 248.031   1
  -2  -4  10 8105.79 75.5942  -2
   2   4   5 8105.79 75.5942   1
  -2  -4  11 1683.96 32.2970  -2
   2   4   6 1683.96 32.2970   1
  -2  -4  12 4598.90 53.0553  -2
   2   4   7 4598.90 53.0553   1
  -2  -4  13 403.909 20.7621  -2
   2   4   8 403.909 20.7621   1
  -2  -4  14 6984.21 56.1202  -2
   2   4   9 6984.21 56.1202   1
  -2  -4  15 11795.7 89.5725  -2
   2   4  10 11795.7 89.5725   1
  -2  -4  16 6577.75 68.3857  -2
   2   4  11 6577.75 68.3857   1
  -2  -4  17 2115.50 37.0606  -2
   2   4  12 2115.50 37.0606   1
  -2  -4  18 3620.27 48.5822  -2
   2   4  13 3620.27 48.5822   1
  -2  -4  19 2897.33 41.9111  -2
   2   4  14 2897.33 41.9111   1
  -2  -4  20 360.504 25.9034  -2
   2   4  15 360.504 25.9034   1
  -2  -4  21 4056.38 54.0723  -2
   2   4  16 4056.38 54.0723   1
  -2  -4  22 1547.66 36.2221  -2
   2   4  17 1547.66 36.2221   1
   2   4 -23 548.109 26.5375  -2
  -2  -4 -18 548.109 26.5375   1
  -2  -5 -17 1175.84 40.0730  -2
   2   5 -23 1175.84 40.0730   1
  -2  -5 -16 3780.68 53.9763  -2
   2   5 -22 3780.68 53.9763   1
  -2  -5 -15 1113.35 37.8966  -2
   2   5 -21 1113.35 37.8966   1
   2   5  14 1242.87 39.8829  -2
  -2  -5  20 1242.87 39.8829   1
   2   5  13 7523.90 68.8407  -2
  -2  -5  19 7523.90 68.8407   1
   2   5  12 1733.71 42.2935  -2
  -2  -5  18 1733.71 42.2935   1
  -2  -5 -11 33543.5 224.219  -2
   2   5 -17 33543.5 224.219   1
   2   5  10 7055.32 91.9645  -2
  -2  -5  16 7055.32 91.9645   1
   2   5   9 2169.63 51.5992  -2
  -2  -5  15 2169.63 51.5992   1
   2   5   8 18629.3 160.915  -2
  -2  -5  14 18629.3 160.915   1
   2   5   7 6141.94 80.5200  -2
  -2  -5  13 6141.94 80.5200   1
   2   5   6 13388.8 119.534  -2
  -2  -5  12 13388.8 119.534   1
  -2  -5  -5 12638.6 140.861  -2
   2   5 -11 12638.6 140.861   1
  -2  -5  -4 4507.67 136.517  -2
   2   5 -10 4507.67 136.517   1
  -2  -5  -3 40098.6 299.187  -2
   2   5  -9 40098.6 299.187   1
  -2  -5  -2 7221.81 133.377  -2
   2   5  -8 7221.81 133.377   1
  -2  -5  -1 47344.1 393.370  -2
   2   5  -7 47344.1 393.370   1
  -2  -5   0 35694.2 345.903  -2
   2   5  -6 35694.2 345.903   1
   2   5  -1 8450.86 127.953  -2
  -2  -5   5 8450.86 127.953   1
   2   5  -2 86256.3 762.622  -2
  -2  -5   4 86256.3 762.622   1
   2   5  -3 5223.61 95.3390  -2
  -2  -5   3 5223.61 95.3390   1
  -2  -5   4 57922.7 349.580  -2
   2   5  -2 57922.7 349.580   1
  -2  -5   5 18609.4 187.479  -2
   2   5  -1 18609.4 187.479   1
  -2  -5   6 11625.0 120.983  -2
   2   5   0 11625.0 120.983   1
  -2  -5   7 55535.4 406.669  -2
   2   5   1 55535.4 406.669   1
   2   5  -8 5274.29 81.1298  -2
  -2  -5  -2 5274.29 81.1298   1
  -2  -5   9 36121.8 291.331  -2
   2   5   3 36121.8 291.331   1
  -2  -5  10 13590.8 110.667  -2
   2   5   4 13590.8 110.667   1
   2   5 -11 4727.82 62.3754  -2
  -2  -5  -5 4727.82 62.3754   1
  -2  -5  12 17223.5 98.4678  -2
   2   5   6 17223.5 98.4678   1
  -2  -5  13 1965.93 38.2799  -2
   2   5   7 1965.93 38.2799   1
  -2  -5  14 11047.4 79.7435  -2
   2   5   8 11047.4 79.7435   1
  -2  -5  15 6611.92 63.4988  -2
   2   5   9 6611.92 63.4988   1
  -2  -5  16 2710.53 45.5524  -2
   2   5  10 2710.53 45.5524   1
  -2  -5  17 28807.1 170.176  -2
   2   5  11 28807.1 170.176   1
  -2  -5  18 1575.35 35.9881  -2
   2   5  12 1575.35 35.9881   1
  -2  -5  19 3931.85 49.0625  -2
   2   5  13 3931.85 49.0625   1
   2   5 -20 3669.40 42.2051  -2
  -2  -5 -14 3669.40 42.2051   1
  -2  -5  21 720.089 28.1543  -2
   2   5  15 720.089 28.1543   1
  -2  -5  22 1876.03 32.9510  -2
   2   5  16 1876.03 32.9510   1
  -2  -5  23 456.042 30.9898  -2
   2   5  17 456.042 30.9898   1
  -2  -6 -16 235.520 21.5289  -2
   2   6 -23 235.520 21.5289   1
  -2  -6 -15 2275.41 39.3547  -2
   2   6 -22 2275.41 39.3547   1
   2   6  14 3407.94 48.9534  -2
  -2  -6  21 3407.94 48.9534   1
  -2  -6 -13 4226.38 65.9275  -2
   2   6 -20 4226.38 65.9275   1
   2   6  12 1534.90 41.9851  -2
  -2  -6  19 1534.90 41.9851   1
   2   6  11 7979.84 91.7053  -2
  -2  -6  18 7979.84 91.7053   1
  -2  -6 -10 2669.34 66.3215  -2
   2   6 -17 2669.34 66.3215   1
   2   6   9 1069.85 42.8952  -2
  -2  -6  16 1069.85 42.8952   1
   2   6   8 1388.38 48.7871  -2
  -2  -6  15 1388.38 48.7871   1
   2   6   7 5133.01 76.2152  -2
  -2  -6  14 5133.01 76.2152   1
   2   6   6 210.188 29.2144  -2
  -2  -6  13 210.188 29.2144   1
   2   6   5 6065.19 84.2416  -2
  -2  -6  12 6065.19 84.2416   1
  -2  -6  -4 6501.78 129.087  -2
   2   6 -11 6501.78 129.087   1
   2   6   3 16716.4 171.213  -2
  -2  -6  10 16716.4 171.213   1
  -2  -6  -2 1407.95 69.4489  -2
   2   6  -9 1407.95 69.4489   1
  -2  -6  -1 12080.5 200.669  -2
   2   6  -8 12080.5 200.669   1
  -2  -6   0 2463.44 149.176  -2
   2   6  -7 2463.44 149.176   1
   2   6  -1 2332.42 91.2706  -2
  -2  -6   6 2332.42 91.2706   1
  -2  -6   2 5700.95 102.575  -2
   2   6  -5 5700.95 102.575   1
   2   6  -3 5219.31 106.276  -2
  -2  -6   4 5219.31 106.276   1
   2   6  -4 8103.60 97.6945  -2
  -2  -6   3 8103.60 97.6945   1
  -2  -6   5 2485.70 70.2846  -2
   2   6  -2 2485.70 70.2846   1
   2   6  -6 1927.04 65.6469  -2
  -2  -6   1 1927.04 65.6469   1
  -2  -6   7 2211.49 70.0966  -2
   2   6   0 2211.49 70.0966   1
  -2  -6   8 37573.4 277.166  -2
   2   6   1 37573.4 277.166   1
  -2  -6   9 1203.74 42.2083  -2
   2   6   2 1203.74 42.2083   1
   2   6 -10 46724.3 315.853  -2
  -2  -6  -3 46724.3 315.853   1
  -2  -6  11 2304.78 48.5098  -2
   2   6   4 2304.78 48.5098   1
  -2  -6  12 15806.8 101.564  -2
   2   6   5 15806.8 101.564   1
  -2  -6  13 261.083 20.2455  -2
   2   6   6 261.083 20.2455   1
  -2  -6  14 4473.10 58.8779  -2
   2   6   7 4473.10 58.8779   1
  -2  -6  15 753.824 27.7748  -2
   2   6   8 753.824 27.7748   1
   2   6 -16 1968.48 40.1158  -2
  -2  -6  -9 1968.48 40.1158   1
  -2  -6  17 7207.30 94.7411  -2
   2   6  10 7207.30 94.7411   1
  -2  -6  18 21790.7 136.680  -2
   2   6  11 21790.7 136.680   1
  -2  -6  19 4105.73 49.5990  -2
   2   6  12 4105.73 49.5990   1
  -2  -6  20 5987.07 55.8938  -2
   2   6  13 5987.07 55.8938   1
  -2  -6  21 1351.13 30.5318  -2
   2   6  14 1351.13 30.5318   1
   2   6 -22 2125.95 36.7171  -2
  -2  -6 -15 2125.95 36.7171   1
  -2  -6  23 126.165 18.8677  -2
   2   6  16 126.165 18.8677   1
  -2  -7 -15 6946.17 87.1361  -2
   2   7 -23 6946.17 87.1361   1
   2   7  14 2317.80 51.1690  -2
  -2  -7  22 2317.80 51.1690   1
   2   7  13 3948.03 64.9682  -2
  -2  -7  21 3948.03 64.9682   1
   2   7  12 2871.40 70.3579  -2
  -2  -7  20 2871.40 70.3579   1
   2   7  11 465.495 34.1086  -2
  -2  -7  19 465.495 34.1086   1
  -2  -7 -10 4730.21 64.5291  -2
   2   7 -18 4730.21 64.5291   1
   2   7   9 2209.50 54.9004  -2
  -2  -7  17 2209.50 54.9004   1
   2   7   8 8128.27 102.742  -2
  -2  -7  16 8128.27 102.742   1
   2   7   7 8440.29 101.423  -2
  -2  -7  15 8440.29 101.423   1
   2   7   6 695.828 37.2769  -2
  -2  -7  14 695.828 37.2769   1
  -2  -7  -5 24986.6 243.019  -2
   2   7 -13 24986.6 243.019   1
   2   7   4 6076.09 84.4397  -2
  -2  -7  12 6076.09 84.4397   1
   2   7   3 11830.9 104.187  -2
  -2  -7  11 11830.9 104.187   1
  -2  -7  -2 34071.7 210.731  -2
   2   7 -10 34071.7 210.731   1
   2   7   1 6031.78 105.994  -2
  -2  -7   9 6031.78 105.994   1
   2   7   0 17798.1 216.896  -2
  -2  -7   8 17798.1 216.896   1
  -2  -7   1 15351.3 154.066  -2
   2   7  -7 15351.3 154.066   1
  -2  -7   2 18420.5 249.129  -2
   2   7  -6 18420.5 249.129   1
   2   7  -3 73004.7 544.086  -2
  -2  -7   5 73004.7 544.086   1
  -2  -7   4 1519.39 56.0107  -2
   2   7  -4 1519.39 56.0107   1
   2   7  -5 52162.6 264.853  -2
  -2  -7   3 52162.6 264.853   1
   2   7  -6 7671.10 98.7600  -2
  -2  -7   2 7671.10 98.7600   1
   2   7  -7 19054.4 180.296  -2
  -2  -7   1 19054.4 180.296   1
  -2  -7   8 17244.6 167.295  -2
   2   7   0 17244.6 167.295   1
  -2  -7   9 4738.78 85.1635  -2
   2   7   1 4738.78 85.1635   1
   2   7 -10 55263.1 411.212  -2
  -2  -7  -2 55263.1 411.212   1
  -2  -7  11 6726.45 99.2598  -2
   2   7   3 6726.45 99.2598   1
  -2  -7  12 14117.9 97.1228  -2
   2   7   4 14117.9 97.1228   1
  -2  -7  13 27583.6 155.552  -2
   2   7   5 27583.6 155.552   1
  -2  -7  14 2071.89 38.2597  -2
   2   7   6 2071.89 38.2597   1
  -2  -7  15 14001.7 126.584  -2
   2   7   7 14001.7 126.584   1
  -2  -7  16 2909.69 53.7965  -2
   2   7   8 2909.69 53.7965   1
  -2  -7  17 3509.82 51.4201  -2
   2   7   9 3509.82 51.4201   1
  -2  -7  18 1913.83 41.0538  -2
   2   7  10 1913.83 41.0538   1
  -2  -7  19 1918.97 42.7816  -2
   2   7  11 1918.97 42.7816   1
  -2  -7  20 7587.14 73.9389  -2
   2   7  12 7587.14 73.9389   1
  -2  -7  21 3390.92 41.9358  -2
   2   7  13 3390.92 41.9358   1
  -2  -7  22 3239.64 60.0125  -2
   2   7  14 3239.64 60.0125   1
   2   7 -23 10901.9 80.8982  -2
  -2  -7 -15 10901.9 80.8982   1
  -2  -8 -13 222.678 28.1996  -2
   2   8 -22 222.678 28.1996   1
   2   8  12 130.160 21.8824  -2
  -2  -8  21 130.160 21.8824   1
   2   8  11 935.570 40.6869  -2
  -2  -8  20 935.570 40.6869   1
   2   8  10 1900.49 55.8603  -2
  -2  -8  19 1900.49 55.8603   1
  -2  -8  -9 6437.93 94.6859  -2
   2   8 -18 6437.93 94.6859   1
   2   8   8 463.790 31.0232  -2
  -2  -8  17 463.790 31.0232   1
  -2  -8  -7 3817.84 69.7544  -2
   2   8 -16 3817.84 69.7544   1
   2   8   6 3468.67 61.6872  -2
  -2  -8  15 3468.67 61.6872   1
   2   8   5 504.444 38.3648  -2
  -2  -8  14 504.444 38.3648   1
   2   8   4 4426.82 70.5801  -2
  -2  -8  13 4426.82 70.5801   1
   2   8   3 3177.82 53.4839  -2
  -2  -8  12 3177.82 53.4839   1
   2   8   2 1531.34 44.9014  -2
  -2  -8  11 1531.34 44.9014   1
   2   8   1 4800.72 63.5895  -2
  -2  -8  10 4800.72 63.5895   1
   2   8   0 1812.50 37.7691  -2
  -2  -8   9 1812.50 37.7691   1
   2   8  -1 821.448 41.9412  -2
  -2  -8   8 821.448 41.9412   1
  -2  -8   2 207.848 26.9170  -2
   2   8  -7 207.848 26.9170   1
  -2  -8   3 2707.47 62.1396  -2
   2   8  -6 2707.47 62.1396   1
  -2  -8   4 737.849 53.5405  -2
   2   8  -5 737.849 53.5405   1
  -2  -8   5 768.004 41.7243  -2
   2   8  -4 768.004 41.7243   1
  -2  -8   6 7164.87 109.679  -2
   2   8  -3 7164.87 109.679   1
  -2  -8   7 460.883 37.1022  -2
   2   8  -2 460.883 37.1022   1
  -2  -8   8 1934.78 45.9591  -2
   2   8  -1 1934.78 45.9591   1
  -2  -8   9 4640.63 68.1253  -2
   2   8   0 4640.63 68.1253   1
  -2  -8  10 14465.4 129.962  -2
   2   8   1 14465.4 129.962   1
  -2  -8  11 834.138 29.7021  -2
   2   8   2 834.138 29.7021   1
  -2  -8  12 5299.35 56.1374  -2
   2   8   3 5299.35 56.1374   1
   2   8 -13 5592.40 68.6894  -2
  -2  -8  -4 5592.40 68.6894   1
  -2  -8  14 634.898 27.9416  -2
   2   8   5 634.898 27.9416   1
   2   8 -15 5067.09 65.2058  -2
  -2  -8  -6 5067.09 65.2058   1
  -2  -8  16 10258.9 103.634  -2
   2   8   7 10258.9 103.634   1
   2   8 -17 1122.95 32.5901  -2
  -2  -8  -8 1122.95 32.5901   1
  -2  -8  18 12375.6 92.4780  -2
   2   8   9 12375.6 92.4780   1
  -2  -8  19 767.380 25.9330  -2
   2   8  10 767.380 25.9330   1
  -2  -8  20 2527.72 44.1567  -2
   2   8  11 2527.72 44.1567   1
  -2  -8  21 84.9149 19.8847  -2
   2   8  12 84.9149 19.8847   1
  -2  -8  22 859.817 25.3183  -2
   2   8  13 859.817 25.3183   1
  -2  -8  23 759.346 35.5371  -2
   2   8  14 759.346 35.5371   1
   2   9  12 2119.02 51.8394  -2
  -2  -9  22 2119.02 51.8394   1
  -2  -9 -11 2442.43 55.4228  -2
   2   9 -21 2442.43 55.4228   1
   2   9  10 620.703 45.4096  -2
  -2  -9  20 620.703 45.4096   1
   2   9   9 3364.67 103.951  -2
  -2  -9  19 3364.67 103.951   1
   2   9   8 1695.45 46.1063  -2
  -2  -9  18 1695.45 46.1063   1
   2   9   7 9641.81 117.381  -2
  -2  -9  17 9641.81 117.381   1
   2   9   6 2811.65 63.2031  -2
  -2  -9  16 2811.65 63.2031   1
   2   9   5 460.642 38.2950  -2
  -2  -9  15 460.642 38.2950   1
   2   9   4 8461.67 98.6358  -2
  -2  -9  14 8461.67 98.6358   1
   2   9   3 10480.2 101.585  -2
  -2  -9  13 10480.2 101.585   1
   2   9   2 8468.56 90.1308  -2
  -2  -9  12 8468.56 90.1308   1
   2   9   1 12925.7 130.551  -2
  -2  -9  11 12925.7 130.551   1
   2   9   0 22038.2 164.656  -2
  -2  -9  10 22038.2 164.656   1
   2   9  -1 39326.0 264.409  -2
  -2  -9   9 39326.0 264.409   1
  -2  -9   2 1976.73 41.1523  -2
   2   9  -8 1976.73 41.1523   1
  -2  -9   3 16707.7 133.370  -2
   2   9  -7 16707.7 133.370   1
  -2  -9   4 33963.7 205.022  -2
   2   9  -6 33963.7 205.022   1
   2   9  -5 15288.9 151.495  -2
  -2  -9   5 15288.9 151.495   1
  -2  -9   6 42274.8 272.671  -2
   2   9  -4 42274.8 272.671   1
  -2  -9   7 6972.55 89.8126  -2
   2   9  -3 6972.55 89.8126   1
  -2  -9   8 5752.26 65.4677  -2
   2   9  -2 5752.26 65.4677   1
  -2  -9   9 13381.4 132.574  -2
   2   9  -1 13381.4 132.574   1
  -2  -9  10 21900.2 149.495  -2
   2   9   0 21900.2 149.495   1
  -2  -9  11 25808.2 147.484  -2
   2   9   1 25808.2 147.484   1
   2   9 -12 4629.45 56.2167  -2
  -2  -9  -2 4629.45 56.2167   1
   2   9 -13 19892.3 109.814  -2
  -2  -9  -3 19892.3 109.814   1
   2   9 -14 4128.52 56.3141  -2
  -2  -9  -4 4128.52 56.3141   1
  -2  -9  15 1369.87 34.3096  -2
   2   9   5 1369.87 34.3096   1
  -2  -9  16 2256.38 50.5318  -2
   2   9   6 2256.38 50.5318   1
  -2  -9  17 3730.03 49.0226  -2
   2   9   7 3730.03 49.0226   1
  -2  -9  18 4085.40 54.3410  -2
   2   9   8 4085.40 54.3410   1
   2   9 -19 1843.17 34.2450  -2
  -2  -9  -9 1843.17 34.2450   1
  -2  -9  20 2704.98 42.9428  -2
   2   9  10 2704.98 42.9428   1
  -2  -9  21 3652.96 51.4358  -2
   2   9  11 3652.96 51.4358   1
  -2  -9  22 698.920 28.5893  -2
   2   9  12 698.920 28.5893   1
   2  10  11 606.240 29.8468  -2
  -2 -10  22 606.240 29.8468   1
   2  10  10 1526.55 56.8907  -2
  -2 -10  21 1526.55 56.8907   1
  -2 -10  -9 197.374 29.3774  -2
   2  10 -20 197.374 29.3774   1
  -2 -10  -8 1639.33 53.7778  -2
   2  10 -19 1639.33 53.7778   1
   2  10   7 2470.90 69.8523  -2
  -2 -10  18 2470.90 69.8523   1
  -2 -10  -6 830.998 42.3670  -2
   2  10 -17 830.998 42.3670   1
   2  10   5 993.123 37.2629  -2
  -2 -10  16 993.123 37.2629   1
   2  10   4 550.296 43.3432  -2
  -2 -10  15 550.296 43.3432   1
   2  10   3 220.784 30.4410  -2
  -2 -10  14 220.784 30.4410   1
   2  10   2 2137.64 52.9752  -2
  -2 -10  13 2137.64 52.9752   1
   2  10   1 1348.91 43.5622  -2
  -2 -10  12 1348.91 43.5622   1
   2  10   0 1677.94 51.1305  -2
  -2 -10  11 1677.94 51.1305   1
   2  10  -1 7909.81 92.6134  -2
  -2 -10  10 7909.81 92.6134   1
   2  10  -2 10500.6 105.416  -2
  -2 -10   9 10500.6 105.416   1
   2  10  -3 453.903 29.8079  -2
  -2 -10   8 453.903 29.8079   1
   2  10  -4 4414.39 61.6554  -2
  -2 -10   7 4414.39 61.6554   1
  -2 -10   5 1519.33 38.8754  -2
   2  10  -6 1519.33 38.8754   1
   2  10  -6 2065.32 64.5051  -2
  -2 -10   5 2065.32 64.5051   1
  -2 -10   7 2441.78 51.4671  -2
   2  10  -4 2441.78 51.4671   1
  -2 -10   8 364.252 29.0716  -2
   2  10  -3 364.252 29.0716   1
  -2 -10   9 11666.6 137.398  -2
   2  10  -2 11666.6 137.398   1
  -2 -10  10 4056.43 57.4148  -2
   2  10  -1 4056.43 57.4148   1
  -2 -10  11 2582.24 47.5220  -2
   2  10   0 2582.24 47.5220   1
   2  10 -12 1036.45 32.0794  -2
  -2 -10  -1 1036.45 32.0794   1
  -2 -10  13 1011.54 31.1038  -2
   2  10   2 1011.54 31.1038   1
  -2 -10  14 246.320 23.4794  -2
   2  10   3 246.320 23.4794   1
  -2 -10  15 373.539 21.6218  -2
   2  10   4 373.539 21.6218   1
  -2 -10  16 2107.66 42.9838  -2
   2  10   5 2107.66 42.9838   1
  -2 -10  17 784.986 25.9497  -2
   2  10   6 784.986 25.9497   1
  -2 -10  18 5668.41 62.3679  -2
   2  10   7 5668.41 62.3679   1
  -2 -10  19 1929.73 31.8856  -2
   2  10   8 1929.73 31.8856   1
  -2 -10  20 211.100 21.0023  -2
   2  10   9 211.100 21.0023   1
   2  10 -21 5309.60 48.1851  -2
  -2 -10 -10 5309.60 48.1851   1
  -2 -10  22 1783.91 36.4702  -2
   2  10  11 1783.91 36.4702   1
   2  11   9 2290.83 62.8317  -2
  -2 -11  21 2290.83 62.8317   1
  -2 -11  -8 2157.36 64.9422  -2
   2  11 -20 2157.36 64.9422   1
  -2 -11  -7 723.957 46.2629  -2
   2  11 -19 723.957 46.2629   1
   2  11   6 10213.8 135.481  -2
  -2 -11  18 10213.8 135.481   1
   2  11   5 3567.85 79.6893  -2
  -2 -11  17 3567.85 79.6893   1
   2  11   4 8304.92 101.460  -2
  -2 -11  16 8304.92 101.460   1
   2  11   3 6161.00 78.3805  -2
  -2 -11  15 6161.00 78.3805   1
   2  11   2 3946.36 70.3315  -2
  -2 -11  14 3946.36 70.3315   1
   2  11   1 8293.43 120.127  -2
  -2 -11  13 8293.43 120.127   1
   2  11   0 1005.30 40.2755  -2
  -2 -11  12 1005.30 40.2755   1
   2  11  -1 13347.4 141.075  -2
  -2 -11  11 13347.4 141.075   1
   2  11  -2 9884.30 110.920  -2
  -2 -11  10 9884.30 110.920   1
   2  11  -3 13509.2 130.080  -2
  -2 -11   9 13509.2 130.080   1
  -2 -11   4 45617.6 287.345  -2
   2  11  -8 45617.6 287.345   1
   2  11  -5 4915.20 72.7539  -2
  -2 -11   7 4915.20 72.7539   1
  -2 -11   6 4734.09 79.4620  -2
   2  11  -6 4734.09 79.4620   1
   2  11  -7 13219.1 133.136  -2
  -2 -11   5 13219.1 133.136   1
  -2 -11   8 18503.4 176.626  -2
   2  11  -4 18503.4 176.626   1
   2  11  -9 12606.7 167.851  -2
  -2 -11   3 12606.7 167.851   1
   2  11 -10 6743.56 82.6969  -2
  -2 -11   2 6743.56 82.6969   1
   2  11 -11 11127.1 92.0054  -2
  -2 -11   1 11127.1 92.0054   1
  -2 -11  12 1395.45 33.2073  -2
   2  11   0 1395.45 33.2073   1
   2  11 -13 11348.1 96.1582  -2
  -2 -11  -1 11348.1 96.1582   1
   2  11 -14 12256.3 88.5830  -2
  -2 -11  -2 12256.3 88.5830   1
   2  11 -15 4416.70 54.6242  -2
  -2 -11  -3 4416.70 54.6242   1
  -2 -11  16 4482.74 68.5139  -2
   2  11   4 4482.74 68.5139   1
  -2 -11  17 5825.84 58.3345  -2
   2  11   5 5825.84 58.3345   1
  -2 -11  18 3549.74 43.8195  -2
   2  11   6 3549.74 43.8195   1
   2  11 -19 1624.38 33.6923  -2
  -2 -11  -7 1624.38 33.6923   1
  -2 -11  20 884.938 28.3066  -2
   2  11   8 884.938 28.3066   1
   2  11 -21 2336.28 32.8303  -2
  -2 -11  -9 2336.28 32.8303   1
   2  12   7 7.19037 36.2483  -2
  -2 -12  20 7.19037 36.2483   1
   2  12   6 432.379 30.1313  -2
  -2 -12  19 432.379 30.1313   1
   2  12   5 690.028 39.8031  -2
  -2 -12  18 690.028 39.8031   1
   2  12   4 679.974 44.2246  -2
  -2 -12  17 679.974 44.2246   1
   2  12   3 508.126 40.7553  -2
  -2 -12  16 508.126 40.7553   1
   2  12   2 138.686 30.2850  -2
  -2 -12  15 138.686 30.2850   1
   2  12   1 860.060 47.4211  -2
  -2 -12  14 860.060 47.4211   1
   2  12   0 1475.65 47.4371  -2
  -2 -12  13 1475.65 47.4371   1
   2  12  -1 1357.57 42.2738  -2
  -2 -12  12 1357.57 42.2738   1
  -2 -12   2 1140.04 40.2024  -2
   2  12 -11 1140.04 40.2024   1
   2  12  -3 3630.94 70.3615  -2
  -2 -12  10 3630.94 70.3615   1
   2  12  -4 3188.37 67.3168  -2
  -2 -12   9 3188.37 67.3168   1
   2  12  -5 199.418 27.9439  -2
  -2 -12   8 199.418 27.9439   1
   2  12  -6 736.449 33.2468  -2
  -2 -12   7 736.449 33.2468   1
   2  12  -7 409.303 30.4260  -2
  -2 -12   6 409.303 30.4260   1
   2  12  -8 476.332 32.1284  -2
  -2 -12   5 476.332 32.1284   1
  -2 -12   9 1947.96 52.9198  -2
   2  12  -4 1947.96 52.9198   1
   2  12 -10 4941.62 68.2899  -2
  -2 -12   3 4941.62 68.2899   1
  -2 -12  11 432.878 29.3893  -2
   2  12  -2 432.878 29.3893   1
   2  12 -12 878.091 33.8394  -2
  -2 -12   1 878.091 33.8394   1
  -2 -12  13 447.911 24.0004  -2
   2  12   0 447.911 24.0004   1
   2  12 -14 2004.35 35.5977  -2
  -2 -12  -1 2004.35 35.5977   1
   2  12 -15 100.190 17.7469  -2
  -2 -12  -2 100.190 17.7469   1
  -2 -12  16 447.008 21.8210  -2
   2  12   3 447.008 21.8210   1
   2  12 -17 2049.18 32.1297  -2
  -2 -12  -4 2049.18 32.1297   1
  -2 -12  18 951.670 27.7844  -2
   2  12   5 951.670 27.7844   1
   2  12 -19 1076.84 33.2402  -2
  -2 -12  -6 1076.84 33.2402   1
   2  12 -20 40.5903 19.2723  -2
  -2 -12  -7 40.5903 19.2723   1
   2  12 -21 157.154 28.1250  -2
  -2 -12  -8 157.154 28.1250   1
   2  13   5 3935.93 59.0603  -2
  -2 -13  19 3935.93 59.0603   1
   2  13   4 224.336 34.8300  -2
  -2 -13  18 224.336 34.8300   1
   2  13   3 6449.19 104.127  -2
  -2 -13  17 6449.19 104.127   1
  -2 -13  -2 1480.04 70.3610  -2
   2  13 -16 1480.04 70.3610   1
  -2 -13  -1 2827.41 79.5921  -2
   2  13 -15 2827.41 79.5921   1
   2  13   0 3779.36 86.5567  -2
  -2 -13  14 3779.36 86.5567   1
   2  13  -1 593.539 38.7417  -2
  -2 -13  13 593.539 38.7417   1
   2  13  -2 8689.47 110.445  -2
  -2 -13  12 8689.47 110.445   1
   2  13  -3 1299.31 52.3622  -2
  -2 -13  11 1299.31 52.3622   1
   2  13  -4 7922.56 128.247  -2
  -2 -13  10 7922.56 128.247   1
   2  13  -5 9324.67 113.692  -2
  -2 -13   9 9324.67 113.692   1
   2  13  -6 1208.75 35.7465  -2
  -2 -13   8 1208.75 35.7465   1
   2  13  -7 18316.0 124.537  -2
  -2 -13   7 18316.0 124.537   1
   2  13  -8 767.601 32.9006  -2
  -2 -13   6 767.601 32.9006   1
  -2 -13   9 7797.88 75.6952  -2
   2  13  -5 7797.88 75.6952   1
   2  13 -10 4568.30 56.6817  -2
  -2 -13   4 4568.30 56.6817   1
  -2 -13  11 4357.91 51.0656  -2
   2  13  -3 4357.91 51.0656   1
   2  13 -12 8066.00 65.4204  -2
  -2 -13   2 8066.00 65.4204   1
  -2 -13  13 1606.07 34.5840  -2
   2  13  -1 1606.07 34.5840   1
  -2 -13  14 4838.33 54.2505  -2
   2  13   0 4838.33 54.2505   1
   2  13 -15 6992.31 84.9517  -2
  -2 -13  -1 6992.31 84.9517   1
   2  13 -16 400.694 26.7060  -2
  -2 -13  -2 400.694 26.7060   1
  -2 -13  17 5456.31 66.1322  -2
   2  13   3 5456.31 66.1322   1
   2  13 -18 497.180 18.8348  -2
  -2 -13  -4 497.180 18.8348   1
  -2 -13  19 3233.48 59.3972  -2
   2  13   5 3233.48 59.3972   1
   2  14   3 2580.81 56.6832  -2
  -2 -14  18 2580.81 56.6832   1
   2  14   2 1507.81 43.6226  -2
  -2 -14  17 1507.81 43.6226   1
   2  14   1 56.4472 31.5866  -2
  -2 -14  16 56.4472 31.5866   1
   2  14   0 605.520 77.1907  -2
  -2 -14  15 605.520 77.1907   1
   2  14  -1 241.164 36.0413  -2
  -2 -14  14 241.164 36.0413   1
   2  14  -2 356.402 36.8877  -2
  -2 -14  13 356.402 36.8877   1
   2  14  -3 1031.63 39.0446  -2
  -2 -14  12 1031.63 39.0446   1
   2  14  -4 286.611 25.9140  -2
  -2 -14  11 286.611 25.9140   1
   2  14  -5 1380.40 49.3909  -2
  -2 -14  10 1380.40 49.3909   1
  -2 -14   6 121.928 23.2429  -2
   2  14  -9 121.928 23.2429   1
   2  14  -7 1554.22 47.0861  -2
  -2 -14   8 1554.22 47.0861   1
  -2 -14   8 559.390 27.9861  -2
   2  14  -7 559.390 27.9861   1
  -2 -14   9 148.559 21.4015  -2
   2  14  -6 148.559 21.4015   1
  -2 -14  10 605.446 24.6062  -2
   2  14  -5 605.446 24.6062   1
   2  14 -11 220.349 19.3492  -2
  -2 -14   4 220.349 19.3492   1
   2  14 -12 3038.37 38.2684  -2
  -2 -14   3 3038.37 38.2684   1
  -2 -14  13 315.901 17.4039  -2
   2  14  -2 315.901 17.4039   1
  -2 -14  14 209.703 17.8434  -2
   2  14  -1 209.703 17.8434   1
   2  14 -15 259.681 19.8635  -2
  -2 -14   0 259.681 19.8635   1
   2  14 -16 151.306 17.6764  -2
  -2 -14  -1 151.306 17.6764   1
  -2 -14  17 1463.95 29.1631  -2
   2  14   2 1463.95 29.1631   1
   2  15  -1 2774.87 75.9250  -2
  -2 -15  15 2774.87 75.9250   1
   2  15  -2 2146.48 72.9229  -2
  -2 -15  14 2146.48 72.9229   1
  -2 -15   3 2479.83 49.5598  -2
   2  15 -13 2479.83 49.5598   1
   2  15  -4 956.596 30.0129  -2
  -2 -15  12 956.596 30.0129   1
  -2 -15   5 6268.08 80.2198  -2
   2  15 -11 6268.08 80.2198   1
   2  15  -6 3986.96 68.0412  -2
  -2 -15  10 3986.96 68.0412   1
  -2 -15   7 3037.04 62.9350  -2
   2  15  -9 3037.04 62.9350   1
  -2 -15   8 4217.77 60.3870  -2
   2  15  -8 4217.77 60.3870   1
  -2 -15   9 1133.45 37.1890  -2
   2  15  -7 1133.45 37.1890   1
   2  15 -10 3948.84 63.7268  -2
  -2 -15   6 3948.84 63.7268   1
   2  15 -11 2172.71 45.9308  -2
  -2 -15   5 2172.71 45.9308   1
  -2 -15  12 3961.53 63.5730  -2
   2  15  -4 3961.53 63.5730   1
   2  15 -13 3084.48 47.9289  -2
  -2 -15   3 3084.48 47.9289   1
  -2 -15  14 830.514 28.8947  -2
   2  15  -2 830.514 28.8947   1
   3 -15   0 1417.60 29.5194   1
  -3  15  -1 77.0943 16.5760   1
   3 -15  11 2250.58 48.1563  -2
  -3  15  -2 2250.58 48.1563   1
   3 -15  10 526.581 24.7826  -2
  -3  15  -3 526.581 24.7826   1
   3 -15   9 3220.40 47.5086  -2
  -3  15  -4 3220.40 47.5086   1
   3 -15   8 3430.99 60.5058  -2
  -3  15  -5 3430.99 60.5058   1
   3 -15   7 2020.99 40.2104  -2
  -3  15  -6 2020.99 40.2104   1
   3 -15   6 6245.90 62.6284  -2
  -3  15  -7 6245.90 62.6284   1
   3 -15   5 5639.49 57.4906  -2
  -3  15  -8 5639.49 57.4906   1
   3 -15   4 2461.05 32.1128  -2
  -3  15  -9 2461.05 32.1128   1
   3 -15   3 1292.52 59.4201  -2
  -3  15 -10 1292.52 59.4201   1
  -3  15 -12 1035.68 21.2949   1
   3 -15  13 294.571 14.2607   1
   3 -14  -3 14.3901 11.8074   1
  -3  14   2 3012.08 42.3150   1
  -3  14   1 953.946 23.9831   1
  -3  14   0 944.705 25.8962   1
   3 -14  11 415.136 43.0172  -2
  -3  14  -1 415.136 43.0172   1
   3 -14  10 569.931 32.6759  -2
  -3  14  -2 569.931 32.6759   1
   3 -14   9 3021.03 41.6460  -2
  -3  14  -3 3021.03 41.6460   1
   3 -14   8 2391.48 39.8017  -2
  -3  14  -4 2391.48 39.8017   1
   3 -14   7 1113.74 32.5912  -2
  -3  14  -5 1113.74 32.5912   1
   3 -14   6 6915.68 60.6926  -2
  -3  14  -6 6915.68 60.6926   1
   3 -14   5 2102.58 42.3655  -2
  -3  14  -7 2102.58 42.3655   1
   3 -14   4 2625.33 71.8904  -2
  -3  14  -8 2625.33 71.8904   1
   3 -14   3 4729.05 58.6052  -2
  -3  14  -9 4729.05 58.6052   1
   3 -14   2 1210.69 69.3096  -2
  -3  14 -10 1210.69 69.3096   1
   3 -14  12 62.0341 12.5749   1
   3 -14  13 2419.53 32.2807   1
   3 -14  14 1350.69 22.1520   1
   3 -14  15 360.845 13.3260   1
  -3  13   6 1360.01 44.9552   1
  -3  13   5 1187.01 31.6511   1
  -3  13   4 4483.81 54.2876   1
  -3  13   3 49.4359 14.5997   1
   3 -13  -2 6828.27 49.9129   1
  -3  13 -12 1263.98 61.2851  -2
   3 -13  -1 1263.98 61.2851   1
  -3  13 -11 1755.55 68.9166  -2
   3 -13   0 1755.55 68.9166   1
   3 -13  10 4300.69 72.3428  -2
  -3  13  -1 4300.69 72.3428   1
   3 -13   9 606.656 34.4237  -2
  -3  13  -2 606.656 34.4237   1
   3 -13   8 6754.50 76.9888  -2
  -3  13  -3 6754.50 76.9888   1
   3 -13   7 3277.81 54.7751  -2
  -3  13  -4 3277.81 54.7751   1
   3 -13   6 5547.35 84.1702  -2
  -3  13  -5 5547.35 84.1702   1
   3 -13   5 9239.30 91.3024  -2
  -3  13  -6 9239.30 91.3024   1
   3 -13   4 3211.71 79.8224  -2
  -3  13  -7 3211.71 79.8224   1
   3 -13   3 4164.44 77.5147  -2
  -3  13  -8 4164.44 77.5147   1
   3 -13   2 978.961 40.3181  -2
  -3  13  -9 978.961 40.3181   1
   3 -13   1 2398.33 67.4303  -2
  -3  13 -10 2398.33 67.4303   1
   3 -13  13 1940.69 33.6913   1
   3 -13  14 1162.15 23.6332   1
  -3  13 -15 873.079 24.0037   1
  -3  13 -16 995.021 24.9320   1
   3 -13  17 134.769 17.3936   1
  -3  12   8 144.588 14.6680   1
  -3  12   7 91.9469 15.6260   1
  -3  12   6 42.6959 18.6879   1
  -3  12   5 118.564 15.3962   1
  -3  12   4 23.4243 16.6594   1
  -3  12   3 416.910 23.0403   1
  -3  12   2 219.397 14.4909   1
  -3  12 -11 1401.16 112.868  -2
   3 -12  -1 1401.16 112.868   1
   3 -12  10 5475.56 86.9697  -2
  -3  12   0 5475.56 86.9697   1
  -3  12  -9 2799.41 69.1193  -2
   3 -12   1 2799.41 69.1193   1
   3 -12   8 1088.18 37.9504  -2
  -3  12  -2 1088.18 37.9504   1
   3 -12   7 1777.20 47.0336  -2
  -3  12  -3 1777.20 47.0336   1
   3 -12   6 966.343 42.9396  -2
  -3  12  -4 966.343 42.9396   1
   3 -12   5 1123.90 53.0713  -2
  -3  12  -5 1123.90 53.0713   1
   3 -12   4 3138.14 69.2489  -2
  -3  12  -6 3138.14 69.2489   1
   3 -12   3 3949.18 74.5975  -2
  -3  12  -7 3949.18 74.5975   1
   3 -12   2 2137.46 78.5297  -2
  -3  12  -8 2137.46 78.5297   1
   3 -12   1 5074.60 120.083  -2
  -3  12  -9 5074.60 120.083   1
   3 -12  12 1373.53 28.3920   1
  -3  12 -13 761.188 23.4831   1
  -3  12 -14 1027.73 29.6938   1
   3 -12  15 2603.15 41.8002   1
   3 -12  16 93.4868 13.0996   1
   3 -12  17 4493.34 50.6460   1
  -3  12 -18 1081.69 32.3914   1
   3 -12  19 392.262 18.1348   1
  -3  11  10 124.104 15.1690   1
  -3  11   9 881.464 22.6231   1
  -3  11   8 10432.4 93.3963   1
   3 -11  -7 838.077 28.6798   1
  -3  11   6 13454.5 114.916   1
  -3  11   5 3040.20 45.0309   1
   3 -11  -4 2650.05 33.6402   1
   3 -11  -3 14384.3 80.6655   1
  -3  11   2 98.2330 14.6477   1
   3 -11  -1 10225.0 56.1717   1
   3 -11   0 2328.74 28.4268   1
   3 -11   8 2987.37 87.9728  -2
  -3  11  -1 2987.37 87.9728   1
   3 -11   7 24356.5 144.099  -2
  -3  11  -2 24356.5 144.099   1
   3 -11   6 1245.29 52.9168  -2
  -3  11  -3 1245.29 52.9168   1
  -3  11  -5 19236.9 176.193  -2
   3 -11   4 19236.9 176.193   1
   3 -11   4 15395.1 208.734  -2
  -3  11  -5 15395.1 208.734   1
   3 -11   3 750.039 64.8895  -2
  -3  11  -6 750.039 64.8895   1
   3 -11   2 7563.32 144.014  -2
  -3  11  -7 7563.32 144.014   1
   3 -11   1 7888.13 141.696  -2
  -3  11  -8 7888.13 141.696   1
   3 -11   9 58.5789 15.5225   1
   3 -11  10 881.623 24.8175   1
  -3  11 -11 971.620 23.9508   1
   3 -11  12 22206.9 111.986   1
  -3  11 -13 1196.80 26.4671   1
   3 -11  14 3291.60 46.2319   1
   3 -11  15 3303.16 44.3462   1
  -3  11 -16 299.972 16.5742   1
   3 -11  17 402.709 18.2132   1
  -3  11 -18 38.4128 15.7884   1
  -3  11 -19 264.276 20.4523   1
   3 -11  20 38.2180 17.9610   1
   3 -10 -12 842.348 22.3270   1
  -3  10  11 2.96917 12.0157   1
  -3  10  10 61.3315 13.4513   1
   3 -10  -9 370.037 17.9380   1
  -3  10   8 148.508 20.6959   1
  -3  10   7 1574.38 40.5294   1
  -3  10   6 131.480 15.6456   1
  -3  10   5 1783.44 25.1621   1
  -3  10   4 1153.24 22.8746   1
   3 -10  -3 6920.67 47.9718   1
   3 -10  -2 9833.78 59.7037   1
   3 -10  -1 1899.27 25.9494   1
  -3  10   0 1915.41 28.9152   1
  -3  10  -1 5143.40 52.0488   1
   3 -10   6 8891.90 184.368  -2
  -3  10  -2 8891.90 184.368   1
   3 -10   5 11651.9 204.555  -2
  -3  10  -3 11651.9 204.555   1
   3 -10   4 183.983 75.4265  -2
  -3  10  -4 183.983 75.4265   1
   3 -10   2 21925.4 508.152  -2
  -3  10  -6 21925.4 508.152   1
   3 -10   7 23700.7 120.971   1
   3 -10   8 4432.18 43.0075   1
  -3  10  -9 4271.17 42.8669   1
   3 -10  10 785.772 23.9514   1
  -3  10 -11 2203.25 32.2768   1
  -3  10 -12 68.1350 17.6998   1
  -3  10 -13 3103.99 54.0176   1
   3 -10  14 1003.39 29.4550   1
   3 -10  15 1079.99 27.5184   1
   3 -10  16 3695.89 38.3490   1
   3 -10  17-2.28569 12.6110   1
   3 -10  18 721.898 24.6434   1
   3 -10  19 442.329 17.5974   1
   3 -10  20-2.47090 11.3526   1
   3  -9 -13 2599.14 36.8601   1
  -3   9  12 14405.9 103.523   1
  -3   9  11 313.289 16.4401   1
  -3   9  10 6379.87 59.3994   1
  -3   9   9 3341.57 42.3010   1
  -3   9   8 469.533 20.0495   1
  -3   9   7 10144.8 69.2377   1
  -3   9   6 4931.26 45.9097   1
  -3   9   5 5247.38 43.3606   1
  -3   9   4 188.378 13.7873   1
  -3   9   3 12034.1 63.1733   1
   3  -9  -2 26705.9 93.7928   1
  -3   9   1 80.8681 14.4908   1
  -3   9   0 28994.2 90.2532   1
   3  -9   1 10483.5 57.6204   1
  -3   9  -2 237.777 14.8069   1
   3  -9   3 25835.6 99.9620   1
   3  -9   4 1140.55 25.2538   1
   3  -9   5 8178.66 56.9456   1
   3  -9   6 14136.2 80.4179   1
  -3   9  -7 1709.35 26.1001   1
   3  -9   8 6593.49 56.8176   1
   3  -9   9 297.723 18.2649   1
   3  -9  10 8105.04 73.5000   1
  -3   9 -11 3945.94 51.5247   1
   3  -9  12 3054.24 38.4431   1
  -3   9 -13 9590.79 79.3049   1
   3  -9  14 240.628 20.5132   1
  -3   9 -15 2896.65 43.6658   1
  -3   9 -16 5890.97 61.1189   1
   3  -9  17 58.2890 17.1172   1
   3  -9  18 9451.85 79.8953   1
   3  -9  19 1493.01 24.6056   1
   3  -9  20 102.533 14.5972   1
   3  -9  21 22.5358 12.1351   1
  -3   8  15 491.328 23.4580   1
  -3   8  14 10.3293 11.8018   1
  -3   8  13 1016.37 24.3185   1
  -3   8  12 1590.61 30.9797   1
   3  -8 -11 837.581 21.0252   1
  -3   8  10 299.921 17.1280   1
  -3   8   9 1234.94 26.2143   1
  -3   8   8 2933.84 36.1177   1
  -3   8   7 12.4273 14.9265   1
  -3   8   6 334.469 15.7680   1
  -3   8   5 49.9755 12.3858   1
  -3   8   4 1278.63 19.4747   1
   3  -8  -3 6101.94 40.8071   1
  -3   8   2 2974.33 29.9621   1
  -3   8   1 128.015 12.9493   1
  -3   8   0 4586.58 35.0546   1
   3  -8   1 946.265 18.1947   1
  -3   8  -2 2779.71 30.9787   1
   3  -8   3 30.6399 15.1641   1
  -3   8  -4 1598.45 24.8674   1
   3  -8   5 1790.24 26.9194   1
   3  -8   6 9314.91 52.6662   1
   3  -8   7 29071.0 110.865   1
  -3   8  -8 24.6914 12.8750   1
   3  -8   9 5924.14 47.0467   1
   3  -8  10 810.084 22.6158   1
  -3   8 -11 106.891 16.7230   1
   3  -8  12 8919.69 73.6133   1
   3  -8  13 2307.10 34.0817   1
  -3   8 -14 3646.86 46.1873   1
  -3   8 -15 3407.90 45.2762   1
   3  -8  16 99.1622 19.5793   1
  -3   8 -17 751.876 29.0373   1
   3  -8  18 2084.15 37.1148   1
   3  -8  19 108.203 16.4993   1
   3  -8  20 1542.56 28.2506   1
  -3   8 -21 874.007 21.4175   1
  -3   7  16 2585.08 47.4667   1
  -3   7  15 66.5343 13.2274   1
  -3   7  14 3699.15 49.6096   1
  -3   7  13 4687.07 41.5712   1
  -3   7  12 3781.03 36.6228   1
   3  -7 -11 6393.02 48.5881   1
   3  -7 -10 10213.3 67.6120   1
   3  -7  -9 3077.79 36.3243   1
  -3   7   8 27143.3 141.345   1
   3  -7  -7 2043.98 27.3962   1
   3  -7  -6 14192.9 58.1713   1
   3  -7  -5 1482.49 19.6149   1
  -3   7   4 5527.82 40.0424   1
  -3   7   3 867.915 17.8883   1
  -3   7   2 1819.01 20.8742   1
  -3   7   1 21376.4 79.1310   1
  -3   7   0 25096.2 115.784   1
  -3   7  -1 23625.3 108.967   1
   3  -7   2 21314.0 114.126   1
   3  -7   3 4985.05 43.8729   1
  -3   7  -4 25165.9 117.355   1
  -3   7  -5 699.279 26.6976   1
  -3   7  -6 15596.6 83.0953   1
   3  -7   7 20443.8 117.648   1
   3  -7   8 253.852 15.3597   1
   3  -7   9 6938.32 44.5731   1
  -3   7 -10 3455.33 35.6691   1
  -3   7 -11 5893.22 55.2236   1
   3  -7  12 6419.01 54.9954   1
  -3   7 -13 1502.70 29.8945   1
   3  -7  14 9340.92 86.6826   1
   3  -7  15 386.029 23.8760   1
   3  -7  16 11707.4 83.3016   1
   3  -7  17 1297.45 37.0876   1
  -3   7 -18 39.6229 18.2942   1
  -3   7 -19 5416.76 57.6600   1
  -3   7 -20 2115.05 36.0685   1
  -3   7 -21 241.029 16.7659   1
   3  -7  22 165.994 24.8243   1
   3  -6 -17 237.994 18.2518   1
  -3   6  16 58.2908 13.8892   1
   3  -6 -15 1805.09 33.0648   1
  -3   6  14 607.725 20.6162   1
   3  -6 -13 4127.83 34.7767   1
   3  -6 -12 478.726 16.7816   1
   3  -6 -11 2937.30 32.1682   1
   3  -6 -10 1008.77 22.0558   1
   3  -6  -9 5286.49 45.9903   1
   3  -6  -8 410.603 16.6555   1
  -3   6   7 111.806 13.0875   1
  -3   6   6 2776.69 26.3400   1
   3  -6  -5 2594.63 25.3074   1
   3  -6  -4 4554.22 33.1765   1
  -3   6   3 43.1212 12.1886   1
  -3   6   2 893.301 18.2572   1
  -3   6   1 125.963 15.6859   1
   3  -6   0 3515.14 34.8934   1
  -3   6  -1 8496.12 61.4934   1
   3  -6   2 1861.36 30.6908   1
   3  -6   3 12081.6 83.3661   1
   3  -6   4 1203.93 27.8882   1
  -3   6  -5 52.9379 16.6827   1
  -3   6  -6 1157.72 25.0754   1
  -3   6  -7 111.782 16.6268   1
   3  -6   8 8089.64 55.6169   1
  -3   6  -9 391.232 17.0467   1
   3  -6  10 1340.34 21.7468   1
  -3   6 -11 802.804 19.0531   1
  -3   6 -12 1563.98 24.6115   1
   3  -6  13 1354.73 26.6292   1
   3  -6  14 1625.90 31.5522   1
   3  -6  15 859.187 29.6272   1
   3  -6  16 11050.1 83.5158   1
   3  -6  17 1190.82 29.3303   1
   3  -6  18 5774.70 77.0992   1
  -3   6 -19 2810.42 46.1576   1
  -3   6 -20 22.0317 16.6446   1
  -3   6 -21 1321.94 26.4796   1
   3  -6  22-7.16439 10.6373   1
  -3   5  18 142.934 18.4634   1
  -3   5  17 4704.26 51.5568   1
   3  -5 -16 2641.70 31.7972   1
  -3   5  15 2440.24 31.0879   1
   3  -5 -14 980.291 22.1083   1
   3  -5 -13 1895.84 24.7161   1
   3  -5 -12 23353.6 90.6198   1
   3  -5 -11 668.363 18.4495   1
   3  -5 -10 10229.5 63.3289   1
  -3   5   9 10142.9 63.7267   1
  -3   5   8 11061.0 65.7630   1
  -3   5   7 17378.2 84.2072   1
   3  -5  -6 1306.92 23.0789   1
  -3   5   5 18546.3 108.980   1
  -3   5   4 45575.5 141.502   1
   3  -5  -3 6635.47 49.8455   1
  -3   5   2 18174.1 97.4050   1
  -3   5   1 266.231 17.6272   1
  -3   5   0 17151.9 105.765   1
   3  -5   1 15597.4 75.2281   1
   3  -5   2 28908.4 107.142   1
  -3   5  -3 42515.1 208.714   1
  -3   5  -4 6856.73 46.2371   1
   3  -5   5 43677.3 158.963   1
   3  -5   6 14068.1 84.0486   1
  -3   5  -7 3130.20 35.6531   1
  -3   5  -8 6275.67 50.0239   1
   3  -5   9 303.508 18.4229   1
  -3   5 -10 9734.46 63.8984   1
  -3   5 -11 9772.27 67.5292   1
  -3   5 -12 18697.0 99.0378   1
   3  -5  13 9083.61 75.6674   1
   3  -5  14 544.178 25.3074   1
  -3   5 -15 1902.00 34.4377   1
   3  -5  16 120.964 18.7892   1
   3  -5  17 690.338 26.4436   1
  -3   5 -18 36.9989 19.7017   1
  -3   5 -19 64.9393 19.4755   1
  -3   5 -20 4580.44 72.5849   1
   3  -5  21 819.109 23.0584   1
  -3   5 -22 731.833 26.7200   1
  -3   4  19 86.0616 17.1631   1
  -3   4  18 374.898 17.6843   1
   3  -4 -17 905.084 21.6912   1
   3  -4 -16 497.657 18.6847   1
   3  -4 -15 1684.04 30.4174   1
   3  -4 -14 1183.77 22.5035   1
   3  -4 -13 1331.30 22.4869   1
   3  -4 -12 136.740 15.0932   1
  -3   4  11 58.4712 14.4381   1
  -3   4  10 785.210 19.1005   1
  -3   4   9 100.757 14.0203   1
  -3   4   8 2190.94 27.3208   1
   3  -4  -7 108.369 15.7658   1
  -3   4   6 145.474 16.8854   1
   3  -4  -5 102.312 15.4535   1
   3  -4  -4 199.148 16.7478   1
   3  -4  -3 4211.34 40.9895   1
  -3   4   2 3871.05 40.7658   1
  -3   4   1 652.720 20.4050   1
  -3   4   0 2220.54 40.7898   1
  -3   4  -1 1175.67 31.7540   1
   3  -4   2 10986.6 70.0014   1
   3  -4   3 453.985 18.6663   1
  -3   4  -4 1048.57 25.4240   1
   3  -4   5 6489.71 60.3490   1
   3  -4   6 3805.99 38.8541   1
   3  -4   7 4345.07 44.8806   1
  -3   4  -8 483.483 20.4338   1
  -3   4  -9 3713.85 37.6573   1
  -3   4 -10 1044.56 21.2233   1
  -3   4 -11 5142.96 45.3453   1
  -3   4 -12 9020.98 69.7206   1
  -3   4 -13 254.442 16.2947   1
  -3   4 -14 888.153 23.2441   1
  -3   4 -15 5831.69 51.7750   1
   3  -4  16 1314.04 38.5622   1
   3  -4  17 3400.70 41.9715   1
  -3   4 -18 173.825 17.5382   1
   3  -4  19 3879.06 44.3076   1
  -3   4 -20 749.394 29.0137   1
  -3   4 -21 1684.15 37.1273   1
  -3   4 -22 893.400 38.4176   1
  -3   3  19 3007.01 54.9223   1
  -3   3  18 1059.50 22.4360   1
   3  -3 -17 1998.64 30.9141   1
   3  -3 -16 8822.63 64.2358   1
  -3   3  15 410.963 18.0685   1
  -3   3  14 7783.98 60.3755   1
  -3   3  13 9459.26 56.9249   1
  -3   3  12 672.104 17.9183   1
   3  -3 -11 18531.7 96.6146   1
  -3   3  10 448.298 20.9694   1
  -3   3   9 19747.3 99.6475   1
   3  -3  -8 15253.5 94.9785   1
  -3   3   7 15518.1 99.9368   1
  -3   3   6 24733.9 124.290   1
   3  -3  -5 467.026 21.1631   1
   3  -3  -4 40642.7 305.704   1
  -3   3   3 32115.8 148.102   1
   3  -3  -2 35929.4 237.186   1
  -3   3   1 60592.2 250.569   1
  -3   3   0 1085.36 59.7149   1
   3  -3   1 41211.8 209.349   1
  -3   3  -2 12210.7 94.7987   1
   3  -3   3 12717.3 89.2297   1
  -3   3  -4 52585.3 184.866   1
   3  -3   5 1013.59 32.3110   1
   3  -3   6 20187.3 119.832   1
  -3   3  -7 13565.3 72.1956   1
  -3   3  -8 6617.62 58.2133   1
  -3   3  -9 16769.5 82.5998   1
  -3   3 -10 630.596 20.6213   1
  -3   3 -11 27565.3 134.420   1
  -3   3 -12 11584.2 80.1243   1
  -3   3 -13 2903.81 31.6053   1
  -3   3 -14 2366.53 31.1498   1
   3  -3  15 2241.34 35.5997   1
   3  -3  16 2393.35 33.6051   1
   3  -3  17 5218.14 48.7938   1
  -3   3 -18 1831.99 30.2592   1
  -3   3 -19 2876.70 55.5473   1
  -3   3 -20 717.462 24.6952   1
  -3   3 -21 2819.30 45.8215   1
  -3   2  21 47.7472 19.1674   1
   3  -2 -20 175.830 15.9130   1
  -3   2  19 459.427 16.4431   1
   3  -2 -18 258.802 15.5415   1
   3  -2 -17 37.6606 14.2758   1
   3  -2 -16 201.387 17.0941   1
  -3   2  15 4084.36 41.2831   1
   3  -2 -14 6444.90 53.1919   1
  -3   2  13 348.435 19.5289   1
  -3   2  12 5579.81 43.8628   1
  -3   2  11 1591.53 25.4074   1
  -3   2  10 8644.55 62.1658   1
  -3   2   9 6225.51 49.8050   1
  -3   2   8 1773.00 32.1392   1
  -3   2   7 1839.19 35.4561   1
  -3   2   6 858.541 23.6449   1
  -3   2   5 2161.51 45.3393   1
   3  -2  -4 2418.91 67.7991   1
   3  -2  -3 9092.63 125.627   1
   3  -2  -2 161.551 38.8262   1
   3  -2  -1 15697.8 138.489   1
  -3   2   0 1390.93 42.3900   1
  -3   2  -1 155.021 26.1464   1
   3  -2   2 31714.4 278.710   1
   3  -2   3 9817.12 86.2566   1
  -3   2  -4 155.108 18.3666   1
   3  -2   5 26155.7 106.587   1
  -3   2  -6 20842.9 86.5177   1
   3  -2   7 7039.33 51.8272   1
   3  -2   8 4729.02 46.7587   1
  -3   2  -9 1793.25 27.8451   1
  -3   2 -10 181.439 14.0651   1
  -3   2 -11 426.658 15.0538   1
   3  -2  12 3580.49 33.7714   1
   3  -2  13 8975.15 55.6912   1
  -3   2 -14 6.93376 14.4497   1
   3  -2  15 6571.43 60.3583   1
  -3   2 -16 4372.56 53.1785   1
   3  -2  17 15.2412 17.9889   1
  -3   2 -18 2119.35 42.9131   1
  -3   2 -19 1333.32 36.0903   1
  -3   2 -20 1908.11 29.8341   1
   3  -2  21 1523.07 33.1210   1
  -3   1  21 299.818 15.6303   1
  -3   1  20 6358.47 71.7635   1
   3  -1 -19 1278.66 25.0038   1
  -3   1  18 2756.45 34.9950   1
   3  -1 -17 582.916 19.9850   1
  -3   1  16 714.981 22.3400   1
  -3   1  15 12307.5 72.8535   1
  -3   1  14 1652.30 31.0400   1
  -3   1  13 13463.2 94.3975   1
  -3   1  12 9864.90 62.8164   1
  -3   1  11 1927.05 36.7733   1
  -3   1  10 26802.9 147.867   1
  -3   1   9 3813.57 52.8731   1
   3  -1  -8 81497.7 302.022   1
   3  -1  -7 25420.6 214.879   1
  -3   1   6 10000.0 163.938   1
   3  -1  -5 110.822 29.3251   1
   3  -1  -4 32.0952 26.6031   1
   3  -1  -3 7419.21 81.1180   1
  -3   1   2 9141.18 101.554   1
   3  -1  -1 20469.4 150.469   1
   3  -1   0 191870. 550.530   1
   3  -1   1 441.570 32.2001   1
  -3   1  -2 54182.3 383.895   1
  -3   1  -3 773.552 42.1362   1
  -3   1  -4 231.997 49.1655   1
   3  -1   5 24455.6 138.497   1
   3  -1   6 2049.02 31.4604   1
   3  -1   7 16219.5 86.8712   1
  -3   1  -8 11827.6 88.3231   1
  -3   1  -9 11293.8 77.9327   1
  -3   1 -10 35236.6 123.360   1
   3  -1  11 3092.43 31.3010   1
  -3   1 -12 15836.8 78.0947   1
   3  -1  13 12454.8 71.4005   1
   3  -1  14 1220.37 23.5379   1
  -3   1 -15 865.162 23.6353   1
   3  -1  16 599.802 21.4948   1
  -3   1 -17 7955.32 87.3966   1
   3  -1  18 3233.40 48.5046   1
   3  -1  19 433.677 23.9498   1
   3  -1  20 3989.03 58.0943   1
  -3   1 -21 14.4893 14.4957   1
  -3   0  22 76.6055 14.8358   1
   3   0 -21 1111.36 23.7322   1
   3   0 -20 650.168 22.5841   1
   3   0 -19 103.242 14.7725   1
  -3   0  18 2476.32 35.6894   1
  -3   0  17 2045.57 32.8254   1
  -3   0  16 2102.85 31.1274   1
  -3   0  15 29.9204 17.3736   1
  -3   0  14 11549.9 76.7576   1
   3   0 -13 188.254 19.9514   1
  -3   0  12 93.8086 16.6099   1
   3   0 -11 796.754 26.4576   1
  -3   0  10 24.4394 19.2968   1
  -3   0   9 28684.2 122.381   1
   3   0  -8 18327.6 115.810   1
  -3   0   7 2051.14 45.2047   1
  -3   0   6 3719.31 57.7980   1
   3   0  -5 5088.32 77.2234   1
  -3   0   4 2447.22 52.7814   1
  -3   0   3 4498.43 59.4933   1
  -3   0   2 12084.5 87.5616   1
  -3   0   1 802.748 29.6497   1
  -3   0   0 9087.34 79.4232   1
   3   0   1 157.945 22.3857   1
  -3   0  -2 15242.4 111.898   1
   3   0   3 4814.67 71.4648   1
  -3   0  -4 1343.38 50.8985   1
  -3   0  -5 99.5337 19.9490   1
  -3   0  -6 512.854 21.2822   1
   3   0   7 14119.1 81.9774   1
   3   0   8 7480.39 66.8242   1
   3   0   9 1114.45 19.9223   1
  -3   0 -10 2185.21 26.5132   1
  -3   0 -11 9603.56 47.3049   1
   3   0  12 1472.12 22.0545   1
   3   0  13 2677.39 33.6191   1
  -3   0 -14 954.173 21.9053   1
   3   0  15 2148.77 32.9830   1
   3   0  16 42.5460 16.5529   1
   3   0  17 1826.06 40.3220   1
   3   0  18 265.044 32.0839   1
   3   0  19 3051.52 57.3123   1
   3   0  20 202.370 22.8228   1
   3   1 -22 1544.69 27.0720   1
   3   1 -21 2629.92 43.7996   1
   3   1 -20 182.561 20.9377   1
   3   1 -19 7404.10 88.6043   1
   3   1 -18 1987.86 35.0743   1
   3   1 -17 2221.43 39.2445   1
  -3  -1  16 959.834 33.2794   1
  -3  -1  15 3055.45 36.7602   1
  -3  -1  14 30251.8 114.384   1
  -3  -1  13 6352.44 60.8943   1
  -3  -1  12 26724.1 123.053   1
   3   1 -11 26188.5 145.709   1
  -3  -1  10 84.8836 19.4265   1
  -3  -1   9 15726.4 112.201   1
  -3  -1   8 2953.83 59.6279   1
  -3  -1   7 26876.3 155.622   1
  -3  -1   6 371.669 32.3473   1
   3   1  -5 255.815 28.4537   1
  -3  -1   4 27598.0 207.551   1
  -3  -1   3 34754.9 236.777   1
  -3  -1   2 108044. 537.739   1
  -3  -1   1 101637. 342.390   1
   3   1   0 258.923 19.0926   1
   3   1   1 26762.3 135.698   1
  -3  -1  -2 493.416 29.9451   1
   3   1   3 2377.22 66.1911   1
  -3  -1  -4 9536.16 115.825   1
  -3  -1  -5 143.790 19.1280   1
  -3  -1  -6 102043. 268.451   1
  -3  -1  -7 8649.71 53.0648   1
  -3  -1  -8 33166.4 95.1572   1
  -3  -1  -9 12991.5 63.4906   1
  -3  -1 -10 4916.90 39.8880   1
   3   1  11 12923.4 74.4185   1
   3   1  12 4714.13 43.5487   1
   3   1  13 7421.21 53.6417   1
   3   1  14 4512.20 50.9961   1
   3   1  15 901.792 21.0606   1
  -3  -1 -16 753.925 22.5790   1
   3   1  17 63.2044 18.9496   1
   3   1  18 5014.72 78.5246   1
   3   1  19 1965.53 38.6447   1
   3   1  20 26.5152 14.0488   1
  -3  -2  23 21.0279 19.3980   1
   3   2 -22 2262.80 36.1263   1
  -3  -2  21 152.248 17.7010   1
   3   2 -20 3477.74 49.7891   1
   3   2 -19 4387.00 52.0232   1
   3   2 -18 79.7964 18.2322   1
   3   2 -17 555.703 22.5022   1
  -3  -2  16 115.513 19.0934   1
  -3  -2  15 239.150 19.8345   1
  -3  -2  14 156.146 18.6646   1
  -3  -2  13 3832.49 41.2027   1
  -3  -2  12 7635.72 64.6552   1
   3   2 -11 809.260 35.0257   1
  -3  -2  10 2956.68 44.2840   1
   3   2  -9 1345.46 40.2765   1
  -3  -2   8 1066.07 45.1951   1
   3   2  -7 6367.18 140.541   1
  -3  -2   6 832.376 50.0291   1
  -3  -2   5 760.300 43.9606   1
  -3  -2   4 10957.3 99.5080   1
  -3  -2   3 8218.23 128.712   1
   3   2  -2 589.444 32.4351   1
  -3  -2   1 8526.49 109.167   1
  -3  -2   0 4708.71 53.7570   1
  -3  -2  -1 6131.79 66.8076   1
   3   2   2 12020.6 102.249   1
  -3  -2  -3 1081.56 29.5864   1
  -3  -2  -4 2499.35 33.9540   1
  -3  -2  -5 3486.46 49.3931   1
   3   2   6 16793.6 93.0701   1
   3   2   7 141.022 15.5073   1
  -3  -2  -8 433.779 15.7061   1
  -3  -2  -9 392.344 16.5504   1
   3   2  10 69.6330 14.2166   1
   3   2  11 355.681 16.3928   1
   3   2  12 87.9240 14.1123   1
   3   2  13 222.692 16.8302   1
   3   2  14 45.0922 14.6982   1
  -3  -2 -15 2904.80 38.7309   1
   3   2  16 3322.32 47.8227   1
   3   2  17 1101.89 32.4926   1
   3   2  18 2735.75 55.0452   1
   3   2  19 89.4226 14.8298   1
  -3  -3  23 2322.98 43.7065   1
  -3  -3  22 4369.12 65.9487   1
  -3  -3  21 257.703 21.1662   1
   3   3 -20 4611.79 56.7291   1
  -3  -3  19 427.699 22.7968   1
  -3  -3  18 7224.16 80.5520   1
  -3  -3  17 234.256 22.3554   1
  -3  -3  16 971.318 25.2559   1
  -3  -3  15 3578.52 38.6431   1
  -3  -3  14 811.293 25.8677   1
  -3  -3  13 32618.5 144.074   1
  -3  -3  12 8375.12 79.3945   1
   3   3 -11 10673.6 117.760   1
   3   3 -10 14124.5 127.144   1
   3   3  -9 1123.53 37.0800   1
  -3  -3   8 31155.0 260.503   1
  -3  -3   7 20916.6 188.853   1
  -3  -3   6 21553.3 262.617   1
  -3  -3   5 35773.4 302.219   1
  -3  -3   4 1464.15 61.5398   1
  -3  -3   3 45724.0 367.801   1
  -3  -3   2 9022.45 136.112   1
  -3  -3   1 24687.2 165.164   1
  -3  -3   0 72755.5 362.351   1
   3   3   1 1433.88 35.2272   1
  -3  -3  -2 60984.6 270.757   1
  -3  -3  -3 6268.30 69.6220   1
  -3  -3  -4 11590.1 70.8953   1
   3   3   5 34877.2 178.672   1
  -3  -3  -6 3139.64 44.6609   1
  -3  -3  -7 29731.1 109.637   1
   3   3   8 6806.24 48.6700   1
  -3  -3  -9 11694.8 63.4526   1
   3   3  10 8641.16 67.3459   1
   3   3  11 4709.81 47.7408   1
   3   3  12 7896.65 63.1533   1
   3   3  13 4624.13 42.0490   1
   3   3  14 4289.99 43.2939   1
   3   3  15 4463.19 46.9323   1
   3   3  16 167.143 14.9578   1
   3   3  17 1886.13 30.4658   1
   3   3  18 240.976 17.8522   1
   3   4 -23 888.024 29.6101   1
   3   4 -22 703.588 20.5195   1
   3   4 -21 1511.55 30.1935   1
   3   4 -20 52.4857 18.8541   1
  -3  -4  19 2765.07 41.2563   1
   3   4 -18 7010.18 65.0702   1
   3   4 -17 443.027 25.1691   1
  -3  -4  16 9748.37 73.5337   1
  -3  -4  15 942.704 26.5623   1
  -3  -4  14 4000.35 47.6560   1
  -3  -4  13 23.7725 16.9820   1
  -3  -4  12 2223.89 39.3235   1
  -3  -4  11 1523.69 49.5660   1
   3   4 -10 66.9690 26.6948   1
   3   4  -9 648.791 43.3437   1
  -3  -4   8 11189.6 216.683   1
   3   4  -7 172.479 38.3655   1
  -3  -4   6 5648.99 125.446   1
   3   4  -5 179.457 33.5528   1
  -3  -4   4 753.060 60.3766   1
  -3  -4   3 35.4810 43.7374   1
  -3  -4   2 105.587 33.5612   1
  -3  -4   1 19.8412 19.9014   1
   3   4   0 1817.02 42.1407   1
   3   4   1 6774.28 70.9047   1
   3   4   2 74.8990 19.9769   1
  -3  -4  -3 38.2689 16.4087   1
  -3  -4  -4 121.376 16.8226   1
  -3  -4  -5 394.185 20.3179   1
  -3  -4  -6 456.153 20.4888   1
  -3  -4  -7 291.822 16.0794   1
   3   4   8 131.557 16.0906   1
   3   4   9 1628.28 27.2336   1
   3   4  10 31.0479 17.7678   1
   3   4  11 12359.2 74.4640   1
   3   4  12 5184.59 45.9122   1
   3   4  13 661.775 19.3419   1
  -3  -4 -14 1682.05 25.4937   1
   3   4  15 466.358 16.0886   1
   3   4  16 458.181 18.2365   1
   3   4  17 412.531 18.5358   1
   3   5 -23 683.531 22.5563   1
   3   5 -22 3934.81 49.4976   1
   3   5 -21 605.780 23.3269   1
  -3  -5  20 28.0299 16.2761   1
  -3  -5  19 295.361 23.7447   1
  -3  -5  18 165.779 23.3847   1
  -3  -5  17 3369.53 48.4800   1
  -3  -5  16 3938.26 52.1035   1
  -3  -5  15 477.087 24.1239   1
  -3  -5  14 41508.1 220.493   1
  -3  -5  13 186.710 22.0656   1
  -3  -5  12 15175.2 90.5199   1
  -3  -5  11 1560.19 29.9166   1
  -3  -5  10 1543.50 44.8503   1
   3   5  -9 5022.47 98.8066   1
  -3  -5   8 4193.49 102.931   1
  -3  -5   7 62502.2 520.064   1
  -3  -5   6 40068.2 336.844   1
  -3  -5   5 13867.1 160.771   1
  -3  -5   4 54019.3 503.278   1
  -3  -5   3 1152.75 57.9911   1
  -3  -5   2 40479.4 218.163   1
   3   5  -1 3356.53 64.1561   1
  -3  -5   0 7912.00 74.0147   1
  -3  -5  -1 21781.3 219.937   1
   3   5   2 12646.6 123.930   1
   3   5   3 35433.3 169.337   1
   3   5   4 4971.71 48.5578   1
   3   5   5 3180.97 35.2924   1
   3   5   6 30726.0 124.538   1
  -3  -5  -7 1382.87 28.3569   1
   3   5   8 19372.1 95.1766   1
  -3  -5  -9 3212.42 34.8778   1
   3   5  10 9771.25 63.2505   1
   3   5  11 7682.24 56.3670   1
   3   5  12 36.0340 14.0880   1
   3   5  13 1150.99 25.3519   1
   3   5  14 5232.84 46.6029   1
   3   5  15 1187.22 26.6599   1
   3   5  16 2271.83 31.6843   1
  -3  -5 -17 752.189 43.3175   1
  -3  -6  23 919.699 27.6278   1
  -3  -6  22 4699.06 53.2833   1
  -3  -6  21 26.0727 16.8058   1
  -3  -6  20 3577.83 42.5717   1
  -3  -6  19 30.9903 19.8524   1
  -3  -6  18 428.979 24.7288   1
  -3  -6  17 586.496 30.6236   1
  -3  -6  16 33.8215 23.4741   1
  -3  -6  15 9199.16 72.8284   1
  -3  -6  14 95.9837 19.6202   1
  -3  -6  13 8540.14 65.8596   1
  -3  -6  12 6008.43 58.7943   1
  -3  -6  11 1839.61 27.0930   1
   3   6 -10 4253.58 43.4580   1
  -3  -6   9 470.234 34.3606   1
  -3  -6   8 3092.16 68.0783   1
  -3  -6   7 10406.2 188.820   1
  -3  -6   6 5580.39 175.574   1
   3   6  -5 2380.60 73.8171   1
  -3  -6   4 5533.62 129.282   1
  -3  -6   3 185.840 27.8951   1
  -3  -6   2 2263.34 48.2179   1
   3   6  -1 2196.11 49.2491   1
   3   6   0 3284.28 50.1196   1
   3   6   1 2087.78 36.5278   1
  -3  -6  -2 254.991 19.6704   1
   3   6   3 649.941 23.3893   1
  -3  -6  -4 446.926 18.1814   1
   3   6   5 2579.58 31.4550   1
   3   6   6 174.484 16.7525   1
   3   6   7 749.280 21.9354   1
   3   6   8 616.132 19.9606   1
   3   6   9 2270.54 32.7914   1
  -3  -6 -10 378.073 19.2656   1
   3   6  11 1152.28 24.4711   1
   3   6  12 6562.12 47.3265   1
   3   6  13 339.358 16.9690   1
   3   6  14 80.5276 12.9601   1
   3   6  15 1125.51 32.0692   1
   3   6  16-24.0718 14.8981   1
  -3  -7  23 1861.06 41.8525   1
  -3  -7  22 61.4571 15.3030   1
  -3  -7  21 3374.14 49.0515   1
  -3  -7  20 1061.13 28.8550   1
   3   7 -19 23.4972 19.9588   1
  -3  -7  18 8121.36 83.7759   1
  -3  -7  17 3821.16 52.9738   1
  -3  -7  16 4557.87 59.6683   1
  -3  -7  15 10925.0 97.9326   1
  -3  -7  14 2271.02 37.1372   1
  -3  -7  13 13898.6 86.8891   1
  -3  -7  12 135.877 17.8866   1
  -3  -7  11 10180.7 80.7485   1
  -3  -7  10 9473.80 59.6562   1
  -3  -7   9 11870.7 73.4574   1
  -3  -7   8 24447.0 193.097   1
  -3  -7   7 627.199 43.7176   1
  -3  -7   6 18771.6 170.490   1
  -3  -7   5 14548.3 109.385   1
   3   7  -4 1133.08 31.0336   1
   3   7  -3 32699.8 147.335   1
   3   7  -2 93.4856 24.1056   1
   3   7  -1 57588.2 261.416   1
   3   7   0 3255.14 41.5847   1
  -3  -7  -1 1159.17 28.3032   1
   3   7   2 2817.02 35.7615   1
  -3  -7  -3 979.035 26.0262   1
   3   7   4 12180.1 79.9951   1
   3   7   5 10993.2 73.3538   1
   3   7   6 6676.57 53.9009   1
   3   7   7 23035.8 116.119   1
  -3  -7  -8 3034.66 39.1250   1
   3   7   9 12801.5 89.9225   1
   3   7  10 5157.21 49.6098   1
   3   7  11 387.755 18.3672   1
   3   7  12 6688.44 59.0943   1
   3   7  13 869.310 24.7963   1
  -3  -7 -14 801.015 28.3086   1
  -3  -8  22 1633.40 43.7687   1
  -3  -8  21 4994.24 94.2157   1
  -3  -8  20-2.41161 15.2402   1
  -3  -8  19 6974.34 88.4499   1
  -3  -8  18 3490.13 61.4082   1
   3   8 -17 541.336 29.4956   1
  -3  -8  16 2731.04 49.1499   1
  -3  -8  15 109.950 23.6268   1
  -3  -8  14 2993.00 43.3408   1
  -3  -8  13 652.905 26.3966   1
  -3  -8  12 772.372 25.7540   1
  -3  -8  11 2009.49 33.9904   1
  -3  -8  10 3965.23 47.1018   1
   3   8   0 508.690 85.8489  -2
  -3  -8   9 508.690 85.8489   1
   3   8  -1 13427.6 219.789  -2
  -3  -8   8 13427.6 219.789   1
   3   8  -2 6075.88 118.725  -2
  -3  -8   7 6075.88 118.725   1
   3   8  -3 1690.43 85.0432  -2
  -3  -8   6 1690.43 85.0432   1
   3   8  -4 398.672 65.6096  -2
  -3  -8   5 398.672 65.6096   1
   3   8  -5 897.836 80.8343  -2
  -3  -8   4 897.836 80.8343   1
   3   8  -6 2808.03 120.507  -2
  -3  -8   3 2808.03 120.507   1
   3   8  -7 1206.27 125.148  -2
  -3  -8   2 1206.27 125.148   1
   3   8  -8 5532.63 125.351  -2
  -3  -8   1 5532.63 125.351   1
  -3  -8  -1 1638.26 26.9206   1
   3   8   2 2891.92 41.6547   1
  -3  -8  -3 559.773 25.1105   1
  -3  -8  -4 64.7656 18.3410   1
   3   8   5 292.317 19.1324   1
   3   8   6 331.444 19.8799   1
  -3  -8  -7 2715.70 36.8216   1
   3   8   8 337.199 17.0279   1
   3   8   9 524.551 20.6448   1
   3   8  10 1244.82 27.3929   1
   3   8  11 35.1042 14.5576   1
   3   8  12 18.4082 13.3452   1
   3   8  13 185.956 21.1248   1
  -3  -9  22 363.572 26.4628   1
  -3  -9  21 147.280 19.0326   1
  -3  -9  20 3477.92 56.0294   1
  -3  -9  19 2179.36 50.3584   1
  -3  -9  18 3064.48 53.5410   1
  -3  -9  17 9037.53 101.589   1
  -3  -9  16 2086.57 53.9372   1
  -3  -9  15 6358.98 69.7843   1
  -3  -9  14 13626.2 96.9460   1
  -3  -9  13 1563.74 37.3782   1
  -3  -9  12 3074.02 42.5965   1
   3   9  -1 9946.15 207.510  -2
  -3  -9   9 9946.15 207.510   1
   3   9  -2 23787.9 220.328  -2
  -3  -9   8 23787.9 220.328   1
   3   9  -3 16951.1 190.615  -2
  -3  -9   7 16951.1 190.615   1
   3   9  -4 3698.85 127.128  -2
  -3  -9   6 3698.85 127.128   1
   3   9  -5 27111.3 212.496  -2
  -3  -9   5 27111.3 212.496   1
   3   9  -6 7955.78 122.122  -2
  -3  -9   4 7955.78 122.122   1
   3   9  -7 5124.41 101.559  -2
  -3  -9   3 5124.41 101.559   1
   3   9  -8 28870.7 231.777  -2
  -3  -9   2 28870.7 231.777   1
   3   9  -9 12279.6 158.204  -2
  -3  -9   1 12279.6 158.204   1
   3   9 -10 18029.9 203.628  -2
  -3  -9   0 18029.9 203.628   1
   3   9 -11 21547.8 315.052  -2
  -3  -9  -1 21547.8 315.052   1
   3   9   2 3437.79 46.6333   1
   3   9   3 6751.92 64.9710   1
   3   9   4 343.365 19.5117   1
   3   9   5 18545.0 109.665   1
   3   9   6 3790.48 39.4796   1
   3   9   7 2117.56 29.7983   1
   3   9   8 8975.57 72.7027   1
   3   9   9 479.845 16.9871   1
   3   9  10 7734.39 66.5369   1
   3   9  11 7890.32 91.8030   1
   3   9  12 421.339 18.8449   1
  -3 -10  22 944.683 38.0417   1
  -3 -10  21 1396.72 37.3848   1
  -3 -10  20 5747.35 68.1214   1
  -3 -10  19 223.672 34.1886   1
  -3 -10  18 7324.95 107.952   1
  -3 -10  17 2217.91 41.9563   1
  -3 -10  16 2553.23 45.4627   1
  -3 -10  15 4779.62 61.4579   1
  -3 -10  14 280.506 25.5136   1
  -3 -10  13 6306.00 69.9176   1
   3  10  -1 628.924 75.8220  -2
  -3 -10  10 628.924 75.8220   1
   3  10  -3 1480.02 77.2928  -2
  -3 -10   8 1480.02 77.2928   1
   3  10  -4 2156.77 82.9323  -2
  -3 -10   7 2156.77 82.9323   1
   3  10  -5 3716.92 92.1821  -2
  -3 -10   6 3716.92 92.1821   1
   3  10  -6 1279.31 59.5345  -2
  -3 -10   5 1279.31 59.5345   1
   3  10  -7 4551.04 92.6052  -2
  -3 -10   4 4551.04 92.6052   1
   3  10  -8 556.841 67.1157  -2
  -3 -10   3 556.841 67.1157   1
   3  10  -9 2178.65 74.2139  -2
  -3 -10   2 2178.65 74.2139   1
   3  10 -10 301.499 44.8690  -2
  -3 -10   1 301.499 44.8690   1
   3  10 -11 10245.4 130.997  -2
  -3 -10   0 10245.4 130.997   1
   3  10 -12 8356.30 208.397  -2
  -3 -10  -1 8356.30 208.397   1
   3  10   2 79.6217 16.8247   1
   3  10   3 425.222 19.2588   1
   3  10   4 16.9218 15.8356   1
   3  10   5 1360.42 25.7663   1
   3  10   6 65.1981 15.4701   1
   3  10   7 37.7466 13.1628   1
   3  10   8 9.69220 11.7377   1
   3  10   9 227.667 14.2899   1
  -3 -10 -10 2222.50 30.2459   1
  -3 -11  21 889.962 26.4399   1
  -3 -11  20 26.2521 22.6916   1
  -3 -11  19 162.229 47.4272   1
  -3 -11  18 729.832 42.4187   1
  -3 -11  17 85.5072 25.2935   1
  -3 -11  16 4773.72 85.1137   1
  -3 -11  15 2854.81 52.0508   1
  -3 -11  14 11446.3 106.524   1
   3  11  -2 3997.55 136.879  -2
  -3 -11  10 3997.55 136.879   1
   3  11  -3 2039.50 78.5192  -2
  -3 -11   9 2039.50 78.5192   1
   3  11  -4 14379.4 168.993  -2
  -3 -11   8 14379.4 168.993   1
   3  11  -5 2210.75 83.4134  -2
  -3 -11   7 2210.75 83.4134   1
   3  11  -6 26505.8 225.361  -2
  -3 -11   6 26505.8 225.361   1
  -3 -11   7 3464.29 103.327  -2
   3  11  -5 3464.29 103.327   1
   3  11  -8 23002.4 230.097  -2
  -3 -11   4 23002.4 230.097   1
   3  11  -9 4761.28 118.310  -2
  -3 -11   3 4761.28 118.310   1
   3  11 -10 1496.50 79.1892  -2
  -3 -11   2 1496.50 79.1892   1
   3  11 -11 8411.91 113.625  -2
  -3 -11   1 8411.91 113.625   1
   3  11 -12 7652.26 112.795  -2
  -3 -11   0 7652.26 112.795   1
   3  11 -13 14653.4 182.162  -2
  -3 -11  -1 14653.4 182.162   1
   3  11   2 15231.8 98.8151   1
  -3 -11  -3 420.076 20.2477   1
   3  11   4 12534.9 79.1021   1
   3  11   5 529.628 18.8594   1
   3  11   6 7005.56 46.7651   1
   3  11   7 5809.91 50.9271   1
  -3 -11  -8 200.172 13.2661   1
  -3 -11  -9 471.174 30.1416   1
  -3 -12  20 2453.37 39.9033   1
  -3 -12  19 1341.52 40.9839   1
  -3 -12  18 184.364 32.1950   1
  -3 -12  17 2715.85 69.5823   1
  -3 -12  16 1106.39 44.0116   1
  -3 -12  15 682.365 39.3513   1
  -3 -12  14 4392.00 62.4582   1
   3  12  -2 785.489 84.7525  -2
  -3 -12  11 785.489 84.7525   1
   3  12  -3 3654.71 84.8129  -2
  -3 -12  10 3654.71 84.8129   1
   3  12  -4 1281.05 58.3828  -2
  -3 -12   9 1281.05 58.3828   1
  -3 -12   5 645.062 38.2315  -2
   3  12  -8 645.062 38.2315   1
  -3 -12   6 1551.92 67.9918  -2
   3  12  -7 1551.92 67.9918   1
   3  12  -7 4006.23 105.099  -2
  -3 -12   6 4006.23 105.099   1
   3  12  -8 305.803 61.2925  -2
  -3 -12   5 305.803 61.2925   1
   3  12  -9 1382.29 47.3407  -2
  -3 -12   4 1382.29 47.3407   1
  -3 -12  10 1941.39 66.7904  -2
   3  12  -3 1941.39 66.7904   1
   3  12 -11 394.482 42.2246  -2
  -3 -12   2 394.482 42.2246   1
   3  12 -12 2506.42 71.3436  -2
  -3 -12   1 2506.42 71.3436   1
   3  12 -13 2001.10 78.3273  -2
  -3 -12   0 2001.10 78.3273   1
  -3 -12  -1 4341.24 57.3929   1
   3  12   2 93.6713 16.5254   1
   3  12   3 607.379 22.2182   1
  -3 -12  -4 62.7360 11.5408   1
   3  12   5 128.772 13.4455   1
   3  12   6 147.557 12.0082   1
  -3 -13  19-11.6978 21.9093   1
  -3 -13  18 621.994 30.8676   1
  -3 -13  17 3701.11 99.4866   1
  -3 -13  16 28.7104 30.3103   1
  -3 -13  15 4362.41 75.2919   1
   3  13  -2 6384.85 136.026  -2
  -3 -13  12 6384.85 136.026   1
   3  13  -3 951.629 68.9097  -2
  -3 -13  11 951.629 68.9097   1
   3  13  -4 3664.80 68.3701  -2
  -3 -13  10 3664.80 68.3701   1
   3  13  -5 5450.68 80.4974  -2
  -3 -13   9 5450.68 80.4974   1
  -3 -13   6 2850.01 80.3138  -2
   3  13  -8 2850.01 80.3138   1
  -3 -13   7 9546.90 95.5384  -2
   3  13  -7 9546.90 95.5384   1
  -3 -13   8 693.976 49.0214  -2
   3  13  -6 693.976 49.0214   1
  -3 -13   9 6966.92 73.2602  -2
   3  13  -5 6966.92 73.2602   1
  -3 -13  10 4518.33 74.3383  -2
   3  13  -4 4518.33 74.3383   1
  -3 -13  11 3304.33 61.0569  -2
   3  13  -3 3304.33 61.0569   1
   3  13 -12 7544.22 113.288  -2
  -3 -13   2 7544.22 113.288   1
   3  13 -13 356.936 52.8108  -2
  -3 -13   1 356.936 52.8108   1
   3  13 -14 9028.43 122.433  -2
  -3 -13   0 9028.43 122.433   1
  -3 -13  -1 1145.80 28.5425   1
  -3 -13  -2 3245.28 39.6719   1
  -3 -13  -3 4542.37 57.1627   1
   3  13   4 285.632 13.3325   1
  -3 -14  16 2138.48 44.6944   1
   3  14  -3 2193.13 56.7562  -2
  -3 -14  12 2193.13 56.7562   1
   3  14  -4 1494.42 51.8766  -2
  -3 -14  11 1494.42 51.8766   1
  -3 -14   5 182.671 39.6619  -2
   3  14 -10 182.671 39.6619   1
   3  14  -6 596.360 36.9375  -2
  -3 -14   9 596.360 36.9375   1
  -3 -14   7 222.161 41.4128  -2
   3  14  -8 222.161 41.4128   1
  -3 -14   8 87.4840 23.8339  -2
   3  14  -7 87.4840 23.8339   1
  -3 -14   9 1874.00 39.2229  -2
   3  14  -6 1874.00 39.2229   1
  -3 -14  10 54.2778 20.2769  -2
   3  14  -5 54.2778 20.2769   1
   3  14 -11 821.235 32.6816  -2
  -3 -14   4 821.235 32.6816   1
  -3 -14  12 5231.07 78.4995  -2
   3  14  -3 5231.07 78.4995   1
   3  14 -13 2008.34 52.9377  -2
  -3 -14   2 2008.34 52.9377   1
   3  14 -14 784.529 42.9933  -2
  -3 -14   1 784.529 42.9933   1
   3  14 -15 337.171 47.2253  -2
  -3 -14   0 337.171 47.2253   1
   3  14   1 527.460 20.0862   1
  -3 -14  -2 380.454 27.5196   1
  -3 -15  14 520.150 35.6402   1
   3  15  -5 5124.45 61.4121  -2
  -3 -15  11 5124.45 61.4121   1
   3  15  -6 1405.83 41.9636  -2
  -3 -15  10 1405.83 41.9636   1
   3  15  -7 10813.7 91.8785  -2
  -3 -15   9 10813.7 91.8785   1
   3  15  -8 3549.59 60.3340  -2
  -3 -15   8 3549.59 60.3340   1
   3  15  -9 3472.81 91.9421  -2
  -3 -15   7 3472.81 91.9421   1
   3  15 -10 3154.86 81.2136  -2
  -3 -15   6 3154.86 81.2136   1
   3  15 -11 2615.49 71.9580  -2
  -3 -15   5 2615.49 71.9580   1
   3  15 -12 879.256 33.5572  -2
  -3 -15   4 879.256 33.5572   1
   3  15 -13 403.858 37.6080  -2
  -3 -15   3 403.858 37.6080   1
   4 -15  10 398.429 38.1781  -2
  -4  15  -3 398.429 38.1781   1
   4 -15   9 3390.10 54.2657  -2
  -4  15  -4 3390.10 54.2657   1
   4 -15   8 1701.64 47.8997  -2
  -4  15  -5 1701.64 47.8997   1
   4 -15   7 306.577 22.9416  -2
  -4  15  -6 306.577 22.9416   1
   4 -15   6 663.369 31.0536  -2
  -4  15  -7 663.369 31.0536   1
   4 -15   5 502.367 24.9820  -2
  -4  15  -8 502.367 24.9820   1
   4 -15   4 3950.01 65.3251  -2
  -4  15  -9 3950.01 65.3251   1
   4 -15   3 218.179 25.6058  -2
  -4  15 -10 218.179 25.6058   1
  -4  15  -2 2989.44 53.4191  -2
   4 -15  11 2989.44 53.4191   1
  -4  14 -14 456.709 27.1689  -2
   4 -14  -2 456.709 27.1689   1
   4 -14  13 202.610 20.5516  -2
  -4  14   1 202.610 20.5516   1
   4 -14  12 68.1991 21.7568  -2
  -4  14   0 68.1991 21.7568   1
   4 -14  11 1197.01 35.4019  -2
  -4  14  -1 1197.01 35.4019   1
   4 -14  10 265.603 17.0815  -2
  -4  14  -2 265.603 17.0815   1
  -4  14  -9 151.550 14.9621  -2
   4 -14   3 151.550 14.9621   1
   4 -14   8 407.244 17.8352  -2
  -4  14  -4 407.244 17.8352   1
   4 -14   7 106.755 17.3598  -2
  -4  14  -5 106.755 17.3598   1
  -4  14  -6 1110.28 27.5153  -2
   4 -14   6 1110.28 27.5153   1
   4 -14   5 144.188 19.9032  -2
  -4  14  -7 144.188 19.9032   1
  -4  14  -4 898.782 26.9002  -2
   4 -14   8 898.782 26.9002   1
   4 -14   3 102.673 17.7826  -2
  -4  14  -9 102.673 17.7826   1
   4 -14   2 488.650 21.2891  -2
  -4  14 -10 488.650 21.2891   1
  -4  14  -1 579.489 25.5347  -2
   4 -14  11 579.489 25.5347   1
  -4  14   0 199.364 19.4291  -2
   4 -14  12 199.364 19.4291   1
  -4  14   1 687.469 21.5082  -2
   4 -14  13 687.469 21.5082   1
   4 -14  -2 737.866 34.0719  -2
  -4  14 -14 737.866 34.0719   1
   4 -13  16 3242.49 44.7211  -2
  -4  13   5 3242.49 44.7211   1
   4 -13  15 2483.19 52.2327  -2
  -4  13   4 2483.19 52.2327   1
   4 -13  14 1380.04 45.8287  -2
  -4  13   3 1380.04 45.8287   1
   4 -13  13 12192.5 118.532  -2
  -4  13   2 12192.5 118.532   1
  -4  13 -12 1622.03 36.3197  -2
   4 -13  -1 1622.03 36.3197   1
  -4  13 -11 10781.7 82.5311  -2
   4 -13   0 10781.7 82.5311   1
  -4  13 -10 11773.5 87.7240  -2
   4 -13   1 11773.5 87.7240   1
  -4  13  -9 2593.60 37.8164  -2
   4 -13   2 2593.60 37.8164   1
  -4  13  -8 8153.64 58.5020  -2
   4 -13   3 8153.64 58.5020   1
  -4  13  -7 745.625 24.6373  -2
   4 -13   4 745.625 24.6373   1
   4 -13   6 3734.26 43.7788  -2
  -4  13  -5 3734.26 43.7788   1
  -4  13  -5 2860.18 39.4196  -2
   4 -13   6 2860.18 39.4196   1
  -4  13  -4 2292.31 33.7847  -2
   4 -13   7 2292.31 33.7847   1
  -4  13  -3 10508.5 78.5370  -2
   4 -13   8 10508.5 78.5370   1
  -4  13  -2 2476.63 36.0083  -2
   4 -13   9 2476.63 36.0083   1
   4 -13   1 10658.5 108.214  -2
  -4  13 -10 10658.5 108.214   1
   4 -13   0 9963.54 112.216  -2
  -4  13 -11 9963.54 112.216   1
   4 -13  -1 1080.76 28.8142  -2
  -4  13 -12 1080.76 28.8142   1
  -4  13   2 5904.39 84.9142  -2
   4 -13  13 5904.39 84.9142   1
  -4  13   3 575.324 23.2722  -2
   4 -13  14 575.324 23.2722   1
  -4  13   4 2788.71 54.5583  -2
   4 -13  15 2788.71 54.5583   1
  -4  13   5 826.510 28.9183  -2
   4 -13  16 826.510 28.9183   1
  -4  12 -18 153.763 17.4321  -2
   4 -12  -8 153.763 17.4321   1
   4 -12  17 640.473 25.6933  -2
  -4  12   7 640.473 25.6933   1
   4 -12  16 458.939 23.9051  -2
  -4  12   6 458.939 23.9051   1
   4 -12  15 2632.74 50.6329  -2
  -4  12   5 2632.74 50.6329   1
   4 -12  14 806.313 27.1319  -2
  -4  12   4 806.313 27.1319   1
   4 -12  13 654.026 25.2382  -2
  -4  12   3 654.026 25.2382   1
   4 -12  12 100.614 18.3007  -2
  -4  12   2 100.614 18.3007   1
  -4  12 -11 139.101 19.0918  -2
   4 -12  -1 139.101 19.0918   1
   4 -12  10 171.256 19.8615  -2
  -4  12   0 171.256 19.8615   1
  -4  12  -9 194.258 19.5205  -2
   4 -12   1 194.258 19.5205   1
  -4  12  -8 400.038 21.7803  -2
   4 -12   2 400.038 21.7803   1
  -4  12  -7 1241.67 31.1140  -2
   4 -12   3 1241.67 31.1140   1
  -4  12  -6 485.287 22.4650  -2
   4 -12   4 485.287 22.4650   1
  -4  12  -5 1360.13 29.1703  -2
   4 -12   5 1360.13 29.1703   1
  -4  12  -4 554.513 21.1522  -2
   4 -12   6 554.513 21.1522   1
   4 -12   3 1826.25 30.0777  -2
  -4  12  -7 1826.25 30.0777   1
  -4  12  -2 1097.82 26.3465  -2
   4 -12   8 1097.82 26.3465   1
  -4  12  -1 456.495 23.8529  -2
   4 -12   9 456.495 23.8529   1
  -4  12   0 140.390 17.5415  -2
   4 -12  10 140.390 17.5415   1
  -4  12   1 46.7857 16.7272  -2
   4 -12  11 46.7857 16.7272   1
  -4  12   2 165.948 19.3387  -2
   4 -12  12 165.948 19.3387   1
   4 -12  -3 449.549 24.3277  -2
  -4  12 -13 449.549 24.3277   1
  -4  12   4 1167.41 35.9379  -2
   4 -12  14 1167.41 35.9379   1
  -4  12   5 2976.84 49.5750  -2
   4 -12  15 2976.84 49.5750   1
  -4  12   6 538.479 24.1610  -2
   4 -12  16 538.479 24.1610   1
  -4  12   7 1649.84 45.8854  -2
   4 -12  17 1649.84 45.8854   1
  -4  12   8 220.141 34.4136  -2
   4 -12  18 220.141 34.4136   1
   4 -11  19 1828.44 57.9529  -2
  -4  11  10 1828.44 57.9529   1
   4 -11  18 3188.59 68.2903  -2
  -4  11   9 3188.59 68.2903   1
   4 -11  17 4878.31 78.1009  -2
  -4  11   8 4878.31 78.1009   1
   4 -11  16 1280.11 53.9298  -2
  -4  11   7 1280.11 53.9298   1
   4 -11  15 10448.5 124.057  -2
  -4  11   6 10448.5 124.057   1
   4 -11  14 5918.56 74.9366  -2
  -4  11   5 5918.56 74.9366   1
   4 -11  13 8257.01 91.7104  -2
  -4  11   4 8257.01 91.7104   1
  -4  11 -12 11966.4 86.5399  -2
   4 -11  -3 11966.4 86.5399   1
  -4  11 -11 8066.47 63.4951  -2
   4 -11  -2 8066.47 63.4951   1
  -4  11 -10 10591.7 76.8984  -2
   4 -11  -1 10591.7 76.8984   1
  -4  11  -9 2236.54 35.2141  -2
   4 -11   0 2236.54 35.2141   1
  -4  11  -8 1591.63 32.8756  -2
   4 -11   1 1591.63 32.8756   1
   4 -11   7 7039.30 67.6132  -2
  -4  11  -2 7039.30 67.6132   1
   4 -11   6 6141.77 78.8945  -2
  -4  11  -3 6141.77 78.8945   1
   4 -11   5 16196.8 133.870  -2
  -4  11  -4 16196.8 133.870   1
   4 -11   4 5984.51 62.3998  -2
  -4  11  -5 5984.51 62.3998   1
   4 -11   3 11903.9 88.7833  -2
  -4  11  -6 11903.9 88.7833   1
   4 -11   2 4666.47 47.5031  -2
  -4  11  -7 4666.47 47.5031   1
   4 -11   1 2366.77 41.4997  -2
  -4  11  -8 2366.77 41.4997   1
  -4  11   0 5725.63 60.1044  -2
   4 -11   9 5725.63 60.1044   1
  -4  11   1 7304.56 65.3696  -2
   4 -11  10 7304.56 65.3696   1
   4 -11  -2 7836.19 63.7676  -2
  -4  11 -11 7836.19 63.7676   1
  -4  11   3 11973.9 86.6144  -2
   4 -11  12 11973.9 86.6144   1
   4 -11  -4 3047.68 43.6065  -2
  -4  11 -13 3047.68 43.6065   1
  -4  11   5 7559.41 71.0079  -2
   4 -11  14 7559.41 71.0079   1
  -4  11   6 3083.75 40.6565  -2
   4 -11  15 3083.75 40.6565   1
  -4  11   7 3100.49 65.0695  -2
   4 -11  16 3100.49 65.0695   1
   4 -11  -8 6585.02 94.9087  -2
  -4  11 -17 6585.02 94.9087   1
  -4  11   9 1044.46 33.1801  -2
   4 -11  18 1044.46 33.1801   1
   4 -11 -10 3798.90 59.6638  -2
  -4  11 -19 3798.90 59.6638   1
   4 -10  19 284.537 34.4847  -2
  -4  10  11 284.537 34.4847   1
   4 -10  18 923.137 38.1542  -2
  -4  10  10 923.137 38.1542   1
   4 -10  17 636.812 32.0714  -2
  -4  10   9 636.812 32.0714   1
   4 -10  16 1195.01 42.8103  -2
  -4  10   8 1195.01 42.8103   1
   4 -10  15 630.502 32.1159  -2
  -4  10   7 630.502 32.1159   1
   4 -10  14 767.754 29.0885  -2
  -4  10   6 767.754 29.0885   1
  -4  10 -13 232.609 23.8218  -2
   4 -10  -5 232.609 23.8218   1
  -4  10 -12 729.576 27.5329  -2
   4 -10  -4 729.576 27.5329   1
  -4  10 -11 4095.19 47.9702  -2
   4 -10  -3 4095.19 47.9702   1
  -4  10 -10 94.9800 18.5264  -2
   4 -10  -2 94.9800 18.5264   1
   4 -10   9 2711.23 39.0398  -2
  -4  10   1 2711.23 39.0398   1
  -4  10  -8 6888.66 60.6690  -2
   4 -10   0 6888.66 60.6690   1
  -4  10  -7 2242.21 42.0947  -2
   4 -10   1 2242.21 42.0947   1
  -4  10  -6 869.890 27.3150  -2
   4 -10   2 869.890 27.3150   1
  -4  10  -5 3879.65 54.5508  -2
   4 -10   3 3879.65 54.5508   1
  -4  10  -4 6052.25 57.7241  -2
   4 -10   4 6052.25 57.7241   1
  -4  10  -3 3257.30 46.6927  -2
   4 -10   5 3257.30 46.6927   1
  -4  10  -2 1020.17 30.0915  -2
   4 -10   6 1020.17 30.0915   1
  -4  10  -1 570.406 23.2998  -2
   4 -10   7 570.406 23.2998   1
  -4  10   0 5695.49 62.4583  -2
   4 -10   8 5695.49 62.4583   1
   4 -10  -1 1029.80 29.0074  -2
  -4  10  -9 1029.80 29.0074   1
  -4  10   2 182.374 21.9194  -2
   4 -10  10 182.374 21.9194   1
  -4  10   3 4390.71 58.0144  -2
   4 -10  11 4390.71 58.0144   1
   4 -10  -4 725.885 24.2634  -2
  -4  10 -12 725.885 24.2634   1
  -4  10   5 619.877 23.3654  -2
   4 -10  13 619.877 23.3654   1
  -4  10   6 352.015 20.0335  -2
   4 -10  14 352.015 20.0335   1
  -4  10   7 1156.59 27.1169  -2
   4 -10  15 1156.59 27.1169   1
  -4  10   8 2654.49 42.9970  -2
   4 -10  16 2654.49 42.9970   1
  -4  10   9 172.924 17.8532  -2
   4 -10  17 172.924 17.8532   1
   4 -10 -10 1056.53 38.7382  -2
  -4  10 -18 1056.53 38.7382   1
  -4  10  11 202.611 18.3202  -2
   4 -10  19 202.611 18.3202   1
  -4   9 -20 1105.29 48.1514  -2
   4  -9 -13 1105.29 48.1514   1
   4  -9  19 7673.40 88.1644  -2
  -4   9  12 7673.40 88.1644   1
   4  -9  18 4416.54 82.6258  -2
  -4   9  11 4416.54 82.6258   1
   4  -9  17 2662.88 59.4477  -2
  -4   9  10 2662.88 59.4477   1
   4  -9  16 1089.69 37.5802  -2
  -4   9   9 1089.69 37.5802   1
   4  -9  15 3355.52 48.3527  -2
  -4   9   8 3355.52 48.3527   1
   4  -9  14 4410.54 54.8248  -2
  -4   9   7 4410.54 54.8248   1
   4  -9  13 4574.20 58.8812  -2
  -4   9   6 4574.20 58.8812   1
   4  -9  12 31754.9 197.542  -2
  -4   9   5 31754.9 197.542   1
   4  -9  11 3640.01 48.2918  -2
  -4   9   4 3640.01 48.2918   1
   4  -9  10 15321.5 92.8717  -2
  -4   9   3 15321.5 92.8717   1
  -4   9  -9 16825.7 93.3014  -2
   4  -9  -2 16825.7 93.3014   1
  -4   9  -8 2261.41 37.2870  -2
   4  -9  -1 2261.41 37.2870   1
  -4   9  -7 10304.7 82.3214  -2
   4  -9   0 10304.7 82.3214   1
  -4   9  -6 9570.72 69.9536  -2
   4  -9   1 9570.72 69.9536   1
   4  -9   5 5106.53 61.9553  -2
  -4   9  -2 5106.53 61.9553   1
  -4   9  -4 7633.24 65.0591  -2
   4  -9   3 7633.24 65.0591   1
  -4   9  -3 5827.13 51.2518  -2
   4  -9   4 5827.13 51.2518   1
  -4   9  -2 16075.1 100.066  -2
   4  -9   5 16075.1 100.066   1
  -4   9  -1 7289.33 57.5674  -2
   4  -9   6 7289.33 57.5674   1
  -4   9   0 7006.47 50.5733  -2
   4  -9   7 7006.47 50.5733   1
  -4   9   1 6371.49 59.4769  -2
   4  -9   8 6371.49 59.4769   1
  -4   9   2 5157.60 55.0969  -2
   4  -9   9 5157.60 55.0969   1
   4  -9  -3 15238.7 100.389  -2
  -4   9 -10 15238.7 100.389   1
  -4   9   4 4427.78 59.1600  -2
   4  -9  11 4427.78 59.1600   1
  -4   9   5 12656.7 104.170  -2
   4  -9  12 12656.7 104.170   1
  -4   9   6 9103.86 80.6837  -2
   4  -9  13 9103.86 80.6837   1
  -4   9   7 1318.78 28.0796  -2
   4  -9  14 1318.78 28.0796   1
  -4   9   8 7150.29 63.7010  -2
   4  -9  15 7150.29 63.7010   1
  -4   9   9 504.772 22.1219  -2
   4  -9  16 504.772 22.1219   1
   4  -9 -10 5101.62 53.6490  -2
  -4   9 -17 5101.62 53.6490   1
  -4   9  11 8045.34 79.7651  -2
   4  -9  18 8045.34 79.7651   1
  -4   9  12 2805.91 50.0403  -2
   4  -9  19 2805.91 50.0403   1
  -4   9  13 2985.48 69.7394  -2
   4  -9  20 2985.48 69.7394   1
   4  -8  20 320.614 28.3717  -2
  -4   8  14 320.614 28.3717   1
   4  -8  19 2804.42 65.7401  -2
  -4   8  13 2804.42 65.7401   1
   4  -8  18 421.541 29.2810  -2
  -4   8  12 421.541 29.2810   1
   4  -8  17 4110.29 57.3073  -2
  -4   8  11 4110.29 57.3073   1
   4  -8  16 3465.25 45.2490  -2
  -4   8  10 3465.25 45.2490   1
   4  -8  15 167.671 20.0547  -2
  -4   8   9 167.671 20.0547   1
   4  -8  14 170.519 20.3231  -2
  -4   8   8 170.519 20.3231   1
   4  -8  13 544.835 24.5527  -2
  -4   8   7 544.835 24.5527   1
   4  -8  12 971.422 26.9384  -2
  -4   8   6 971.422 26.9384   1
   4  -8  11 500.529 20.9117  -2
  -4   8   5 500.529 20.9117   1
   4  -8  10 790.100 22.2177  -2
  -4   8   4 790.100 22.2177   1
   4  -8   9 1334.91 29.3084  -2
  -4   8   3 1334.91 29.3084   1
   4  -8   8 3454.92 38.2974  -2
  -4   8   2 3454.92 38.2974   1
   4  -8   7 1441.59 28.1683  -2
  -4   8   1 1441.59 28.1683   1
   4  -8   6 5833.46 55.8207  -2
  -4   8   0 5833.46 55.8207   1
  -4   8  -5 6558.68 55.7106  -2
   4  -8   1 6558.68 55.7106   1
  -4   8  -4 5725.62 48.9694  -2
   4  -8   2 5725.62 48.9694   1
  -4   8  -3 81.6190 15.8277  -2
   4  -8   3 81.6190 15.8277   1
  -4   8  -2 2263.30 33.2972  -2
   4  -8   4 2263.30 33.2972   1
  -4   8  -1 2950.74 39.3805  -2
   4  -8   5 2950.74 39.3805   1
  -4   8   0 1843.84 31.6889  -2
   4  -8   6 1843.84 31.6889   1
   4  -8  -1 781.626 25.7449  -2
  -4   8  -7 781.626 25.7449   1
  -4   8   2 1044.07 24.2483  -2
   4  -8   8 1044.07 24.2483   1
  -4   8   3 2301.33 34.7790  -2
   4  -8   9 2301.33 34.7790   1
   4  -8  -4 1159.19 25.0343  -2
  -4   8 -10 1159.19 25.0343   1
   4  -8  -5 577.935 22.8352  -2
  -4   8 -11 577.935 22.8352   1
  -4   8   6 2678.30 39.3781  -2
   4  -8  12 2678.30 39.3781   1
  -4   8   7 166.817 18.8736  -2
   4  -8  13 166.817 18.8736   1
  -4   8   8 452.110 22.9974  -2
   4  -8  14 452.110 22.9974   1
  -4   8   9 367.230 22.4198  -2
   4  -8  15 367.230 22.4198   1
  -4   8  10 4474.91 59.9375  -2
   4  -8  16 4474.91 59.9375   1
  -4   8  11 3465.81 51.9894  -2
   4  -8  17 3465.81 51.9894   1
   4  -8 -12 147.004 21.1229  -2
  -4   8 -18 147.004 21.1229   1
  -4   8  13 2516.53 45.1679  -2
   4  -8  19 2516.53 45.1679   1
   4  -8 -14 203.156 20.5695  -2
  -4   8 -20 203.156 20.5695   1
   4  -7  21 2327.91 51.1121  -2
  -4   7  16 2327.91 51.1121   1
   4  -7  20 136.981 20.2154  -2
  -4   7  15 136.981 20.2154   1
   4  -7  19 6018.78 75.0874  -2
  -4   7  14 6018.78 75.0874   1
   4  -7  18 6299.05 73.5179  -2
  -4   7  13 6299.05 73.5179   1
  -4   7 -17 1523.29 35.7496  -2
   4  -7 -12 1523.29 35.7496   1
  -4   7 -16 8430.22 84.7239  -2
   4  -7 -11 8430.22 84.7239   1
  -4   7 -15 85.0243 18.0544  -2
   4  -7 -10 85.0243 18.0544   1
  -4   7 -14 26201.8 129.851  -2
   4  -7  -9 26201.8 129.851   1
   4  -7  13 6068.62 58.0380  -2
  -4   7   8 6068.62 58.0380   1
  -4   7 -12 6579.74 65.2121  -2
   4  -7  -7 6579.74 65.2121   1
   4  -7  11 16236.7 115.667  -2
  -4   7   6 16236.7 115.667   1
   4  -7  10 1963.08 30.4075  -2
  -4   7   5 1963.08 30.4075   1
   4  -7   9 13384.9 75.7497  -2
  -4   7   4 13384.9 75.7497   1
   4  -7   8 8510.50 70.6448  -2
  -4   7   3 8510.50 70.6448   1
  -4   7  -7 13225.0 88.6225  -2
   4  -7  -2 13225.0 88.6225   1
   4  -7   6 33068.8 134.425  -2
  -4   7   1 33068.8 134.425   1
   4  -7   5 7257.12 54.6642  -2
  -4   7   0 7257.12 54.6642   1
   4  -7   4 46406.3 183.159  -2
  -4   7  -1 46406.3 183.159   1
   4  -7   3 11249.0 77.5563  -2
  -4   7  -2 11249.0 77.5563   1
   4  -7   2 5088.26 46.0401  -2
  -4   7  -3 5088.26 46.0401   1
  -4   7  -1 28581.5 117.255  -2
   4  -7   4 28581.5 117.255   1
  -4   7   0 4648.59 44.4990  -2
   4  -7   5 4648.59 44.4990   1
   4  -7  -1 25405.7 122.628  -2
  -4   7  -6 25405.7 122.628   1
  -4   7   2 24758.4 144.126  -2
   4  -7   7 24758.4 144.126   1
  -4   7   3 4336.92 46.2526  -2
   4  -7   8 4336.92 46.2526   1
  -4   7   4 14447.9 82.7908  -2
   4  -7   9 14447.9 82.7908   1
   4  -7  -5 568.945 22.0829  -2
  -4   7 -10 568.945 22.0829   1
   4  -7  -6 24347.5 136.787  -2
  -4   7 -11 24347.5 136.787   1
  -4   7   7 5682.96 57.1192  -2
   4  -7  12 5682.96 57.1192   1
   4  -7  -8 6520.62 69.9754  -2
  -4   7 -13 6520.62 69.9754   1
  -4   7   9 13553.7 102.235  -2
   4  -7  14 13553.7 102.235   1
  -4   7  10 46.5943 20.0660  -2
   4  -7  15 46.5943 20.0660   1
  -4   7  11 8149.68 92.7582  -2
   4  -7  16 8149.68 92.7582   1
  -4   7  12 3416.64 78.0256  -2
   4  -7  17 3416.64 78.0256   1
   4  -7 -13 3143.37 76.0166  -2
  -4   7 -18 3143.37 76.0166   1
   4  -7 -14 10317.0 105.631  -2
  -4   7 -19 10317.0 105.631   1
   4  -7 -15 49.7018 14.9873  -2
  -4   7 -20 49.7018 14.9873   1
   4  -6  21 2861.58 59.1513  -2
  -4   6  17 2861.58 59.1513   1
  -4   6 -20 3010.29 55.1855  -2
   4  -6 -16 3010.29 55.1855   1
   4  -6  19 344.272 27.1957  -2
  -4   6  15 344.272 27.1957   1
  -4   6 -18 2931.21 67.3700  -2
   4  -6 -14 2931.21 67.3700   1
   4  -6  17 680.066 22.0761  -2
  -4   6  13 680.066 22.0761   1
   4  -6  16 7223.69 67.2536  -2
  -4   6  12 7223.69 67.2536   1
  -4   6 -15 103.873 17.0264  -2
   4  -6 -11 103.873 17.0264   1
  -4   6 -14 6131.70 65.4302  -2
   4  -6 -10 6131.70 65.4302   1
  -4   6 -13 2690.40 39.8007  -2
   4  -6  -9 2690.40 39.8007   1
   4  -6  12 4755.64 55.8020  -2
  -4   6   8 4755.64 55.8020   1
   4  -6  11 2909.53 41.3056  -2
  -4   6   7 2909.53 41.3056   1
  -4   6 -10 9782.90 70.4793  -2
   4  -6  -6 9782.90 70.4793   1
   4  -6   9 3532.15 33.1211  -2
  -4   6   5 3532.15 33.1211   1
  -4   6  -8 3116.20 36.9267  -2
   4  -6  -4 3116.20 36.9267   1
   4  -6   7 4914.03 49.9950  -2
  -4   6   3 4914.03 49.9950   1
   4  -6   6 3501.42 41.5374  -2
  -4   6   2 3501.42 41.5374   1
   4  -6   5 537.972 20.5372  -2
  -4   6   1 537.972 20.5372   1
   4  -6   4 619.386 19.9935  -2
  -4   6   0 619.386 19.9935   1
  -4   6  -3 416.467 18.8341  -2
   4  -6   1 416.467 18.8341   1
   4  -6   2 1887.58 27.8853  -2
  -4   6  -2 1887.58 27.8853   1
  -4   6  -1 365.288 18.2009  -2
   4  -6   3 365.288 18.2009   1
  -4   6   0 1299.69 32.2762  -2
   4  -6   4 1299.69 32.2762   1
   4  -6  -1 1301.93 31.8854  -2
  -4   6  -5 1301.93 31.8854   1
  -4   6   2 2094.45 35.3019  -2
   4  -6   6 2094.45 35.3019   1
  -4   6   3 2097.45 32.2784  -2
   4  -6   7 2097.45 32.2784   1
  -4   6   4 2111.95 31.2402  -2
   4  -6   8 2111.95 31.2402   1
  -4   6   5 1331.84 26.9013  -2
   4  -6   9 1331.84 26.9013   1
  -4   6   6 3708.03 46.1608  -2
   4  -6  10 3708.03 46.1608   1
   4  -6  -7 6358.00 72.5849  -2
  -4   6 -11 6358.00 72.5849   1
   4  -6  -8 5498.17 66.3448  -2
  -4   6 -12 5498.17 66.3448   1
  -4   6   9 3166.17 51.7201  -2
   4  -6  13 3166.17 51.7201   1
  -4   6  10 1875.76 43.7899  -2
   4  -6  14 1875.76 43.7899   1
  -4   6  11 220.968 30.9787  -2
   4  -6  15 220.968 30.9787   1
  -4   6  12 2709.11 45.7036  -2
   4  -6  16 2709.11 45.7036   1
   4  -6 -13 2004.66 53.5320  -2
  -4   6 -17 2004.66 53.5320   1
   4  -6 -14 1165.96 39.6491  -2
  -4   6 -18 1165.96 39.6491   1
   4  -6 -15 661.432 28.6917  -2
  -4   6 -19 661.432 28.6917   1
   4  -6 -16 2393.18 50.0239  -2
  -4   6 -20 2393.18 50.0239   1
   4  -6 -17 1274.45 43.6185  -2
  -4   6 -21 1274.45 43.6185   1
   4  -5  21 1963.07 49.3063  -2
  -4   5  18 1963.07 49.3063   1
   4  -5  20 5113.13 87.8718  -2
  -4   5  17 5113.13 87.8718   1
  -4   5 -19 5358.81 76.1591  -2
   4  -5 -16 5358.81 76.1591   1
  -4   5 -18 7476.87 86.8029  -2
   4  -5 -15 7476.87 86.8029   1
  -4   5 -17 3098.67 52.6441  -2
   4  -5 -14 3098.67 52.6441   1
  -4   5 -16 581.141 21.1534  -2
   4  -5 -13 581.141 21.1534   1
  -4   5 -15 6518.19 55.9629  -2
   4  -5 -12 6518.19 55.9629   1
   4  -5  14 3342.63 42.7413  -2
  -4   5  11 3342.63 42.7413   1
  -4   5 -13 10844.0 100.065  -2
   4  -5 -10 10844.0 100.065   1
  -4   5 -12 6693.04 77.0478  -2
   4  -5  -9 6693.04 77.0478   1
   4  -5  11 33018.1 190.227  -2
  -4   5   8 33018.1 190.227   1
   4  -5  10 7860.00 62.3855  -2
  -4   5   7 7860.00 62.3855   1
   4  -5   9 11077.6 70.9753  -2
  -4   5   6 11077.6 70.9753   1
   4  -5   8 11957.9 83.5444  -2
  -4   5   5 11957.9 83.5444   1
   4  -5   7 19812.4 140.796  -2
  -4   5   4 19812.4 140.796   1
   4  -5   6 28192.5 203.054  -2
  -4   5   3 28192.5 203.054   1
   4  -5   5 32848.0 187.057  -2
  -4   5   2 32848.0 187.057   1
   4  -5   4 11612.2 91.9872  -2
  -4   5   1 11612.2 91.9872   1
   4  -5   3 38774.1 173.445  -2
  -4   5   0 38774.1 173.445   1
  -4   5  -2 3099.11 48.8959  -2
   4  -5   1 3099.11 48.8959   1
  -4   5  -1 8971.12 85.7211  -2
   4  -5   2 8971.12 85.7211   1
  -4   5   0 52184.4 241.910  -2
   4  -5   3 52184.4 241.910   1
  -4   5   1 4566.23 60.6350  -2
   4  -5   4 4566.23 60.6350   1
  -4   5   2 27042.7 187.496  -2
   4  -5   5 27042.7 187.496   1
   4  -5  -3 13485.7 105.662  -2
  -4   5  -6 13485.7 105.662   1
   4  -5  -4 63353.6 290.299  -2
  -4   5  -7 63353.6 290.299   1
   4  -5  -5 15154.7 95.4483  -2
  -4   5  -8 15154.7 95.4483   1
   4  -5  -6 5606.87 49.8017  -2
  -4   5  -9 5606.87 49.8017   1
  -4   5   7 13372.4 108.744  -2
   4  -5  10 13372.4 108.744   1
   4  -5  -8 24495.0 158.127  -2
  -4   5 -11 24495.0 158.127   1
  -4   5   9 20286.7 140.528  -2
   4  -5  12 20286.7 140.528   1
   4  -5 -10 13623.8 113.256  -2
  -4   5 -13 13623.8 113.256   1
  -4   5  11 9042.98 79.0099  -2
   4  -5  14 9042.98 79.0099   1
   4  -5 -12 4712.54 63.1160  -2
  -4   5 -15 4712.54 63.1160   1
  -4   5  13 664.194 32.3703  -2
   4  -5  16 664.194 32.3703   1
   4  -5 -14 10095.5 123.917  -2
  -4   5 -17 10095.5 123.917   1
  -4   5  15 8571.65 93.5073  -2
   4  -5  18 8571.65 93.5073   1
  -4   5  16 2473.66 49.3293  -2
   4  -5  19 2473.66 49.3293   1
   4  -5 -17 9196.89 99.5607  -2
  -4   5 -20 9196.89 99.5607   1
   4  -5 -18 1223.52 38.2307  -2
  -4   5 -21 1223.52 38.2307   1
   4  -4  21 3780.38 53.9918  -2
  -4   4  19 3780.38 53.9918   1
   4  -4  20 1909.75 70.7930  -2
  -4   4  18 1909.75 70.7930   1
  -4   4 -19 328.603 21.1933  -2
   4  -4 -17 328.603 21.1933   1
  -4   4 -18 7666.98 92.5387  -2
   4  -4 -16 7666.98 92.5387   1
  -4   4 -17 5758.11 60.4334  -2
   4  -4 -15 5758.11 60.4334   1
  -4   4 -16 2236.58 38.6017  -2
   4  -4 -14 2236.58 38.6017   1
   4  -4  15 5161.49 59.1390  -2
  -4   4  13 5161.49 59.1390   1
  -4   4 -14 591.405 24.7853  -2
   4  -4 -12 591.405 24.7853   1
  -4   4 -13 9830.39 80.7558  -2
   4  -4 -11 9830.39 80.7558   1
   4  -4  12 197.552 19.4612  -2
  -4   4  10 197.552 19.4612   1
  -4   4 -11 3232.31 53.2640  -2
   4  -4  -9 3232.31 53.2640   1
   4  -4  10 3734.58 51.3828  -2
  -4   4   8 3734.58 51.3828   1
   4  -4   9 618.616 25.5835  -2
  -4   4   7 618.616 25.5835   1
  -4   4  -8 14359.3 88.9930  -2
   4  -4  -6 14359.3 88.9930   1
  -4   4  -7 5333.58 67.4358  -2
   4  -4  -5 5333.58 67.4358   1
  -4   4  -6 74.8376 19.1206  -2
   4  -4  -4 74.8376 19.1206   1
   4  -4   5 2880.67 44.1662  -2
  -4   4   3 2880.67 44.1662   1
  -4   4  -4 791.370 28.1798  -2
   4  -4  -2 791.370 28.1798   1
   4  -4   3 14718.1 108.209  -2
  -4   4   1 14718.1 108.209   1
  -4   4  -2 2412.96 55.0607  -2
   4  -4   0 2412.96 55.0607   1
  -4   4  -1 8825.31 100.489  -2
   4  -4   1 8825.31 100.489   1
   4  -4   0 5136.56 62.2973  -2
  -4   4  -2 5136.56 62.2973   1
  -4   4   1 15370.0 128.023  -2
   4  -4   3 15370.0 128.023   1
  -4   4   2 2128.67 42.0806  -2
   4  -4   4 2128.67 42.0806   1
  -4   4   3 7266.81 70.8359  -2
   4  -4   5 7266.81 70.8359   1
  -4   4   4 265.760 20.4767  -2
   4  -4   6 265.760 20.4767   1
   4  -4  -5 1973.62 35.9499  -2
  -4   4  -7 1973.62 35.9499   1
   4  -4  -6 5127.92 54.1433  -2
  -4   4  -8 5127.92 54.1433   1
   4  -4  -7 1312.01 31.3849  -2
  -4   4  -9 1312.01 31.3849   1
   4  -4  -8 1436.92 28.4616  -2
  -4   4 -10 1436.92 28.4616   1
   4  -4  -9 1497.32 29.5387  -2
  -4   4 -11 1497.32 29.5387   1
   4  -4 -10 479.112 21.5192  -2
  -4   4 -12 479.112 21.5192   1
   4  -4 -11 12399.6 95.1801  -2
  -4   4 -13 12399.6 95.1801   1
   4  -4 -12 668.684 31.3544  -2
  -4   4 -14 668.684 31.3544   1
  -4   4  13 2466.19 51.6095  -2
   4  -4  15 2466.19 51.6095   1
  -4   4  14 1005.24 34.7044  -2
   4  -4  16 1005.24 34.7044   1
  -4   4  15 2258.62 48.4001  -2
   4  -4  17 2258.62 48.4001   1
   4  -4 -16 3168.95 56.6852  -2
  -4   4 -18 3168.95 56.6852   1
   4  -4 -17 815.903 29.4679  -2
  -4   4 -19 815.903 29.4679   1
   4  -4 -18 1158.15 35.3214  -2
  -4   4 -20 1158.15 35.3214   1
   4  -4 -19 3418.29 55.1643  -2
  -4   4 -21 3418.29 55.1643   1
   4  -3  20 1385.60 41.2737  -2
  -4   3  19 1385.60 41.2737   1
  -4   3 -19 2275.32 41.0026  -2
   4  -3 -18 2275.32 41.0026   1
  -4   3 -18 2218.59 43.8141  -2
   4  -3 -17 2218.59 43.8141   1
  -4   3 -17 2610.79 46.4497  -2
   4  -3 -16 2610.79 46.4497   1
  -4   3 -16 4272.95 60.0121  -2
   4  -3 -15 4272.95 60.0121   1
  -4   3 -15 15330.2 130.801  -2
   4  -3 -14 15330.2 130.801   1
  -4   3 -14 4608.70 61.3731  -2
   4  -3 -13 4608.70 61.3731   1
   4  -3  13 22021.5 181.955  -2
  -4   3  12 22021.5 181.955   1
   4  -3  12 9704.17 80.5180  -2
  -4   3  11 9704.17 80.5180   1
   4  -3  11 1430.96 30.4720  -2
  -4   3  10 1430.96 30.4720   1
   4  -3  10 20729.9 123.217  -2
  -4   3   9 20729.9 123.217   1
   4  -3   9 16904.3 127.257  -2
  -4   3   8 16904.3 127.257   1
  -4   3  -8 5109.07 68.0581  -2
   4  -3  -7 5109.07 68.0581   1
  -4   3  -7 19399.2 134.897  -2
   4  -3  -6 19399.2 134.897   1
  -4   3  -6 4360.55 52.1289  -2
   4  -3  -5 4360.55 52.1289   1
  -4   3  -5 11116.9 81.9953  -2
   4  -3  -4 11116.9 81.9953   1
  -4   3  -4 31527.7 213.320  -2
   4  -3  -3 31527.7 213.320   1
  -4   3  -3 27015.4 214.195  -2
   4  -3  -2 27015.4 214.195   1
  -4   3  -2 25619.0 225.213  -2
   4  -3  -1 25619.0 225.213   1
  -4   3  -1 12720.6 169.414  -2
   4  -3   0 12720.6 169.414   1
  -4   3   0 21413.7 185.203  -2
   4  -3   1 21413.7 185.203   1
  -4   3   1 7624.22 100.639  -2
   4  -3   2 7624.22 100.639   1
  -4   3   2 47622.3 297.749  -2
   4  -3   3 47622.3 297.749   1
  -4   3   3 78078.3 344.379  -2
   4  -3   4 78078.3 344.379   1
  -4   3   4 5024.74 56.7536  -2
   4  -3   5 5024.74 56.7536   1
  -4   3   5 8999.59 90.6633  -2
   4  -3   6 8999.59 90.6633   1
  -4   3   6 12119.7 96.7343  -2
   4  -3   7 12119.7 96.7343   1
   4  -3  -7 9917.28 70.3856  -2
  -4   3  -8 9917.28 70.3856   1
   4  -3  -8 18308.5 109.428  -2
  -4   3  -9 18308.5 109.428   1
   4  -3  -9 7054.81 68.0757  -2
  -4   3 -10 7054.81 68.0757   1
   4  -3 -10 3279.61 42.2342  -2
  -4   3 -11 3279.61 42.2342   1
   4  -3 -11 3180.71 45.2445  -2
  -4   3 -12 3180.71 45.2445   1
   4  -3 -12 38020.1 229.441  -2
  -4   3 -13 38020.1 229.441   1
  -4   3  13 7769.00 66.7645  -2
   4  -3  14 7769.00 66.7645   1
  -4   3  14 10960.7 105.620  -2
   4  -3  15 10960.7 105.620   1
  -4   3  15 12364.8 110.378  -2
   4  -3  16 12364.8 110.378   1
  -4   3  16 3032.67 50.4699  -2
   4  -3  17 3032.67 50.4699   1
  -4   3  17 7663.60 80.8272  -2
   4  -3  18 7663.60 80.8272   1
   4  -3 -18 4025.04 59.4459  -2
  -4   3 -19 4025.04 59.4459   1
  -4   3  19 445.585 28.9859  -2
   4  -3  20 445.585 28.9859   1
  -4   2 -20 1929.85 49.3754  -2
   4  -2 -20 1929.85 49.3754   1
   4  -2  19 1086.18 28.0526  -2
  -4   2  19 1086.18 28.0526   1
   4  -2  18 1132.35 27.7180  -2
  -4   2  18 1132.35 27.7180   1
   4  -2  17 3983.23 49.8704  -2
  -4   2  17 3983.23 49.8704   1
   4  -2  16 246.369 24.3604  -2
  -4   2  16 246.369 24.3604   1
   4  -2  15 6784.92 86.4343  -2
  -4   2  15 6784.92 86.4343   1
   4  -2  14 183.735 24.8389  -2
  -4   2  14 183.735 24.8389   1
   4  -2  13 6371.77 73.6491  -2
  -4   2  13 6371.77 73.6491   1
   4  -2  12 7770.89 79.6773  -2
  -4   2  12 7770.89 79.6773   1
   4  -2  11 234.335 25.9491  -2
  -4   2  11 234.335 25.9491   1
   4  -2  10 8869.84 86.3209  -2
  -4   2  10 8869.84 86.3209   1
   4  -2   9 4527.41 51.3735  -2
  -4   2   9 4527.41 51.3735   1
  -4   2  -8 809.999 30.0745  -2
   4  -2  -8 809.999 30.0745   1
  -4   2  -7 1393.33 40.5299  -2
   4  -2  -7 1393.33 40.5299   1
  -4   2  -6 526.298 29.6575  -2
   4  -2  -6 526.298 29.6575   1
   4  -2   5 7408.68 78.1950  -2
  -4   2   5 7408.68 78.1950   1
  -4   2  -4 5532.79 79.7229  -2
   4  -2  -4 5532.79 79.7229   1
  -4   2  -3 12461.1 167.681  -2
   4  -2  -3 12461.1 167.681   1
  -4   2  -2 15822.0 209.301  -2
   4  -2  -2 15822.0 209.301   1
  -4   2  -1 6440.40 105.692  -2
   4  -2  -1 6440.40 105.692   1
   4  -2   0 19588.2 212.315  -2
  -4   2   0 19588.2 212.315   1
  -4   2   1 4880.57 77.6619  -2
   4  -2   1 4880.57 77.6619   1
   4  -2  -2 6316.05 124.399  -2
  -4   2  -2 6316.05 124.399   1
  -4   2   3 38887.2 364.016  -2
   4  -2   3 38887.2 364.016   1
  -4   2   4 2087.03 51.0560  -2
   4  -2   4 2087.03 51.0560   1
   4  -2  -5 10550.8 123.570  -2
  -4   2  -5 10550.8 123.570   1
  -4   2   6 1044.88 45.2353  -2
   4  -2   6 1044.88 45.2353   1
  -4   2   7 2662.79 46.0241  -2
   4  -2   7 2662.79 46.0241   1
   4  -2  -8 833.672 26.7972  -2
  -4   2  -8 833.672 26.7972   1
   4  -2  -9 3165.71 37.0500  -2
  -4   2  -9 3165.71 37.0500   1
  -4   2  10 4175.10 46.7924  -2
   4  -2  10 4175.10 46.7924   1
   4  -2 -11 509.526 21.6513  -2
  -4   2 -11 509.526 21.6513   1
   4  -2 -12 6420.34 63.7490  -2
  -4   2 -12 6420.34 63.7490   1
  -4   2  13 2389.75 40.1106  -2
   4  -2  13 2389.75 40.1106   1
   4  -2 -14 220.228 22.8741  -2
  -4   2 -14 220.228 22.8741   1
  -4   2  15 4638.03 68.7496  -2
   4  -2  15 4638.03 68.7496   1
  -4   2  16 157.020 23.8632  -2
   4  -2  16 157.020 23.8632   1
   4  -2 -17 3980.77 65.9058  -2
  -4   2 -17 3980.77 65.9058   1
  -4   2  18 595.348 32.6676  -2
   4  -2  18 595.348 32.6676   1
  -4   2  19 345.108 22.9598  -2
   4  -2  19 345.108 22.9598   1
  -4   2  20 778.174 35.2113  -2
   4  -2  20 778.174 35.2113   1
   4  -1  20 1277.43 40.9081  -2
  -4   1  21 1277.43 40.9081   1
  -4   1 -19 1850.93 38.9147  -2
   4  -1 -20 1850.93 38.9147   1
  -4   1 -18 576.726 26.1515  -2
   4  -1 -19 576.726 26.1515   1
  -4   1 -17 3863.03 56.6629  -2
   4  -1 -18 3863.03 56.6629   1
  -4   1 -16 2550.41 51.1881  -2
   4  -1 -17 2550.41 51.1881   1
  -4   1 -15 3208.54 58.7471  -2
   4  -1 -16 3208.54 58.7471   1
   4  -1  14 9744.29 97.4315  -2
  -4   1  15 9744.29 97.4315   1
   4  -1  13 577.665 30.5616  -2
  -4   1  14 577.665 30.5616   1
   4  -1  12 23085.9 178.160  -2
  -4   1  13 23085.9 178.160   1
   4  -1  11 6403.47 72.5925  -2
  -4   1  12 6403.47 72.5925   1
   4  -1  10 7261.08 62.5566  -2
  -4   1  11 7261.08 62.5566   1
   4  -1   9 9077.79 84.1453  -2
  -4   1  10 9077.79 84.1453   1
  -4   1  -8 7389.66 72.8216  -2
   4  -1  -9 7389.66 72.8216   1
  -4   1  -7 76520.8 340.820  -2
   4  -1  -8 76520.8 340.820   1
   4  -1   6 4293.58 64.2355  -2
  -4   1   7 4293.58 64.2355   1
   4  -1   5 46460.3 256.905  -2
  -4   1   6 46460.3 256.905   1
  -4   1  -4 45500.1 554.933  -2
   4  -1  -5 45500.1 554.933   1
  -4   1  -3 4647.27 106.162  -2
   4  -1  -4 4647.27 106.162   1
   4  -1   2 59992.3 344.934  -2
  -4   1   3 59992.3 344.934   1
  -4   1  -1 17074.3 221.021  -2
   4  -1  -2 17074.3 221.021   1
  -4   1   0 12118.4 182.983  -2
   4  -1  -1 12118.4 182.983   1
  -4   1   1 25667.9 229.243  -2
   4  -1   0 25667.9 229.243   1
   4  -1  -2 19431.1 208.655  -2
  -4   1  -1 19431.1 208.655   1
   4  -1  -3 20761.0 305.837  -2
  -4   1  -2 20761.0 305.837   1
  -4   1   4 3208.42 76.5765  -2
   4  -1   3 3208.42 76.5765   1
  -4   1   5 42749.0 558.143  -2
   4  -1   4 42749.0 558.143   1
  -4   1   6 151503. 538.148  -2
   4  -1   5 151503. 538.148   1
  -4   1   7 2162.81 56.5329  -2
   4  -1   6 2162.81 56.5329   1
  -4   1   8 84717.5 337.884  -2
   4  -1   7 84717.5 337.884   1
  -4   1   9 20448.0 127.121  -2
   4  -1   8 20448.0 127.121   1
   4  -1 -10 11647.3 71.0029  -2
  -4   1  -9 11647.3 71.0029   1
   4  -1 -11 13753.6 80.4732  -2
  -4   1 -10 13753.6 80.4732   1
   4  -1 -12 3143.35 42.4198  -2
  -4   1 -11 3143.35 42.4198   1
  -4   1  13 8428.12 64.1519  -2
   4  -1  12 8428.12 64.1519   1
   4  -1 -14 365.357 23.1831  -2
  -4   1 -13 365.357 23.1831   1
  -4   1  15 13325.8 130.951  -2
   4  -1  14 13325.8 130.951   1
  -4   1  16 5360.71 77.5524  -2
   4  -1  15 5360.71 77.5524   1
  -4   1  17 2890.67 47.6028  -2
   4  -1  16 2890.67 47.6028   1
  -4   1  18 9935.16 110.133  -2
   4  -1  17 9935.16 110.133   1
   4  -1 -19 1488.90 45.5348  -2
  -4   1 -18 1488.90 45.5348   1
  -4   1  20 4898.47 90.1612  -2
   4  -1  19 4898.47 90.1612   1
   4  -1 -21 3274.31 60.1136  -2
  -4   1 -20 3274.31 60.1136   1
  -4   0 -19 3898.96 42.6828  -2
   4   0 -21 3898.96 42.6828   1
  -4   0 -18 298.857 21.7686  -2
   4   0 -20 298.857 21.7686   1
  -4   0 -17 3971.72 59.0007  -2
   4   0 -19 3971.72 59.0007   1
  -4   0 -16 3843.52 55.5069  -2
   4   0 -18 3843.52 55.5069   1
  -4   0 -15 1229.33 37.5470  -2
   4   0 -17 1229.33 37.5470   1
  -4   0 -14 5658.95 78.0211  -2
   4   0 -16 5658.95 78.0211   1
   4   0  13 1793.01 44.4563  -2
  -4   0  15 1793.01 44.4563   1
   4   0  12 3689.69 55.6701  -2
  -4   0  14 3689.69 55.6701   1
   4   0  11 5770.51 67.3724  -2
  -4   0  13 5770.51 67.3724   1
   4   0  10 14335.4 121.704  -2
  -4   0  12 14335.4 121.704   1
   4   0   9 7559.24 69.4469  -2
  -4   0  11 7559.24 69.4469   1
  -4   0  -8 9048.94 97.5573  -2
   4   0 -10 9048.94 97.5573   1
  -4   0  -7 2012.61 57.3507  -2
   4   0  -9 2012.61 57.3507   1
   4   0   6 72133.2 333.280  -2
  -4   0   8 72133.2 333.280   1
   4   0   5 28883.9 201.183  -2
  -4   0   7 28883.9 201.183   1
   4   0   4 27875.1 246.208  -2
  -4   0   6 27875.1 246.208   1
   4   0   3 6676.13 94.5986  -2
  -4   0   5 6676.13 94.5986   1
   4   0   2 20037.0 231.275  -2
  -4   0   4 20037.0 231.275   1
   4   0   1 109.326 33.4187  -2
  -4   0   3 109.326 33.4187   1
  -4   0   0 168.074 29.6206  -2
   4   0  -2 168.074 29.6206   1
  -4   0   1 21429.4 255.646  -2
   4   0  -1 21429.4 255.646   1
  -4   0   2 101.838 31.3838  -2
   4   0   0 101.838 31.3838   1
  -4   0   3 99.9762 40.9425  -2
   4   0   1 99.9762 40.9425   1
  -4   0   4 23415.7 315.743  -2
   4   0   2 23415.7 315.743   1
  -4   0   5 3635.53 75.2356  -2
   4   0   3 3635.53 75.2356   1
  -4   0   6 12909.0 125.878  -2
   4   0   4 12909.0 125.878   1
  -4   0   7 40735.5 329.567  -2
   4   0   5 40735.5 329.567   1
  -4   0   8 44383.3 265.652  -2
   4   0   6 44383.3 265.652   1
  -4   0   9 2210.87 46.1320  -2
   4   0   7 2210.87 46.1320   1
  -4   0  10 9980.18 99.5344  -2
   4   0   8 9980.18 99.5344   1
   4   0 -11 2873.60 38.1951  -2
  -4   0  -9 2873.60 38.1951   1
   4   0 -12 14355.5 98.9299  -2
  -4   0 -10 14355.5 98.9299   1
  -4   0  13 14291.3 95.9218  -2
   4   0  11 14291.3 95.9218   1
  -4   0  14 1462.28 33.0145  -2
   4   0  12 1462.28 33.0145   1
  -4   0  15 792.716 27.2475  -2
   4   0  13 792.716 27.2475   1
  -4   0  16 2123.41 41.0213  -2
   4   0  14 2123.41 41.0213   1
  -4   0  17 1015.17 32.5207  -2
   4   0  15 1015.17 32.5207   1
  -4   0  18 1490.30 39.6024  -2
   4   0  16 1490.30 39.6024   1
  -4   0  19 1353.64 45.9001  -2
   4   0  17 1353.64 45.9001   1
   4   0 -20 511.954 43.5939  -2
  -4   0 -18 511.954 43.5939   1
  -4   0  21 1280.25 47.7567  -2
   4   0  19 1280.25 47.7567   1
   4   1  19 572.840 31.5797  -2
  -4  -1  22 572.840 31.5797   1
  -4  -1 -18 1611.96 51.5366  -2
   4   1 -21 1611.96 51.5366   1
   4   1  17 308.319 27.9240  -2
  -4  -1  20 308.319 27.9240   1
  -4  -1 -16 6545.71 100.880  -2
   4   1 -19 6545.71 100.880   1
  -4  -1 -15 2912.89 64.5696  -2
   4   1 -18 2912.89 64.5696   1
   4   1  14 3372.09 83.3087  -2
  -4  -1  17 3372.09 83.3087   1
   4   1  13 7146.98 81.8275  -2
  -4  -1  16 7146.98 81.8275   1
   4   1  12 883.770 38.9039  -2
  -4  -1  15 883.770 38.9039   1
   4   1  11 10991.3 102.595  -2
  -4  -1  14 10991.3 102.595   1
   4   1  10 2072.17 41.4862  -2
  -4  -1  13 2072.17 41.4862   1
   4   1   9 6114.85 64.2851  -2
  -4  -1  12 6114.85 64.2851   1
   4   1   8 9960.18 81.7500  -2
  -4  -1  11 9960.18 81.7500   1
  -4  -1  -7 18347.8 151.772  -2
   4   1 -10 18347.8 151.772   1
   4   1   6 43082.9 304.313  -2
  -4  -1   9 43082.9 304.313   1
   4   1   5 12559.1 114.506  -2
  -4  -1   8 12559.1 114.506   1
   4   1   4 140305. 533.581  -2
  -4  -1   7 140305. 533.581   1
   4   1   3 28257.3 273.600  -2
  -4  -1   6 28257.3 273.600   1
   4   1   2 5131.30 105.780  -2
  -4  -1   5 5131.30 105.780   1
   4   1   1 16345.9 182.956  -2
  -4  -1   4 16345.9 182.956   1
   4   1   0 16502.7 217.773  -2
  -4  -1   3 16502.7 217.773   1
  -4  -1   1 18872.7 237.338  -2
   4   1  -2 18872.7 237.338   1
  -4  -1   2 7195.20 104.767  -2
   4   1  -1 7195.20 104.767   1
  -4  -1   3 20831.6 220.747  -2
   4   1   0 20831.6 220.747   1
  -4  -1   4 50809.0 390.000  -2
   4   1   1 50809.0 390.000   1
  -4  -1   5 7409.97 130.446  -2
   4   1   2 7409.97 130.446   1
  -4  -1   6 58837.9 363.584  -2
   4   1   3 58837.9 363.584   1
  -4  -1   7 56037.1 505.317  -2
   4   1   4 56037.1 505.317   1
  -4  -1   8 25763.3 195.429  -2
   4   1   5 25763.3 195.429   1
   4   1  -9 67069.3 305.706  -2
  -4  -1  -6 67069.3 305.706   1
   4   1 -10 6716.58 80.5214  -2
  -4  -1  -7 6716.58 80.5214   1
   4   1 -11 21740.8 157.191  -2
  -4  -1  -8 21740.8 157.191   1
   4   1 -12 6536.78 70.9916  -2
  -4  -1  -9 6536.78 70.9916   1
  -4  -1  13 7021.29 64.1878  -2
   4   1  10 7021.29 64.1878   1
  -4  -1  14 34598.1 200.360  -2
   4   1  11 34598.1 200.360   1
  -4  -1  15 925.706 27.6991  -2
   4   1  12 925.706 27.6991   1
  -4  -1  16 15277.8 103.868  -2
   4   1  13 15277.8 103.868   1
  -4  -1  17 2302.79 38.7817  -2
   4   1  14 2302.79 38.7817   1
  -4  -1  18 5499.58 70.8535  -2
   4   1  15 5499.58 70.8535   1
  -4  -1  19 5724.39 93.1172  -2
   4   1  16 5724.39 93.1172   1
  -4  -1  20 186.829 27.4277  -2
   4   1  17 186.829 27.4277   1
  -4  -1  21 2527.44 78.1844  -2
   4   1  18 2527.44 78.1844   1
  -4  -1  22 1111.88 41.1428  -2
   4   1  19 1111.88 41.1428   1
   4   2  18 3955.19 49.2513  -2
  -4  -2  22 3955.19 49.2513   1
  -4  -2 -17 75.8728 19.4494  -2
   4   2 -21 75.8728 19.4494   1
  -4  -2 -16 8252.46 87.3371  -2
   4   2 -20 8252.46 87.3371   1
  -4  -2 -15 414.057 36.3042  -2
   4   2 -19 414.057 36.3042   1
  -4  -2 -14 2764.96 52.7039  -2
   4   2 -18 2764.96 52.7039   1
   4   2  13 2592.87 49.6668  -2
  -4  -2  17 2592.87 49.6668   1
   4   2  12 799.742 34.8720  -2
  -4  -2  16 799.742 34.8720   1
   4   2  11 11292.9 99.6852  -2
  -4  -2  15 11292.9 99.6852   1
   4   2  10 5596.89 71.1536  -2
  -4  -2  14 5596.89 71.1536   1
   4   2   9 7243.63 83.1760  -2
  -4  -2  13 7243.63 83.1760   1
   4   2   8 6748.97 64.9759  -2
  -4  -2  12 6748.97 64.9759   1
   4   2   7 2935.94 52.5342  -2
  -4  -2  11 2935.94 52.5342   1
   4   2   6 11841.1 122.029  -2
  -4  -2  10 11841.1 122.029   1
   4   2   5 6045.80 91.5240  -2
  -4  -2   9 6045.80 91.5240   1
   4   2   4 8171.46 202.700  -2
  -4  -2   8 8171.46 202.700   1
   4   2   3 33723.3 378.787  -2
  -4  -2   7 33723.3 378.787   1
   4   2   2 6466.41 158.685  -2
  -4  -2   6 6466.41 158.685   1
   4   2   1 56106.9 444.046  -2
  -4  -2   5 56106.9 444.046   1
   4   2   0 5920.61 149.021  -2
  -4  -2   4 5920.61 149.021   1
  -4  -2   1 10834.9 180.629  -2
   4   2  -3 10834.9 180.629   1
  -4  -2   2 42452.6 335.352  -2
   4   2  -2 42452.6 335.352   1
   4   2  -3 4147.34 82.7855  -2
  -4  -2   1 4147.34 82.7855   1
   4   2  -4 13679.8 145.853  -2
  -4  -2   0 13679.8 145.853   1
  -4  -2   5 19287.8 146.543  -2
   4   2   1 19287.8 146.543   1
  -4  -2   6 8928.26 99.6209  -2
   4   2   2 8928.26 99.6209   1
  -4  -2   7 13131.4 177.845  -2
   4   2   3 13131.4 177.845   1
  -4  -2   8 2865.37 65.0897  -2
   4   2   4 2865.37 65.0897   1
   4   2  -9 5881.82 83.0470  -2
  -4  -2  -5 5881.82 83.0470   1
   4   2 -10 4658.22 65.9050  -2
  -4  -2  -6 4658.22 65.9050   1
   4   2 -11 1848.72 38.6844  -2
  -4  -2  -7 1848.72 38.6844   1
  -4  -2  12 3711.13 59.3127  -2
   4   2   8 3711.13 59.3127   1
   4   2 -13 2367.96 41.8221  -2
  -4  -2  -9 2367.96 41.8221   1
  -4  -2  14 2258.07 41.2535  -2
   4   2  10 2258.07 41.2535   1
  -4  -2  15 7243.70 68.4279  -2
   4   2  11 7243.70 68.4279   1
  -4  -2  16 2966.85 53.7238  -2
   4   2  12 2966.85 53.7238   1
  -4  -2  17 1324.29 33.9924  -2
   4   2  13 1324.29 33.9924   1
  -4  -2  18 2479.73 42.2236  -2
   4   2  14 2479.73 42.2236   1
  -4  -2  19 386.660 28.9796  -2
   4   2  15 386.660 28.9796   1
  -4  -2  20 2888.85 59.0240  -2
   4   2  16 2888.85 59.0240   1
  -4  -2  21 189.910 27.0163  -2
   4   2  17 189.910 27.0163   1
  -4  -2  22 1185.04 37.1911  -2
   4   2  18 1185.04 37.1911   1
  -4  -3 -17 2036.18 63.3052  -2
   4   3 -22 2036.18 63.3052   1
   4   3  16 289.280 27.0933  -2
  -4  -3  21 289.280 27.0933   1
  -4  -3 -15 560.115 30.3634  -2
   4   3 -20 560.115 30.3634   1
  -4  -3 -14 1645.93 39.9796  -2
   4   3 -19 1645.93 39.9796   1
  -4  -3 -13 4163.98 79.7724  -2
   4   3 -18 4163.98 79.7724   1
   4   3  12 11111.6 99.5419  -2
  -4  -3  17 11111.6 99.5419   1
   4   3  11 6369.59 75.4655  -2
  -4  -3  16 6369.59 75.4655   1
   4   3  10 27655.0 189.768  -2
  -4  -3  15 27655.0 189.768   1
   4   3   9 5180.62 73.7529  -2
  -4  -3  14 5180.62 73.7529   1
   4   3   8 356.454 36.0446  -2
  -4  -3  13 356.454 36.0446   1
   4   3   7 6851.75 89.2961  -2
  -4  -3  12 6851.75 89.2961   1
   4   3   6 12154.1 127.408  -2
  -4  -3  11 12154.1 127.408   1
   4   3   5 1666.39 64.3763  -2
  -4  -3  10 1666.39 64.3763   1
   4   3   4 14336.6 184.760  -2
  -4  -3   9 14336.6 184.760   1
   4   3   3 3574.16 128.751  -2
  -4  -3   8 3574.16 128.751   1
   4   3   2 2571.74 110.423  -2
  -4  -3   7 2571.74 110.423   1
   4   3   1 71568.5 743.926  -2
  -4  -3   6 71568.5 743.926   1
   4   3   0 38753.8 329.321  -2
  -4  -3   5 38753.8 329.321   1
   4   3  -1 9686.53 179.937  -2
  -4  -3   4 9686.53 179.937   1
  -4  -3   2 23750.8 236.689  -2
   4   3  -3 23750.8 236.689   1
   4   3  -3 9369.68 156.399  -2
  -4  -3   2 9369.68 156.399   1
   4   3  -4 28454.0 221.626  -2
  -4  -3   1 28454.0 221.626   1
   4   3  -5 20125.0 159.265  -2
  -4  -3   0 20125.0 159.265   1
  -4  -3   6 27343.9 172.228  -2
   4   3   1 27343.9 172.228   1
  -4  -3   7 7999.70 110.782  -2
   4   3   2 7999.70 110.782   1
  -4  -3   8 3202.53 54.9233  -2
   4   3   3 3202.53 54.9233   1
  -4  -3   9 28558.5 199.079  -2
   4   3   4 28558.5 199.079   1
   4   3 -10 1060.24 37.9093  -2
  -4  -3  -5 1060.24 37.9093   1
   4   3 -11 25523.7 170.867  -2
  -4  -3  -6 25523.7 170.867   1
   4   3 -12 24539.0 136.719  -2
  -4  -3  -7 24539.0 136.719   1
   4   3 -13 179.704 22.5375  -2
  -4  -3  -8 179.704 22.5375   1
   4   3 -14 18101.3 132.999  -2
  -4  -3  -9 18101.3 132.999   1
  -4  -3  15 20524.8 163.031  -2
   4   3  10 20524.8 163.031   1
  -4  -3  16 5443.61 66.9972  -2
   4   3  11 5443.61 66.9972   1
  -4  -3  17 27201.1 149.536  -2
   4   3  12 27201.1 149.536   1
  -4  -3  18 1751.21 38.3670  -2
   4   3  13 1751.21 38.3670   1
  -4  -3  19 4419.12 58.5528  -2
   4   3  14 4419.12 58.5528   1
  -4  -3  20 327.218 23.8667  -2
   4   3  15 327.218 23.8667   1
  -4  -3  21 702.272 26.8132  -2
   4   3  16 702.272 26.8132   1
  -4  -3  22 6137.50 89.5175  -2
   4   3  17 6137.50 89.5175   1
   4   4  17 282.087 32.9477  -2
  -4  -4  23 282.087 32.9477   1
   4   4  16 745.163 49.7977  -2
  -4  -4  22 745.163 49.7977   1
  -4  -4 -15 4930.94 89.6906  -2
   4   4 -21 4930.94 89.6906   1
   4   4  14 247.441 31.0055  -2
  -4  -4  20 247.441 31.0055   1
  -4  -4 -13 7900.69 83.4782  -2
   4   4 -19 7900.69 83.4782   1
   4   4  12 4020.74 61.4898  -2
  -4  -4  18 4020.74 61.4898   1
   4   4  11 4597.10 72.5015  -2
  -4  -4  17 4597.10 72.5015   1
   4   4  10 6544.00 78.0888  -2
  -4  -4  16 6544.00 78.0888   1
   4   4   9 6840.37 88.5697  -2
  -4  -4  15 6840.37 88.5697   1
   4   4   8 4762.22 76.7528  -2
  -4  -4  14 4762.22 76.7528   1
   4   4   7 2149.50 49.9792  -2
  -4  -4  13 2149.50 49.9792   1
   4   4   6 2477.63 55.9970  -2
  -4  -4  12 2477.63 55.9970   1
   4   4   5 17184.0 129.917  -2
  -4  -4  11 17184.0 129.917   1
   4   4   4 2107.15 75.9133  -2
  -4  -4  10 2107.15 75.9133   1
   4   4   3 15132.7 221.515  -2
  -4  -4   9 15132.7 221.515   1
  -4  -4  -2 891.446 74.8306  -2
   4   4  -8 891.446 74.8306   1
  -4  -4  -1 26409.4 367.917  -2
   4   4  -7 26409.4 367.917   1
  -4  -4   0 213.925 41.4294  -2
   4   4  -6 213.925 41.4294   1
   4   4  -1 22327.0 271.478  -2
  -4  -4   5 22327.0 271.478   1
   4   4  -2 13713.8 264.943  -2
  -4  -4   4 13713.8 264.943   1
   4   4  -3 20875.3 245.278  -2
  -4  -4   3 20875.3 245.278   1
   4   4  -4 8712.28 157.462  -2
  -4  -4   2 8712.28 157.462   1
   4   4  -5 23311.5 257.461  -2
  -4  -4   1 23311.5 257.461   1
  -4  -4   6 180.205 30.3411  -2
   4   4   0 180.205 30.3411   1
   4   4  -7 9223.59 101.743  -2
  -4  -4  -1 9223.59 101.743   1
  -4  -4   8 329.501 30.7425  -2
   4   4   2 329.501 30.7425   1
   4   4  -9 15875.7 102.874  -2
  -4  -4  -3 15875.7 102.874   1
   4   4 -10 6344.39 69.4624  -2
  -4  -4  -4 6344.39 69.4624   1
   4   4 -11 6215.59 70.9644  -2
  -4  -4  -5 6215.59 70.9644   1
  -4  -4  12 888.122 28.6232  -2
   4   4   6 888.122 28.6232   1
   4   4 -13 3214.10 43.2385  -2
  -4  -4  -7 3214.10 43.2385   1
  -4  -4  14 1721.16 34.7355  -2
   4   4   8 1721.16 34.7355   1
  -4  -4  15 3237.42 47.9215  -2
   4   4   9 3237.42 47.9215   1
  -4  -4  16 3204.47 64.2034  -2
   4   4  10 3204.47 64.2034   1
  -4  -4  17 3493.42 64.6625  -2
   4   4  11 3493.42 64.6625   1
  -4  -4  18 1645.84 37.7679  -2
   4   4  12 1645.84 37.7679   1
  -4  -4  19 5776.83 69.1524  -2
   4   4  13 5776.83 69.1524   1
  -4  -4  20 435.623 23.2308  -2
   4   4  14 435.623 23.2308   1
  -4  -4  21 3233.43 60.9105  -2
   4   4  15 3233.43 60.9105   1
  -4  -4  22 282.184 22.7046  -2
   4   4  16 282.184 22.7046   1
   4   4 -23 830.276 33.9727  -2
  -4  -4 -17 830.276 33.9727   1
   4   5  16 1047.02 47.7811  -2
  -4  -5  23 1047.02 47.7811   1
   4   5  15 6330.62 84.2592  -2
  -4  -5  22 6330.62 84.2592   1
  -4  -5 -14 354.111 26.1361  -2
   4   5 -21 354.111 26.1361   1
   4   5  13 6446.80 115.912  -2
  -4  -5  20 6446.80 115.912   1
   4   5  12 4308.06 66.2103  -2
  -4  -5  19 4308.06 66.2103   1
   4   5  11 486.997 32.6284  -2
  -4  -5  18 486.997 32.6284   1
   4   5  10 1681.63 38.6054  -2
  -4  -5  17 1681.63 38.6054   1
   4   5   9 3007.92 54.6384  -2
  -4  -5  16 3007.92 54.6384   1
   4   5   8 8501.73 110.816  -2
  -4  -5  15 8501.73 110.816   1
   4   5   7 11396.5 132.002  -2
  -4  -5  14 11396.5 132.002   1
   4   5   6 16743.8 159.111  -2
  -4  -5  13 16743.8 159.111   1
   4   5   5 5133.84 65.6403  -2
  -4  -5  12 5133.84 65.6403   1
   4   5   4 2907.73 48.2746  -2
  -4  -5  11 2907.73 48.2746   1
   4   5   3 10918.1 91.4498  -2
  -4  -5  10 10918.1 91.4498   1
   4   5   2 34401.2 348.036  -2
  -4  -5   9 34401.2 348.036   1
   4   5   1 8625.83 159.319  -2
  -4  -5   8 8625.83 159.319   1
   4   5   0 27968.8 391.732  -2
  -4  -5   7 27968.8 391.732   1
   4   5  -1 2337.22 96.9576  -2
  -4  -5   6 2337.22 96.9576   1
   4   5  -2 33363.7 442.247  -2
  -4  -5   5 33363.7 442.247   1
  -4  -5   3 3936.99 153.898  -2
   4   5  -4 3936.99 153.898   1
   4   5  -4 1331.92 66.4561  -2
  -4  -5   3 1331.92 66.4561   1
   4   5  -5 30311.8 297.934  -2
  -4  -5   2 30311.8 297.934   1
  -4  -5   6 6469.99 117.474  -2
   4   5  -1 6469.99 117.474   1
  -4  -5   7 41272.0 213.458  -2
   4   5   0 41272.0 213.458   1
  -4  -5   8 23673.9 139.621  -2
   4   5   1 23673.9 139.621   1
   4   5  -9 12689.7 108.347  -2
  -4  -5  -2 12689.7 108.347   1
   4   5 -10 13791.5 93.7645  -2
  -4  -5  -3 13791.5 93.7645   1
   4   5 -11 9107.92 78.4377  -2
  -4  -5  -4 9107.92 78.4377   1
   4   5 -12 11634.4 90.6146  -2
  -4  -5  -5 11634.4 90.6146   1
   4   5 -13 28141.1 162.791  -2
  -4  -5  -6 28141.1 162.791   1
   4   5 -14 6037.18 61.9566  -2
  -4  -5  -7 6037.18 61.9566   1
  -4  -5  15 15367.7 111.538  -2
   4   5   8 15367.7 111.538   1
  -4  -5  16 1908.65 35.7428  -2
   4   5   9 1908.65 35.7428   1
  -4  -5  17 5724.48 77.8440  -2
   4   5  10 5724.48 77.8440   1
  -4  -5  18 949.165 35.2912  -2
   4   5  11 949.165 35.2912   1
  -4  -5  19 2972.47 49.1186  -2
   4   5  12 2972.47 49.1186   1
  -4  -5  20 18388.8 129.002  -2
   4   5  13 18388.8 129.002   1
  -4  -5  21 1134.12 30.5468  -2
   4   5  14 1134.12 30.5468   1
  -4  -5  22 7609.04 84.6657  -2
   4   5  15 7609.04 84.6657   1
   4   6  15 2405.81 65.9390  -2
  -4  -6  23 2405.81 65.9390   1
   4   6  14 3142.78 70.8029  -2
  -4  -6  22 3142.78 70.8029   1
  -4  -6 -13 617.617 32.3543  -2
   4   6 -21 617.617 32.3543   1
   4   6  12 8580.46 101.848  -2
  -4  -6  20 8580.46 101.848   1
   4   6  11 352.370 32.4798  -2
  -4  -6  19 352.370 32.4798   1
   4   6  10 9026.43 117.922  -2
  -4  -6  18 9026.43 117.922   1
   4   6   9 3967.93 72.2024  -2
  -4  -6  17 3967.93 72.2024   1
   4   6   8 2191.09 48.3173  -2
  -4  -6  16 2191.09 48.3173   1
   4   6   7 2372.80 54.6193  -2
  -4  -6  15 2372.80 54.6193   1
   4   6   6 2248.90 69.5092  -2
  -4  -6  14 2248.90 69.5092   1
   4   6   5 2154.90 49.3390  -2
  -4  -6  13 2154.90 49.3390   1
   4   6   4 8045.18 72.0847  -2
  -4  -6  12 8045.18 72.0847   1
   4   6   3 5668.82 64.7755  -2
  -4  -6  11 5668.82 64.7755   1
   4   6   2 15927.0 133.232  -2
  -4  -6  10 15927.0 133.232   1
   4   6   1 2236.83 50.0495  -2
  -4  -6   9 2236.83 50.0495   1
   4   6   0 8378.94 110.711  -2
  -4  -6   8 8378.94 110.711   1
   4   6  -1 9089.94 152.860  -2
  -4  -6   7 9089.94 152.860   1
   4   6  -2 5129.53 103.738  -2
  -4  -6   6 5129.53 103.738   1
   4   6  -3 7832.48 95.8729  -2
  -4  -6   5 7832.48 95.8729   1
   4   6  -4 1495.13 50.5644  -2
  -4  -6   4 1495.13 50.5644   1
   4   6  -5 6161.89 78.8639  -2
  -4  -6   3 6161.89 78.8639   1
   4   6  -6 3312.80 56.4263  -2
  -4  -6   2 3312.80 56.4263   1
   4   6  -7 3710.56 68.3980  -2
  -4  -6   1 3710.56 68.3980   1
   4   6  -8 9382.92 89.7903  -2
  -4  -6   0 9382.92 89.7903   1
   4   6  -9 3186.45 45.5097  -2
  -4  -6  -1 3186.45 45.5097   1
   4   6 -10 6996.77 74.8786  -2
  -4  -6  -2 6996.77 74.8786   1
  -4  -6  11 5906.16 54.5505  -2
   4   6   3 5906.16 54.5505   1
  -4  -6  12 15713.2 102.812  -2
   4   6   4 15713.2 102.812   1
  -4  -6  13 787.778 30.1864  -2
   4   6   5 787.778 30.1864   1
  -4  -6  14 6980.40 70.5243  -2
   4   6   6 6980.40 70.5243   1
  -4  -6  15 937.322 27.9652  -2
   4   6   7 937.322 27.9652   1
  -4  -6  16 4267.07 54.4217  -2
   4   6   8 4267.07 54.4217   1
  -4  -6  17 1278.62 38.5459  -2
   4   6   9 1278.62 38.5459   1
  -4  -6  18 5206.20 79.0456  -2
   4   6  10 5206.20 79.0456   1
  -4  -6  19 748.398 29.3595  -2
   4   6  11 748.398 29.3595   1
  -4  -6  20 3760.06 43.6195  -2
   4   6  12 3760.06 43.6195   1
  -4  -6  21 1002.34 30.1785  -2
   4   6  13 1002.34 30.1785   1
  -4  -6  22 2268.40 45.6984  -2
   4   6  14 2268.40 45.6984   1
  -4  -6  23 885.008 35.0624  -2
   4   6  15 885.008 35.0624   1
   4   7  14 915.815 41.8108  -2
  -4  -7  23 915.815 41.8108   1
   4   7  13 400.705 33.5918  -2
  -4  -7  22 400.705 33.5918   1
   4   7  12 2598.70 72.7281  -2
  -4  -7  21 2598.70 72.7281   1
   4   7  11 1749.11 56.6444  -2
  -4  -7  20 1749.11 56.6444   1
   4   7  10 683.052 34.6548  -2
  -4  -7  19 683.052 34.6548   1
   4   7   9 6351.35 74.7751  -2
  -4  -7  18 6351.35 74.7751   1
   4   7   8 511.639 37.6988  -2
  -4  -7  17 511.639 37.6988   1
   4   7   7 5748.17 92.4353  -2
  -4  -7  16 5748.17 92.4353   1
   4   7   6 2840.36 74.4546  -2
  -4  -7  15 2840.36 74.4546   1
   4   7   5 1139.27 46.4081  -2
  -4  -7  14 1139.27 46.4081   1
   4   7   4 14921.8 163.320  -2
  -4  -7  13 14921.8 163.320   1
   4   7   3 2256.19 55.3525  -2
  -4  -7  12 2256.19 55.3525   1
   4   7   2 5431.53 85.6721  -2
  -4  -7  11 5431.53 85.6721   1
   4   7   1 4218.66 61.5362  -2
  -4  -7  10 4218.66 61.5362   1
   4   7   0 13302.9 93.3846  -2
  -4  -7   9 13302.9 93.3846   1
   4   7  -1 15165.7 128.525  -2
  -4  -7   8 15165.7 128.525   1
   4   7  -2 1666.40 35.3169  -2
  -4  -7   7 1666.40 35.3169   1
   4   7  -3 14918.2 109.509  -2
  -4  -7   6 14918.2 109.509   1
   4   7  -4 2320.71 41.8742  -2
  -4  -7   5 2320.71 41.8742   1
   4   7  -5 6820.98 58.7134  -2
  -4  -7   4 6820.98 58.7134   1
   4   7  -6 31121.1 156.324  -2
  -4  -7   3 31121.1 156.324   1
   4   7  -7 2782.10 42.3406  -2
  -4  -7   2 2782.10 42.3406   1
  -4  -7   8 26993.2 180.042  -2
   4   7  -1 26993.2 180.042   1
   4   7  -9 11555.2 78.2286  -2
  -4  -7   0 11555.2 78.2286   1
   4   7 -10 13925.3 86.7935  -2
  -4  -7  -1 13925.3 86.7935   1
  -4  -7  11 8862.65 79.2910  -2
   4   7   2 8862.65 79.2910   1
   4   7 -12 6795.73 70.6681  -2
  -4  -7  -3 6795.73 70.6681   1
  -4  -7  13 12988.8 110.140  -2
   4   7   4 12988.8 110.140   1
  -4  -7  14 1724.09 39.5875  -2
   4   7   5 1724.09 39.5875   1
  -4  -7  15 7741.41 74.0601  -2
   4   7   6 7741.41 74.0601   1
  -4  -7  16 19123.1 119.985  -2
   4   7   7 19123.1 119.985   1
  -4  -7  17 319.141 24.0462  -2
   4   7   8 319.141 24.0462   1
   4   7 -18 13160.6 137.233  -2
  -4  -7  -9 13160.6 137.233   1
  -4  -7  19 867.547 28.5936  -2
   4   7  10 867.547 28.5936   1
  -4  -7  20 7556.96 73.4827  -2
   4   7  11 7556.96 73.4827   1
  -4  -7  21 4306.45 47.2648  -2
   4   7  12 4306.45 47.2648   1
   4   7 -22 1424.68 35.6000  -2
  -4  -7 -13 1424.68 35.6000   1
   4   7 -23 3412.70 73.7387  -2
  -4  -7 -14 3412.70 73.7387   1
   4   8  12 7939.21 95.1292  -2
  -4  -8  22 7939.21 95.1292   1
   4   8  11 2675.51 75.9289  -2
  -4  -8  21 2675.51 75.9289   1
   4   8  10 3014.26 93.4525  -2
  -4  -8  20 3014.26 93.4525   1
   4   8   9 4881.03 83.6314  -2
  -4  -8  19 4881.03 83.6314   1
   4   8   8 428.253 32.0026  -2
  -4  -8  18 428.253 32.0026   1
   4   8   7 4811.56 74.6259  -2
  -4  -8  17 4811.56 74.6259   1
   4   8   6 8322.60 131.656  -2
  -4  -8  16 8322.60 131.656   1
   4   8   5 130.763 30.6342  -2
  -4  -8  15 130.763 30.6342   1
   4   8   4 4443.14 82.3306  -2
  -4  -8  14 4443.14 82.3306   1
   4   8   3 909.633 36.8952  -2
  -4  -8  13 909.633 36.8952   1
   4   8   2 6252.65 77.3112  -2
  -4  -8  12 6252.65 77.3112   1
   4   8   1 9141.42 82.5292  -2
  -4  -8  11 9141.42 82.5292   1
   4   8   0 1350.00 34.9448  -2
  -4  -8  10 1350.00 34.9448   1
   4   8  -1 14917.7 110.231  -2
  -4  -8   9 14917.7 110.231   1
   4   8  -2 4970.63 60.5533  -2
  -4  -8   8 4970.63 60.5533   1
   4   8  -3 15943.2 121.004  -2
  -4  -8   7 15943.2 121.004   1
   4   8  -4 12104.5 96.6440  -2
  -4  -8   6 12104.5 96.6440   1
   4   8  -5 1252.05 34.2804  -2
  -4  -8   5 1252.05 34.2804   1
   4   8  -6 30822.8 136.965  -2
  -4  -8   4 30822.8 136.965   1
   4   8  -7 9890.28 71.5707  -2
  -4  -8   3 9890.28 71.5707   1
  -4  -8   8 16953.7 108.340  -2
   4   8  -2 16953.7 108.340   1
  -4  -8   9 9370.02 78.6313  -2
   4   8  -1 9370.02 78.6313   1
   4   8 -10 3708.13 50.9145  -2
  -4  -8   0 3708.13 50.9145   1
  -4  -8  11 5866.39 61.7502  -2
   4   8   1 5866.39 61.7502   1
  -4  -8  12 2133.31 38.7974  -2
   4   8   2 2133.31 38.7974   1
   4   8 -13 358.908 25.9217  -2
  -4  -8  -3 358.908 25.9217   1
  -4  -8  14 1724.08 37.9011  -2
   4   8   4 1724.08 37.9011   1
  -4  -8  15 474.117 27.8177  -2
   4   8   5 474.117 27.8177   1
  -4  -8  16 2853.27 43.3494  -2
   4   8   6 2853.27 43.3494   1
  -4  -8  17 2167.29 45.1721  -2
   4   8   7 2167.29 45.1721   1
  -4  -8  18 1214.12 33.5495  -2
   4   8   8 1214.12 33.5495   1
  -4  -8  19 3898.46 57.9664  -2
   4   8   9 3898.46 57.9664   1
  -4  -8  20 1040.65 26.8590  -2
   4   8  10 1040.65 26.8590   1
  -4  -8  21 962.923 27.4156  -2
   4   8  11 962.923 27.4156   1
  -4  -8  22 2760.07 46.0653  -2
   4   8  12 2760.07 46.0653   1
   4   9  11 104.124 22.1837  -2
  -4  -9  22 104.124 22.1837   1
   4   9  10 1678.25 55.2247  -2
  -4  -9  21 1678.25 55.2247   1
   4   9   9 1648.19 53.0084  -2
  -4  -9  20 1648.19 53.0084   1
   4   9   8 2540.07 57.4206  -2
  -4  -9  19 2540.07 57.4206   1
   4   9   7 709.949 59.3778  -2
  -4  -9  18 709.949 59.3778   1
   4   9   6 2497.98 73.8233  -2
  -4  -9  17 2497.98 73.8233   1
   4   9   5 807.219 43.8770  -2
  -4  -9  16 807.219 43.8770   1
   4   9   4 2036.90 62.8398  -2
  -4  -9  15 2036.90 62.8398   1
   4   9   3 6935.75 106.765  -2
  -4  -9  14 6935.75 106.765   1
   4   9   2 3662.87 58.7753  -2
  -4  -9  13 3662.87 58.7753   1
   4   9   1 5076.09 90.5764  -2
  -4  -9  12 5076.09 90.5764   1
   4   9   0 3999.66 65.6198  -2
  -4  -9  11 3999.66 65.6198   1
   4   9  -1 2456.71 55.7061  -2
  -4  -9  10 2456.71 55.7061   1
   4   9  -2 2015.74 44.5113  -2
  -4  -9   9 2015.74 44.5113   1
   4   9  -3 3769.75 51.7520  -2
  -4  -9   8 3769.75 51.7520   1
   4   9  -4 26316.0 161.154  -2
  -4  -9   7 26316.0 161.154   1
   4   9  -5 6211.59 88.6122  -2
  -4  -9   6 6211.59 88.6122   1
   4   9  -6 3367.75 51.1165  -2
  -4  -9   5 3367.75 51.1165   1
  -4  -9   7 8795.12 80.0577  -2
   4   9  -4 8795.12 80.0577   1
  -4  -9   8 5141.62 54.8674  -2
   4   9  -3 5141.62 54.8674   1
  -4  -9   9 4703.24 56.2513  -2
   4   9  -2 4703.24 56.2513   1
   4   9 -10 3782.09 61.3737  -2
  -4  -9   1 3782.09 61.3737   1
  -4  -9  11 12892.5 102.852  -2
   4   9   0 12892.5 102.852   1
  -4  -9  12 7891.09 79.2207  -2
   4   9   1 7891.09 79.2207   1
  -4  -9  13 8145.25 84.6924  -2
   4   9   2 8145.25 84.6924   1
   4   9 -14 21063.7 135.550  -2
  -4  -9  -3 21063.7 135.550   1
  -4  -9  15 1128.71 34.0807  -2
   4   9   4 1128.71 34.0807   1
  -4  -9  16 2803.05 43.0256  -2
   4   9   5 2803.05 43.0256   1
   4   9 -17 2959.24 44.8558  -2
  -4  -9  -6 2959.24 44.8558   1
  -4  -9  18 2287.83 39.9132  -2
   4   9   7 2287.83 39.9132   1
  -4  -9  19 1849.64 40.7437  -2
   4   9   8 1849.64 40.7437   1
  -4  -9  20 3223.33 50.3351  -2
   4   9   9 3223.33 50.3351   1
  -4  -9  21 5414.21 55.9591  -2
   4   9  10 5414.21 55.9591   1
  -4  -9  22 174.950 19.7136  -2
   4   9  11 174.950 19.7136   1
   4  10   9 3285.30 58.0403  -2
  -4 -10  21 3285.30 58.0403   1
   4  10   8 1031.36 45.3155  -2
  -4 -10  20 1031.36 45.3155   1
   4  10   7 819.339 44.9473  -2
  -4 -10  19 819.339 44.9473   1
   4  10   6 1607.33 47.7477  -2
  -4 -10  18 1607.33 47.7477   1
   4  10   5 667.259 46.8749  -2
  -4 -10  17 667.259 46.8749   1
   4  10   4 9158.05 139.876  -2
  -4 -10  16 9158.05 139.876   1
   4  10   3 5019.69 83.3644  -2
  -4 -10  15 5019.69 83.3644   1
   4  10   2 706.166 36.2065  -2
  -4 -10  14 706.166 36.2065   1
   4  10   1 8049.50 91.3094  -2
  -4 -10  13 8049.50 91.3094   1
   4  10   0 7325.69 94.9224  -2
  -4 -10  12 7325.69 94.9224   1
   4  10  -1 11792.6 150.110  -2
  -4 -10  11 11792.6 150.110   1
   4  10  -2 15366.4 131.654  -2
  -4 -10  10 15366.4 131.654   1
   4  10  -3 9542.77 105.259  -2
  -4 -10   9 9542.77 105.259   1
   4  10  -4 6769.05 85.9165  -2
  -4 -10   8 6769.05 85.9165   1
   4  10  -5 5804.71 83.3359  -2
  -4 -10   7 5804.71 83.3359   1
   4  10  -6 21241.9 184.755  -2
  -4 -10   6 21241.9 184.755   1
  -4 -10   7 2182.53 48.4972  -2
   4  10  -5 2182.53 48.4972   1
  -4 -10   8 3116.43 54.3299  -2
   4  10  -4 3116.43 54.3299   1
  -4 -10   9 32685.6 208.835  -2
   4  10  -3 32685.6 208.835   1
  -4 -10  10 8550.76 77.4355  -2
   4  10  -2 8550.76 77.4355   1
  -4 -10  11 14075.6 114.049  -2
   4  10  -1 14075.6 114.049   1
  -4 -10  12 2807.46 49.7055  -2
   4  10   0 2807.46 49.7055   1
  -4 -10  13 3668.54 49.1560  -2
   4  10   1 3668.54 49.1560   1
  -4 -10  14 1367.58 35.6851  -2
   4  10   2 1367.58 35.6851   1
   4  10 -15 1700.44 38.9810  -2
  -4 -10  -3 1700.44 38.9810   1
  -4 -10  16 3306.69 48.8060  -2
   4  10   4 3306.69 48.8060   1
  -4 -10  17 1139.67 26.8013  -2
   4  10   5 1139.67 26.8013   1
  -4 -10  18 496.970 24.4627  -2
   4  10   6 496.970 24.4627   1
  -4 -10  19 1262.24 26.6043  -2
   4  10   7 1262.24 26.6043   1
  -4 -10  20 856.714 24.7647  -2
   4  10   8 856.714 24.7647   1
  -4 -10  21 1122.35 27.1092  -2
   4  10   9 1122.35 27.1092   1
   4  11   7 1056.03 40.2540  -2
  -4 -11  20 1056.03 40.2540   1
   4  11   6 2943.05 55.1904  -2
  -4 -11  19 2943.05 55.1904   1
   4  11   5 1288.83 62.6002  -2
  -4 -11  18 1288.83 62.6002   1
   4  11   4 1288.94 68.8086  -2
  -4 -11  17 1288.94 68.8086   1
   4  11   3 2197.83 84.9670  -2
  -4 -11  16 2197.83 84.9670   1
   4  11   2 1274.08 48.2222  -2
  -4 -11  15 1274.08 48.2222   1
   4  11   1 2863.91 53.0316  -2
  -4 -11  14 2863.91 53.0316   1
   4  11   0 4981.00 67.9388  -2
  -4 -11  13 4981.00 67.9388   1
   4  11  -1 3103.59 58.5432  -2
  -4 -11  12 3103.59 58.5432   1
   4  11  -2 3506.39 78.0408  -2
  -4 -11  11 3506.39 78.0408   1
   4  11  -3 428.053 38.5950  -2
  -4 -11  10 428.053 38.5950   1
   4  11  -4 1407.73 46.8756  -2
  -4 -11   9 1407.73 46.8756   1
   4  11  -5 942.557 38.8835  -2
  -4 -11   8 942.557 38.8835   1
   4  11  -6 5951.56 83.5821  -2
  -4 -11   7 5951.56 83.5821   1
   4  11  -7 14839.9 144.145  -2
  -4 -11   6 14839.9 144.145   1
  -4 -11   8 1117.19 38.5736  -2
   4  11  -5 1117.19 38.5736   1
  -4 -11   9 1756.29 38.8377  -2
   4  11  -4 1756.29 38.8377   1
  -4 -11  10 1120.06 35.9166  -2
   4  11  -3 1120.06 35.9166   1
  -4 -11  11 1756.15 54.1263  -2
   4  11  -2 1756.15 54.1263   1
  -4 -11  12 7187.29 91.6821  -2
   4  11  -1 7187.29 91.6821   1
  -4 -11  13 2688.00 49.7859  -2
   4  11   0 2688.00 49.7859   1
  -4 -11  14 4816.16 62.8395  -2
   4  11   1 4816.16 62.8395   1
   4  11 -15 3313.46 44.7301  -2
  -4 -11  -2 3313.46 44.7301   1
  -4 -11  16 7042.30 66.1992  -2
   4  11   3 7042.30 66.1992   1
  -4 -11  17 4316.82 48.7947  -2
   4  11   4 4316.82 48.7947   1
  -4 -11  18 530.712 18.9118  -2
   4  11   5 530.712 18.9118   1
  -4 -11  19 1918.85 36.6229  -2
   4  11   6 1918.85 36.6229   1
  -4 -11  20 4827.52 65.3482  -2
   4  11   7 4827.52 65.3482   1
   4  12   5 1626.61 40.9661  -2
  -4 -12  19 1626.61 40.9661   1
   4  12   4 626.429 39.4331  -2
  -4 -12  18 626.429 39.4331   1
   4  12   3 3616.37 81.9131  -2
  -4 -12  17 3616.37 81.9131   1
   4  12   2 887.873 47.3550  -2
  -4 -12  16 887.873 47.3550   1
   4  12   1 4759.24 114.091  -2
  -4 -12  15 4759.24 114.091   1
   4  12   0 7808.42 84.8472  -2
  -4 -12  14 7808.42 84.8472   1
   4  12  -1 696.557 44.0346  -2
  -4 -12  13 696.557 44.0346   1
   4  12  -2 7887.12 94.6987  -2
  -4 -12  12 7887.12 94.6987   1
   4  12  -3 3177.82 60.9720  -2
  -4 -12  11 3177.82 60.9720   1
   4  12  -4 9350.89 108.008  -2
  -4 -12  10 9350.89 108.008   1
   4  12  -5 2625.26 59.5374  -2
  -4 -12   9 2625.26 59.5374   1
   4  12  -6 290.336 31.3977  -2
  -4 -12   8 290.336 31.3977   1
  -4 -12   7 2412.00 64.5314  -2
   4  12  -7 2412.00 64.5314   1
  -4 -12   8 150.825 27.5494  -2
   4  12  -6 150.825 27.5494   1
   4  12  -9 4509.36 70.1086  -2
  -4 -12   5 4509.36 70.1086   1
   4  12 -10 5557.38 86.5556  -2
  -4 -12   4 5557.38 86.5556   1
   4  12 -11 1056.27 42.9369  -2
  -4 -12   3 1056.27 42.9369   1
   4  12 -12 5796.02 76.3973  -2
  -4 -12   2 5796.02 76.3973   1
   4  12 -13 876.494 34.3365  -2
  -4 -12   1 876.494 34.3365   1
   4  12 -14 3181.67 49.2703  -2
  -4 -12   0 3181.67 49.2703   1
  -4 -12  15 1520.29 44.3037  -2
   4  12   1 1520.29 44.3037   1
  -4 -12  16 467.473 23.9237  -2
   4  12   2 467.473 23.9237   1
   4  12 -17 5293.18 57.3596  -2
  -4 -12  -3 5293.18 57.3596   1
  -4 -12  18 833.210 33.7675  -2
   4  12   4 833.210 33.7675   1
  -4 -12  19 1111.92 30.7655  -2
   4  12   5 1111.92 30.7655   1
   4  13   2 2926.96 85.3442  -2
  -4 -13  17 2926.96 85.3442   1
   4  13   1 422.512 38.8897  -2
  -4 -13  16 422.512 38.8897   1
   4  13   0 2097.50 61.6152  -2
  -4 -13  15 2097.50 61.6152   1
   4  13  -1 1928.10 54.3381  -2
  -4 -13  14 1928.10 54.3381   1
   4  13  -2 3919.49 57.6601  -2
  -4 -13  13 3919.49 57.6601   1
   4  13  -3 2650.84 60.6488  -2
  -4 -13  12 2650.84 60.6488   1
   4  13  -4 1582.28 47.1236  -2
  -4 -13  11 1582.28 47.1236   1
   4  13  -5 4985.10 95.2156  -2
  -4 -13  10 4985.10 95.2156   1
   4  13  -6 1349.63 48.6486  -2
  -4 -13   9 1349.63 48.6486   1
  -4 -13   7 401.707 35.8698  -2
   4  13  -8 401.707 35.8698   1
   4  13  -8 488.786 39.4637  -2
  -4 -13   7 488.786 39.4637   1
  -4 -13   9 425.843 34.3926  -2
   4  13  -6 425.843 34.3926   1
   4  13 -10 2362.55 63.4010  -2
  -4 -13   5 2362.55 63.4010   1
   4  13 -11 903.152 35.5043  -2
  -4 -13   4 903.152 35.5043   1
   4  13 -12 4987.74 59.7804  -2
  -4 -13   3 4987.74 59.7804   1
   4  13 -13 6069.74 63.5659  -2
  -4 -13   2 6069.74 63.5659   1
   4  13 -14 3743.22 55.9365  -2
  -4 -13   1 3743.22 55.9365   1
  -4 -13  15 6058.17 67.6553  -2
   4  13   0 6058.17 67.6553   1
  -4 -13  16 695.927 36.7659  -2
   4  13   1 695.927 36.7659   1
  -4 -13  17 1179.85 42.4837  -2
   4  13   2 1179.85 42.4837   1
   4  13 -18 1043.98 33.0696  -2
  -4 -13  -3 1043.98 33.0696   1
   4  14  -1 2801.47 48.5026  -2
  -4 -14  15 2801.47 48.5026   1
   4  14  -2 2221.82 50.4982  -2
  -4 -14  14 2221.82 50.4982   1
   4  14  -3 8155.34 82.7150  -2
  -4 -14  13 8155.34 82.7150   1
   4  14  -4 358.242 27.6387  -2
  -4 -14  12 358.242 27.6387   1
   4  14  -5 2417.42 49.9334  -2
  -4 -14  11 2417.42 49.9334   1
   4  14  -6 2618.06 60.7019  -2
  -4 -14  10 2618.06 60.7019   1
   4  14  -7 1206.99 50.1072  -2
  -4 -14   9 1206.99 50.1072   1
   4  14  -8 3777.96 86.6679  -2
  -4 -14   8 3777.96 86.6679   1
   4  14  -9 404.736 42.4043  -2
  -4 -14   7 404.736 42.4043   1
   4  14 -10 3375.20 65.4119  -2
  -4 -14   6 3375.20 65.4119   1
   4  14 -11 2384.37 64.6744  -2
  -4 -14   5 2384.37 64.6744   1
   4  14 -12 1238.00 44.2296  -2
  -4 -14   4 1238.00 44.2296   1
   4  14 -13 7818.67 76.9017  -2
  -4 -14   3 7818.67 76.9017   1
   4  14 -14 691.463 26.3504  -2
  -4 -14   2 691.463 26.3504   1
  -4 -14  15 1387.68 42.4801  -2
   4  14  -1 1387.68 42.4801   1
   4  14 -16 786.820 41.1457  -2
  -4 -14   0 786.820 41.1457   1
   4  15  -5 100.216 25.6014  -2
  -4 -15  12 100.216 25.6014   1
   4  15  -6 619.169 41.1389  -2
  -4 -15  11 619.169 41.1389   1
   4  15  -7 498.595 29.4973  -2
  -4 -15  10 498.595 29.4973   1
   4  15  -8 220.236 26.3506  -2
  -4 -15   9 220.236 26.3506   1
   4  15  -9 817.308 34.2662  -2
  -4 -15   8 817.308 34.2662   1
   4  15 -10 1503.08 39.2526  -2
  -4 -15   7 1503.08 39.2526   1
   4  15 -11 2033.50 39.9548  -2
  -4 -15   6 2033.50 39.9548   1
   4  15 -12 353.329 30.1783  -2
  -4 -15   5 353.329 30.1783   1
   5 -14   0 80.4463 13.0833   1
  -5  14 -10 331.615 39.2807  -2
   5 -14   1 331.615 39.2807   1
   5 -14   9 120.485 30.5194  -2
  -5  14  -2 120.485 30.5194   1
   5 -14   8 1748.42 70.7153  -2
  -5  14  -3 1748.42 70.7153   1
   5 -14   7 3417.85 60.6262  -2
  -5  14  -4 3417.85 60.6262   1
   5 -14   6 728.898 39.9437  -2
  -5  14  -5 728.898 39.9437   1
   5 -14   5 1409.33 47.0156  -2
  -5  14  -6 1409.33 47.0156   1
   5 -14   4 980.240 40.6137  -2
  -5  14  -7 980.240 40.6137   1
   5 -14   3 2125.00 73.2231  -2
  -5  14  -8 2125.00 73.2231   1
   5 -14  11 200.984 15.5901   1
  -5  14 -12 453.857 32.7143   1
   5 -13  -4 1904.46 34.6772   1
  -5  13   3 93.4419 13.5434   1
  -5  13   2 584.488 21.8728   1
  -5  13 -11 118.566 52.8308  -2
   5 -13  -1 118.566 52.8308   1
   5 -13  10 5393.40 80.3977  -2
  -5  13   0 5393.40 80.3977   1
   5 -13   9 439.802 30.1646  -2
  -5  13  -1 439.802 30.1646   1
   5 -13   8 6748.21 67.7563  -2
  -5  13  -2 6748.21 67.7563   1
   5 -13   7 3960.67 62.9294  -2
  -5  13  -3 3960.67 62.9294   1
   5 -13   6 493.940 33.4033  -2
  -5  13  -4 493.940 33.4033   1
   5 -13   5 5770.43 71.2757  -2
  -5  13  -5 5770.43 71.2757   1
   5 -13   4 1667.86 63.5447  -2
  -5  13  -6 1667.86 63.5447   1
   5 -13   3 1102.12 44.0046  -2
  -5  13  -7 1102.12 44.0046   1
   5 -13   2 3809.92 111.466  -2
  -5  13  -8 3809.92 111.466   1
   5 -13  12 6146.52 68.8236   1
   5 -13  13 8230.49 88.0732   1
   5 -13  14 258.287 18.5205   1
   5 -13  15 1744.35 44.7823   1
  -5  12   7 212.049 15.9277   1
   5 -12  -6 2504.27 47.4232   1
  -5  12   5 2573.26 49.8938   1
  -5  12   4 1046.91 24.2715   1
  -5  12   3 561.407 21.7724   1
  -5  12 -11 713.958 77.6038  -2
   5 -12  -2 713.958 77.6038   1
   5 -12  10 3999.00 63.7340  -2
  -5  12   1 3999.00 63.7340   1
   5 -12   9 9171.92 90.9386  -2
  -5  12   0 9171.92 90.9386   1
   5 -12   8 297.028 29.0743  -2
  -5  12  -1 297.028 29.0743   1
   5 -12   7 1641.47 40.7757  -2
  -5  12  -2 1641.47 40.7757   1
   5 -12   6 225.350 28.2301  -2
  -5  12  -3 225.350 28.2301   1
  -5  12  -5 3286.52 71.3069  -2
   5 -12   4 3286.52 71.3069   1
   5 -12   4 1375.73 46.0013  -2
  -5  12  -5 1375.73 46.0013   1
   5 -12   3 395.915 37.1070  -2
  -5  12  -6 395.915 37.1070   1
   5 -12   2 3555.09 80.2102  -2
  -5  12  -7 3555.09 80.2102   1
   5 -12   1 771.269 55.6456  -2
  -5  12  -8 771.269 55.6456   1
  -5  12 -12 84.3858 15.7129   1
  -5  12 -13 745.182 25.2206   1
   5 -12  14 18.6771 13.1586   1
   5 -12  15 361.465 20.5181   1
   5 -12  16 74.8024 14.8040   1
   5 -11  -9 1487.70 49.6587   1
   5 -11  -8 121.304 16.8366   1
  -5  11   7 685.296 23.4120   1
  -5  11   6 521.520 22.6870   1
  -5  11   5 164.351 21.0758   1
  -5  11   4 2515.58 38.4919   1
  -5  11   3 6879.63 60.0379   1
  -5  11 -10 4222.29 146.522  -2
   5 -11  -2 4222.29 146.522   1
   5 -11   9 13796.2 150.400  -2
  -5  11   1 13796.2 150.400   1
   5 -11   8 1265.38 48.5445  -2
  -5  11   0 1265.38 48.5445   1
   5 -11   7 5946.06 76.6594  -2
  -5  11  -1 5946.06 76.6594   1
   5 -11   6 14869.4 151.645  -2
  -5  11  -2 14869.4 151.645   1
   5 -11   5 226.745 36.2812  -2
  -5  11  -3 226.745 36.2812   1
   5 -11   4 2699.44 48.9598  -2
  -5  11  -4 2699.44 48.9598   1
   5 -11   3 92.8522 36.7341  -2
  -5  11  -5 92.8522 36.7341   1
   5 -11   2 8345.34 99.4465  -2
  -5  11  -6 8345.34 99.4465   1
   5 -11   1 4580.11 101.737  -2
  -5  11  -7 4580.11 101.737   1
  -5  11 -11 13897.3 87.2809   1
   5 -11  12 55.8261 16.0026   1
   5 -11  13 3301.84 50.1828   1
  -5  11 -14 4176.13 46.4570   1
   5 -11  15 1819.29 30.4585   1
   5 -11  16 423.945 15.2691   1
   5 -11  17 1269.72 35.1185   1
   5 -10 -11 1384.12 30.0789   1
  -5  10  10 1257.10 32.9997   1
  -5  10   9 2929.16 42.9425   1
  -5  10   8 1574.88 30.2646   1
  -5  10   7 3074.29 39.4925   1
   5 -10  -6 29.9951 17.8241   1
  -5  10   5 2763.57 38.5828   1
  -5  10   4 5384.62 51.7026   1
  -5  10   3 1412.90 26.3811   1
  -5  10  -9 1638.78 116.978  -2
   5 -10  -2 1638.78 116.978   1
   5 -10   8 6022.43 89.9003  -2
  -5  10   1 6022.43 89.9003   1
   5 -10   7 8889.06 85.2846  -2
  -5  10   0 8889.06 85.2846   1
   5 -10   6 6165.71 96.4628  -2
  -5  10  -1 6165.71 96.4628   1
   5 -10   5 2394.43 60.2709  -2
  -5  10  -2 2394.43 60.2709   1
   5 -10   4 225.819 52.5143  -2
  -5  10  -3 225.819 52.5143   1
   5 -10   3 284.784 44.1220  -2
  -5  10  -4 284.784 44.1220   1
   5 -10   2 3019.72 59.7247  -2
  -5  10  -5 3019.72 59.7247   1
   5 -10   1 3829.22 86.1914  -2
  -5  10  -6 3829.22 86.1914   1
  -5  10 -10 439.253 19.5036   1
   5 -10  11 174.228 15.9967   1
   5 -10  12 352.631 19.7453   1
  -5  10 -13 27.4399 15.0692   1
   5 -10  14 63.9545 14.8420   1
   5 -10  15 970.458 25.0202   1
   5 -10  16 117.108 13.1797   1
   5 -10  17 201.726 14.9233   1
   5 -10  18 78.5967 13.9059   1
  -5   9  12 106.637 24.7290   1
  -5   9  11 384.242 22.9535   1
  -5   9  10 5024.15 52.2199   1
  -5   9   9 28.5219 15.9763   1
  -5   9   8 942.874 26.4253   1
   5  -9  -7 2199.25 36.4506   1
  -5   9   6 81.1137 13.0455   1
   5  -9  -5 453.293 17.0359   1
   5  -9  -4 8.74917 14.2248   1
   5  -9  -3 1440.19 24.1505   1
   5  -9  -2 1679.11 28.5577   1
   5  -9  -1 22107.7 91.4871   1
   5  -9   0 25488.0 103.821   1
   5  -9   6 1920.27 74.1701  -2
  -5   9  -1 1920.27 74.1701   1
   5  -9   5 21181.9 151.731  -2
  -5   9  -2 21181.9 151.731   1
   5  -9   4 47107.2 252.073  -2
  -5   9  -3 47107.2 252.073   1
   5  -9   3 16801.4 131.130  -2
  -5   9  -4 16801.4 131.130   1
   5  -9   2 9613.12 102.893  -2
  -5   9  -5 9613.12 102.893   1
   5  -9   1 677.488 58.6814  -2
  -5   9  -6 677.488 58.6814   1
  -5   9  -7 9054.22 60.0428   1
   5  -9   8 1499.18 24.5765   1
  -5   9  -9 9232.26 49.3149   1
  -5   9 -10 7561.23 55.5396   1
  -5   9 -11 454.881 16.6849   1
   5  -9  12 8145.58 56.9567   1
   5  -9  13 3591.43 36.6961   1
   5  -9  14 3456.92 43.9341   1
   5  -9  15 8886.55 73.9908   1
   5  -9  16 394.394 19.1968   1
   5  -9  17 3057.70 53.6951   1
  -5   9 -18 1983.50 36.2858   1
  -5   9 -19 10.6324 12.8452   1
   5  -8 -14 1765.15 55.2992   1
  -5   8  13 2397.26 35.2504   1
  -5   8  12 14.5034 16.0726   1
  -5   8  11 6832.02 48.4627   1
  -5   8  10 2708.31 37.9297   1
  -5   8   9 113.874 17.1682   1
  -5   8   8 3257.12 46.6444   1
  -5   8   7 55.8533 15.6402   1
  -5   8   6 7077.52 52.6772   1
  -5   8   5 2707.55 33.0320   1
  -5   8   4 3164.63 33.7975   1
  -5   8   3 11028.8 71.3921   1
  -5   8   2 335.271 16.3408   1
  -5   8   1 487.317 16.9718   1
   5  -8   5 2752.97 74.9871  -2
  -5   8  -1 2752.97 74.9871   1
   5  -8   4 18631.4 159.078  -2
  -5   8  -2 18631.4 159.078   1
   5  -8   3 7196.11 90.5854  -2
  -5   8  -3 7196.11 90.5854   1
   5  -8   2 8492.24 83.2669  -2
  -5   8  -4 8492.24 83.2669   1
   5  -8   1 4000.77 74.9348  -2
  -5   8  -5 4000.77 74.9348   1
   5  -8   0 1894.20 77.7005  -2
  -5   8  -6 1894.20 77.7005   1
   5  -8   7 938.533 19.8736   1
   5  -8   8 29.6872 12.6908   1
   5  -8   9 217.792 14.9973   1
  -5   8 -10 816.793 18.9049   1
  -5   8 -11 417.013 17.3014   1
   5  -8  12 4098.36 43.1137   1
   5  -8  13 365.807 18.5755   1
   5  -8  14 65.8577 16.5148   1
   5  -8  15 626.051 23.2620   1
   5  -8  16 93.4306 22.1571   1
   5  -8  17 74.0956 17.1677   1
  -5   8 -18 14.7883 15.5222   1
  -5   8 -19 133.949 14.8061   1
  -5   7  15 58.1765 16.8489   1
  -5   7  14 1207.31 31.9113   1
  -5   7  13 126.110 17.0936   1
  -5   7  12 2025.43 30.3482   1
  -5   7  11 4205.01 44.1728   1
   5  -7 -10 215.588 17.2339   1
   5  -7  -9 2937.94 34.6209   1
   5  -7  -8 22.4944 17.3263   1
  -5   7   7 2257.71 38.9956   1
  -5   7   6 3875.81 35.3927   1
  -5   7   5 1058.36 22.0474   1
  -5   7   4 12214.0 69.9342   1
  -5   7   3 784.087 18.7668   1
  -5   7   2 11170.6 54.1582   1
   5  -7  -1 1060.61 19.0710   1
   5  -7   5 15692.7 198.200  -2
  -5   7   0 15692.7 198.200   1
   5  -7   4 12053.9 125.892  -2
  -5   7  -1 12053.9 125.892   1
   5  -7   3 6244.12 93.6549  -2
  -5   7  -2 6244.12 93.6549   1
   5  -7   2 16499.7 153.842  -2
  -5   7  -3 16499.7 153.842   1
   5  -7   1 21952.6 184.552  -2
  -5   7  -4 21952.6 184.552   1
   5  -7   0 7285.84 113.312  -2
  -5   7  -5 7285.84 113.312   1
   5  -7   6 7916.05 44.5841   1
   5  -7   7 191.859 12.8487   1
   5  -7   8 11548.0 62.9124   1
   5  -7   9 6563.57 43.0528   1
   5  -7  10 4442.46 44.3955   1
  -5   7 -11 2332.60 28.5972   1
   5  -7  12 477.984 18.3500   1
   5  -7  13 3209.54 36.6236   1
   5  -7  14 2655.08 39.1192   1
   5  -7  15 182.516 21.8593   1
   5  -7  16 7793.13 91.9808   1
  -5   7 -17 576.550 30.7370   1
  -5   7 -18 10794.0 88.0689   1
  -5   7 -19 2265.47 37.7683   1
  -5   6  16 969.459 27.5595   1
  -5   6  15 5449.34 59.7919   1
   5  -6 -14 2693.54 41.4606   1
  -5   6  13 405.424 16.5939   1
   5  -6 -12 2184.59 32.3818   1
   5  -6 -11 1256.13 25.5255   1
   5  -6 -10 13514.6 93.7389   1
  -5   6   9 1573.95 25.0360   1
  -5   6   8 57.4930 17.2463   1
  -5   6   7 12843.2 73.3890   1
  -5   6   6 131.480 15.6717   1
  -5   6   5 12928.9 66.3548   1
  -5   6   4 4822.57 37.5857   1
  -5   6   3 30.0148 11.6691   1
  -5   6   2 12023.8 53.8992   1
   5  -6   4 4728.16 81.1967  -2
  -5   6   0 4728.16 81.1967   1
  -5   6  -3 10345.8 133.026  -2
   5  -6   1 10345.8 133.026   1
   5  -6   2 5374.51 116.939  -2
  -5   6  -2 5374.51 116.939   1
   5  -6   1 20145.7 141.170  -2
  -5   6  -3 20145.7 141.170   1
   5  -6   0 2254.60 71.5499  -2
  -5   6  -4 2254.60 71.5499   1
   5  -6  -1 7751.48 169.205  -2
  -5   6  -5 7751.48 169.205   1
   5  -6   6 2672.87 25.8436   1
   5  -6   7 339.746 13.5488   1
   5  -6   8 14522.0 60.5169   1
   5  -6   9 900.516 19.0516   1
   5  -6  10 1006.03 20.3228   1
  -5   6 -11 521.708 20.9724   1
   5  -6  12 63.9986 17.9677   1
   5  -6  13 1853.82 33.4322   1
   5  -6  14 68.6221 17.5811   1
   5  -6  15 74.3110 18.0131   1
  -5   6 -16 772.834 28.0736   1
  -5   6 -17 148.145 21.0080   1
  -5   6 -18 288.407 19.3170   1
  -5   6 -19 12.1130 13.8270   1
   5  -6  20 1054.15 41.5401   1
  -5   5  17 2002.14 45.0220   1
  -5   5  16 165.571 17.4956   1
  -5   5  15 3.42249 15.7316   1
   5  -5 -14 693.921 19.0242   1
   5  -5 -13 1697.07 29.6272   1
   5  -5 -12 83.0148 14.4099   1
  -5   5  11 2533.23 38.1475   1
  -5   5  10 8050.83 55.2417   1
  -5   5   9 402.422 16.9608   1
  -5   5   8 8040.18 62.9127   1
  -5   5   7 1915.90 29.0081   1
  -5   5   6 114.569 15.5951   1
  -5   5   5 5997.66 42.4123   1
  -5   5   4 51.6824 13.2726   1
  -5   5   3 8717.07 50.0887   1
   5  -5  -2 2162.83 23.7476   1
   5  -5   4 12267.0 154.779  -2
  -5   5   1 12267.0 154.779   1
  -5   5  -1 875.756 24.1343   1
   5  -5   2 6282.16 47.9523   1
   5  -5   0 7290.08 130.154  -2
  -5   5  -3 7290.08 130.154   1
   5  -5  -1 12064.4 201.107  -2
  -5   5  -4 12064.4 201.107   1
  -5   5  -5 14348.9 68.7365   1
   5  -5   6 569.667 16.2768   1
   5  -5   7 15951.0 66.0894   1
   5  -5   8 1455.13 22.0075   1
   5  -5   9 7352.01 51.4846   1
   5  -5  10 2783.78 32.5556   1
  -5   5 -11 11.6357 15.2047   1
  -5   5 -12 2657.31 34.4725   1
   5  -5  13 1678.79 36.7024   1
   5  -5  14 6344.67 56.0419   1
   5  -5  15 7534.83 67.9756   1
  -5   5 -16 129.672 21.5796   1
  -5   5 -17 4746.15 50.8887   1
   5  -5  18 241.955 17.8067   1
   5  -5  19 3238.93 42.7692   1
  -5   4  18 1024.40 31.2459   1
  -5   4  17 46.8098 15.0428   1
   5  -4 -16 3935.22 57.2306   1
   5  -4 -15 1295.22 34.8473   1
   5  -4 -14 12546.8 97.6517   1
   5  -4 -13 4164.23 43.9410   1
  -5   4  12 567.635 22.1672   1
  -5   4  11 5633.64 55.0254   1
  -5   4  10 1339.86 24.7605   1
  -5   4   9 6174.03 49.6130   1
  -5   4   8 10679.7 81.8611   1
  -5   4   7 815.855 24.4959   1
  -5   4   6 9804.68 61.4945   1
  -5   4   5 347.536 17.2526   1
  -5   4   4 10035.3 63.4088   1
  -5   4   3 4895.69 43.0133   1
   5  -4  -2 2131.64 32.3895   1
  -5   4   1 50769.1 191.981   1
  -5   4   0 3642.89 43.0294   1
   5  -4   1 28626.5 154.279   1
  -5   4  -2 2945.39 42.2828   1
   5  -4   3 209.535 19.0903   1
   5  -4   4 64.5422 17.0925   1
  -5   4  -5 732.276 22.4894   1
   5  -4   6 4945.17 37.5264   1
   5  -4   7 4100.81 32.2912   1
   5  -4   8 4216.05 39.1134   1
   5  -4   9 18243.9 85.9018   1
   5  -4  10 694.810 18.2796   1
  -5   4 -11 669.426 19.1910   1
  -5   4 -12 134.088 16.7901   1
   5  -4  13 796.124 23.6252   1
   5  -4  14 1624.30 31.2794   1
   5  -4  15 221.710 20.0233   1
   5  -4  16 14.8815 16.9406   1
  -5   4 -17 1094.07 25.2067   1
  -5   4 -18 61.9111 15.4823   1
  -5   4 -19 531.417 22.9883   1
  -5   4 -20 162.246 26.2140   1
  -5   3  19 25.4446 14.3523   1
  -5   3  18 11.7972 14.6037   1
   5  -3 -17 1011.88 24.7279   1
   5  -3 -16 1570.72 28.9055   1
   5  -3 -15 869.807 25.4070   1
   5  -3 -14 24.1093 16.4440   1
  -5   3  13 349.215 21.8315   1
  -5   3  12 1799.34 33.3048   1
  -5   3  11 33.6751 17.7381   1
  -5   3  10 1337.53 25.1808   1
  -5   3   9 945.517 22.5048   1
  -5   3   8 1290.47 24.1179   1
  -5   3   7 2778.89 37.7654   1
  -5   3   6 5446.89 49.7295   1
   5  -3  -5 3593.18 45.3952   1
   5  -3  -4 7233.41 58.2794   1
   5  -3  -3 2097.74 37.2388   1
   5  -3  -2 13423.8 120.384   1
   5  -3  -1 3643.95 51.9480   1
   5  -3   0 10526.9 78.7953   1
  -5   3  -1 43874.3 183.513   1
   5  -3   2 13179.8 95.8511   1
   5  -3   3 21348.7 152.783   1
  -5   3  -4 1339.22 34.7721   1
   5  -3   5 12499.6 91.7429   1
   5  -3   6 6415.14 48.9769   1
   5  -3   7 2768.95 27.2332   1
   5  -3   8 34460.4 138.765   1
  -5   3  -9 4710.60 39.4794   1
  -5   3 -10 5046.26 53.0272   1
  -5   3 -11 14817.2 93.0766   1
  -5   3 -12 2490.09 32.9042   1
   5  -3  13 4975.23 45.8338   1
   5  -3  14 2091.94 33.9165   1
   5  -3  15 4419.27 66.6734   1
   5  -3  16 3466.24 45.1093   1
   5  -3  17 2016.04 42.0235   1
  -5   3 -18 4404.69 56.1261   1
  -5   3 -19 1336.17 33.1611   1
  -5   2  20 1939.46 49.0301   1
  -5   2  19 740.092 20.7526   1
  -5   2  18 6947.54 76.2663   1
  -5   2  17 9091.87 84.0925   1
  -5   2  16 440.976 22.1205   1
  -5   2  15 2605.07 37.1329   1
  -5   2  14 440.437 20.6552   1
  -5   2  13 8923.40 88.8732   1
   5  -2 -12 23562.8 139.730   1
  -5   2  11 52.5531 18.1853   1
  -5   2  10 12492.0 71.0284   1
  -5   2   9 1884.94 28.8085   1
  -5   2   8 9581.86 65.4400   1
  -5   2   7 23149.9 104.980   1
  -5   2   6 3174.06 52.3341   1
  -5   2   5 33050.8 219.026   1
  -5   2   4 5248.98 65.1192   1
  -5   2   3 6437.34 132.481   1
  -5   2   2 5755.87 89.5631   1
  -5   2   1 249.843 31.1694   1
   5  -2   0 1056.71 186.343  -2
  -5   2   0 1056.71 186.343   1
  -5   2  -1 2002.78 55.5642   1
   5  -2   2 35770.3 231.848   1
   5  -2   3 10596.9 77.3099   1
   5  -2   4 5072.92 62.6123   1
   5  -2   5 12464.9 123.742   1
   5  -2   6 8135.45 80.4085   1
   5  -2   7 1567.62 26.1573   1
   5  -2   8 3301.83 35.7007   1
   5  -2   9 4118.93 35.7759   1
   5  -2  10 38.9677 13.1892   1
   5  -2  11 218.897 15.4222   1
  -5   2 -12 1124.15 23.4898   1
   5  -2  13 2171.86 33.5004   1
   5  -2  14 229.416 17.0702   1
  -5   2 -15 3980.85 42.3907   1
   5  -2  16 159.975 17.7072   1
   5  -2  17 107.687 21.4446   1
   5  -2  18 331.243 18.3695   1
   5  -2  19 185.200 20.1652   1
   5  -1 -20 56.0064 15.8090   1
   5  -1 -19 17.8391 15.5721   1
   5  -1 -18 35.2139 15.4713   1
   5  -1 -17 343.515 21.2199   1
   5  -1 -16 420.318 27.3479   1
  -5   1  15 151.501 22.5516   1
  -5   1  14 342.501 23.1006   1
  -5   1  13 327.000 20.4712   1
  -5   1  12 20.8572 18.0605   1
  -5   1  11 3185.40 37.9534   1
  -5   1  10 3121.89 36.7556   1
  -5   1   9 790.746 21.2278   1
  -5   1   8 817.983 28.1403   1
  -5   1   7 9698.62 105.361   1
  -5   1   6 178.040 23.1467   1
  -5   1   5 8220.08 81.5089   1
  -5   1   4 2900.83 108.334   1
  -5   1   3 11937.6 186.601   1
  -5   1   2 7713.01 133.542   1
   5  -1  -1 10675.3 370.886  -2
  -5   1   0 10675.3 370.886   1
   5  -1   1 3422.82 59.5042   1
   5  -1   2 39059.2 354.986   1
   5  -1   3 11650.9 105.622   1
   5  -1   4 26267.5 124.917   1
   5  -1   5 252.740 18.2209   1
   5  -1   6 19570.1 96.6082   1
   5  -1   7 15211.7 73.5482   1
   5  -1   8 1943.87 23.6407   1
   5  -1   9 14739.9 64.6367   1
   5  -1  10 1226.88 20.9153   1
   5  -1  11 695.989 18.9714   1
   5  -1  12 9164.50 65.3411   1
   5  -1  13 18.4149 14.3709   1
   5  -1  14 6167.32 61.8881   1
   5  -1  15 1914.49 30.8158   1
   5  -1  16 1110.13 29.9873   1
   5  -1  17 5027.62 54.3555   1
  -5   1 -18 612.067 37.9602   1
   5  -1  19 3560.21 49.9527   1
  -5   0  21 4687.45 75.6701   1
   5   0 -20 5.95044 15.5453   1
   5   0 -19 4285.64 48.0899   1
  -5   0  18 624.238 24.7730   1
   5   0 -17 4085.27 52.1141   1
  -5   0  16 8319.65 85.6929   1
  -5   0  15 25.4099 19.8762   1
  -5   0  14 3084.90 43.1307   1
  -5   0  13 999.531 30.7942   1
  -5   0  12 28492.2 117.752   1
  -5   0  11 41201.2 148.988   1
  -5   0  10 6692.93 49.8595   1
  -5   0   9 7180.27 57.1567   1
  -5   0   8 1612.99 34.0686   1
  -5   0   7 523.752 27.1476   1
  -5   0   6 44490.4 221.112   1
  -5   0   5 727.568 32.9772   1
   5   0   2 30772.2 224.340  -2
  -5   0   4 30772.2 224.340   1
  -5   0   3 1464.51 49.8581   1
  -5   0   2 13890.0 245.777   1
  -5   0   1 8314.97 109.593   1
  -5   0   0 240.976 31.0575   1
  -5   0  -1 8939.58 117.342   1
   5   0   3 32970.3 149.335   1
   5   0   4 8468.76 62.0787   1
   5   0   5 106.336 16.7794   1
   5   0   6 532.031 18.5069   1
   5   0   7 9486.99 62.3463   1
   5   0   8 2380.76 28.0217   1
   5   0   9 23823.5 87.0843   1
  -5   0 -10 180.520 14.6636   1
  -5   0 -11 4535.75 43.2340   1
   5   0  12 203.637 14.4176   1
   5   0  13 623.050 20.0822   1
   5   0  14 3383.96 42.4980   1
   5   0  15 1137.59 32.3894   1
   5   0  16 398.118 24.4161   1
   5   0  17 541.126 24.0923   1
   5   0  18 297.593 28.9221   1
   5   1 -21 221.437 21.3190   1
  -5  -1  20 123.940 17.2758   1
   5   1 -19 8.18476 19.0329   1
   5   1 -18 418.737 21.1002   1
   5   1 -17 221.592 24.4932   1
  -5  -1  16 102.989 27.9010   1
  -5  -1  15 323.658 27.8747   1
  -5  -1  14 117.849 23.0782   1
  -5  -1  13 147.802 22.7091   1
  -5  -1  12 1985.25 34.5276   1
  -5  -1  11 4521.90 46.1459   1
  -5  -1  10 4.76433 18.2289   1
  -5  -1   9 12000.1 74.6294   1
  -5  -1   8 9654.40 70.7437   1
  -5  -1   7 9106.31 87.4321   1
  -5  -1   6 202.021 23.2665   1
   5   1   2 26088.7 214.996  -2
  -5  -1   5 26088.7 214.996   1
   5   1   1 10205.1 136.603  -2
  -5  -1   4 10205.1 136.603   1
   5   1  -3 628.219 31.5999   1
  -5  -1   2 11188.9 157.206   1
  -5  -1   1 16469.6 159.788   1
  -5  -1   0 3445.66 68.1194   1
   5   1   3 12858.4 93.5362   1
  -5  -1  -4 11904.5 87.9643   1
  -5  -1  -5 8684.49 63.5829   1
  -5  -1  -6 437.740 21.3576   1
   5   1   7 2310.19 31.4168   1
   5   1   8 26452.8 113.981   1
  -5  -1  -9 4386.53 40.7690   1
  -5  -1 -10 2116.33 32.2329   1
  -5  -1 -11 1867.31 28.1856   1
   5   1  12 82.1271 14.2553   1
   5   1  13 4611.11 51.2460   1
   5   1  14 111.061 16.6137   1
   5   1  15 3820.01 57.5111   1
   5   1  16 1643.12 40.3651   1
   5   1  17 652.582 32.3294   1
   5   1  18 1973.38 40.1766   1
  -5  -2  22 867.640 38.3784   1
   5   2 -21 1174.10 34.6515   1
   5   2 -20 4619.25 55.2103   1
   5   2 -19 259.803 19.8427   1
   5   2 -18 9979.72 88.0059   1
  -5  -2  17 12352.4 112.917   1
  -5  -2  16 2257.94 45.8948   1
  -5  -2  15 10685.6 84.0741   1
  -5  -2  14 1002.87 33.0663   1
  -5  -2  13 186.091 23.7159   1
  -5  -2  12 564.257 26.2560   1
  -5  -2  11 7256.86 66.4338   1
  -5  -2  10 14092.9 83.2136   1
  -5  -2   9 2403.06 38.4282   1
  -5  -2   8 24569.7 213.613   1
  -5  -2   7 15678.1 118.792   1
  -5  -2   6 4641.06 81.2972   1
  -5  -2   5 61104.5 326.853   1
  -5  -2   4 3560.38 71.6066   1
  -5  -2   3 3204.96 61.5370   1
   5   2  -2 870.740 39.6984   1
  -5  -2   1 5679.50 97.7653   1
   5   2   0 6255.37 87.5578   1
  -5  -2  -1 677.905 40.3493   1
   5   2   2 21276.8 162.474   1
  -5  -2  -3 13384.8 111.048   1
  -5  -2  -4 6654.75 54.8850   1
  -5  -2  -5 16226.7 96.1236   1
  -5  -2  -6 505.596 19.1333   1
  -5  -2  -7 8612.02 66.6617   1
   5   2   8 345.641 20.3644   1
  -5  -2  -9 8564.30 72.0864   1
   5   2  10 9842.97 72.0935   1
   5   2  11 101.689 17.1127   1
   5   2  12 194.438 17.4336   1
   5   2  13 110.122 16.0023   1
   5   2  14 48.7109 13.9840   1
   5   2  15 5038.12 66.1105   1
   5   2  16 4.18763 13.8188   1
   5   2  17 680.239 32.2795   1
   5   3 -22 22.3958 28.4941   1
  -5  -3  21 286.308 19.0561   1
   5   3 -20 356.189 18.7514   1
   5   3 -19 830.882 26.5737   1
   5   3 -18 53.5858 26.6266   1
  -5  -3  17 257.874 26.7287   1
  -5  -3  16 66.2227 22.0048   1
  -5  -3  15 1369.65 33.0452   1
  -5  -3  14 369.280 28.0504   1
  -5  -3  13 14.4130 21.3826   1
  -5  -3  12 27.1137 21.4284   1
  -5  -3  11 7808.46 61.1156   1
  -5  -3  10 5172.15 48.5568   1
  -5  -3   9 74.8022 16.8688   1
  -5  -3   8 5981.85 94.3388   1
  -5  -3   7 56.3976 29.1465   1
  -5  -3   6 4166.80 62.4148   1
  -5  -3   5 624.714 33.7258   1
  -5  -3   4 17799.9 189.733   1
  -5  -3   3 20036.3 215.344   1
  -5  -3   2 2230.83 52.8913   1
  -5  -3   1 7562.66 114.386   1
  -5  -3   0 4533.83 69.7835   1
   5   3   1 2887.56 40.4778   1
  -5  -3  -2 10266.9 73.0719   1
  -5  -3  -3 2254.63 34.2423   1
  -5  -3  -4 8709.50 56.5695   1
  -5  -3  -5 357.165 20.0401   1
  -5  -3  -6 5041.75 44.8069   1
  -5  -3  -7 5209.06 52.9499   1
  -5  -3  -8 157.974 21.1598   1
   5   3   9 8248.41 69.1845   1
   5   3  10 4534.53 57.3867   1
   5   3  11 1642.93 34.4256   1
   5   3  12 4597.16 50.5764   1
   5   3  13 1171.16 23.1044   1
   5   3  14 9541.71 65.3702   1
   5   3  15 1458.87 27.2899   1
   5   3  16 1157.69 26.0721   1
  -5  -4  22 6327.06 67.0243   1
   5   4 -21 4103.96 67.7601   1
  -5  -4  20 1640.63 49.9581   1
   5   4 -19 5246.10 71.4584   1
  -5  -4  18 1410.75 31.5074   1
  -5  -4  17 6467.29 71.8701   1
  -5  -4  16 1803.02 51.7312   1
  -5  -4  15 1314.00 37.4580   1
  -5  -4  14 6254.83 81.3680   1
  -5  -4  13 5650.36 72.0676   1
  -5  -4  12 21298.9 131.795   1
  -5  -4  11 28686.6 147.582   1
  -5  -4  10 1304.36 22.8648   1
  -5  -4   9 21981.7 111.295   1
  -5  -4   8 1067.46 28.5343   1
  -5  -4   7 2685.20 79.7326   1
  -5  -4   6 753.076 37.6100   1
   5   4  -1 10299.0 192.578  -2
  -5  -4   5 10299.0 192.578   1
  -5  -4   4 41010.8 366.302   1
  -5  -4   3 2693.13 49.5864   1
  -5  -4   2 43764.1 196.400   1
   5   4   0 3119.97 40.8487   1
  -5  -4  -1 13284.7 111.463   1
  -5  -4  -2 4611.98 55.6252   1
  -5  -4  -3 6353.29 52.0757   1
  -5  -4  -4 665.370 22.5764   1
  -5  -4  -5 4245.29 58.0954   1
   5   4   6 5543.04 55.4547   1
   5   4   7 26.2664 17.4963   1
   5   4   8 2838.13 40.7074   1
   5   4   9 130.610 17.9428   1
   5   4  10 587.695 21.6924   1
   5   4  11 9008.05 65.7088   1
   5   4  12 30.0116 15.9699   1
   5   4  13 749.226 19.6564   1
   5   4  14 24.6069 11.5649   1
   5   4  15 21.0233 12.6275   1
  -5  -5  22 19.5294 18.9746   1
   5   5 -21 568.432 21.2681   1
  -5  -5  20 390.423 23.3340   1
  -5  -5  19 10.4939 21.7967   1
  -5  -5  18 46.7299 19.7818   1
  -5  -5  17 14.3887 19.6447   1
  -5  -5  16 4.04622 22.7003   1
  -5  -5  15 386.926 28.5731   1
  -5  -5  14 437.626 27.4315   1
  -5  -5  13 1989.32 46.7090   1
  -5  -5  12 177.555 19.3857   1
  -5  -5  11 53.6252 16.8517   1
  -5  -5  10 1519.03 27.1353   1
  -5  -5   9 983.899 21.1780   1
  -5  -5   8 246.748 19.9843   1
   5   5  -1 2453.69 125.138  -2
  -5  -5   6 2453.69 125.138   1
   5   5  -2 3109.23 135.888  -2
  -5  -5   5 3109.23 135.888   1
  -5  -5   4 1816.95 43.7080   1
  -5  -5   3 775.666 29.2322   1
   5   5  -5 6602.14 174.766  -2
  -5  -5   2 6602.14 174.766   1
   5   5  -6 1245.89 75.4214  -2
  -5  -5   1 1245.89 75.4214   1
   5   5  -7 5398.83 155.754  -2
  -5  -5   0 5398.83 155.754   1
  -5  -5  -1 3247.53 33.4350   1
  -5  -5  -2 6938.92 60.9150   1
  -5  -5  -3 2465.76 32.3447   1
   5   5   4 4464.28 53.9116   1
   5   5   5 3328.66 42.9952   1
  -5  -5  -6 1525.07 29.8226   1
   5   5   7 7777.70 58.5275   1
   5   5   8 13127.4 82.6770   1
   5   5   9 128.469 16.0314   1
   5   5  10 3800.68 46.5478   1
   5   5  11 4428.02 48.2685   1
   5   5  12 1366.40 23.9970   1
   5   5  13 1229.40 27.3361   1
   5   5  14 1170.33 27.8544   1
  -5  -5 -15 3100.88 66.7396   1
  -5  -6  22 109.039 31.1404   1
  -5  -6  21 2613.20 55.1397   1
  -5  -6  20 8310.60 91.7418   1
  -5  -6  19 271.327 24.8558   1
  -5  -6  18 9016.13 95.9839   1
  -5  -6  17 4000.70 64.8144   1
  -5  -6  16 4583.94 69.0410   1
  -5  -6  15 2671.31 49.9174   1
  -5  -6  14 310.318 26.3155   1
  -5  -6  13 11365.5 95.3788   1
  -5  -6  12 716.635 22.0572   1
  -5  -6  11 31123.3 172.672   1
  -5  -6  10 13428.5 71.9841   1
  -5  -6   9 1589.28 28.8120   1
   5   6   0 19705.5 289.879  -2
  -5  -6   8 19705.5 289.879   1
   5   6  -1 8789.92 142.561  -2
  -5  -6   7 8789.92 142.561   1
   5   6  -2 16549.4 189.208  -2
  -5  -6   6 16549.4 189.208   1
   5   6  -3 36649.4 399.365  -2
  -5  -6   5 36649.4 399.365   1
  -5  -6   4 5839.02 43.8549   1
   5   6  -5 25241.6 221.162  -2
  -5  -6   3 25241.6 221.162   1
   5   6  -6 5145.54 114.324  -2
  -5  -6   2 5145.54 114.324   1
   5   6  -7 11312.3 147.919  -2
  -5  -6   1 11312.3 147.919   1
   5   6  -8 9828.15 205.321  -2
  -5  -6   0 9828.15 205.321   1
  -5  -6  -1 2505.52 32.1271   1
  -5  -6  -2 10890.9 84.8490   1
  -5  -6  -3 3789.88 39.5572   1
   5   6   4 11778.7 90.8947   1
   5   6   5 3901.15 48.1824   1
   5   6   6 726.080 23.6156   1
   5   6   7 8498.43 68.5466   1
   5   6   8 4714.21 51.1088   1
   5   6   9 98.8890 17.2508   1
   5   6  10 91.2680 15.2603   1
   5   6  11 113.756 13.9198   1
   5   6  12 3506.76 44.2047   1
   5   6  13 6.57962 13.0914   1
   5   6  14 415.935 20.4380   1
  -5  -7  22 42.8316 15.7237   1
  -5  -7  21 71.8921 24.5060   1
  -5  -7  20 310.303 24.7592   1
  -5  -7  19 72.4910 22.7960   1
  -5  -7  18 37.7765 21.0834   1
  -5  -7  17 44.0019 23.1353   1
  -5  -7  16 425.871 30.5059   1
  -5  -7  15 361.424 29.1190   1
  -5  -7  14 2414.39 48.4184   1
  -5  -7  13 694.774 22.3509   1
  -5  -7  12 2306.60 34.0449   1
   5   7   1 1376.06 115.863  -2
  -5  -7  10 1376.06 115.863   1
   5   7   0 408.144 67.2947  -2
  -5  -7   9 408.144 67.2947   1
   5   7  -1 1465.81 68.7228  -2
  -5  -7   8 1465.81 68.7228   1
   5   7  -2 943.186 63.7401  -2
  -5  -7   7 943.186 63.7401   1
   5   7  -3 13666.0 178.394  -2
  -5  -7   6 13666.0 178.394   1
   5   7  -4 1421.53 85.5795  -2
  -5  -7   5 1421.53 85.5795   1
   5   7  -5 2785.71 99.0563  -2
  -5  -7   4 2785.71 99.0563   1
   5   7  -6 12081.0 171.510  -2
  -5  -7   3 12081.0 171.510   1
   5   7  -7 1456.66 54.3736  -2
  -5  -7   2 1456.66 54.3736   1
   5   7  -8 1657.59 62.4685  -2
  -5  -7   1 1657.59 62.4685   1
   5   7  -9 1235.40 59.1515  -2
  -5  -7   0 1235.40 59.1515   1
   5   7 -10 3180.09 125.877  -2
  -5  -7  -1 3180.09 125.877   1
   5   7 -11 3166.09 128.274  -2
  -5  -7  -2 3166.09 128.274   1
  -5  -7  -3 9039.57 67.0208   1
   5   7   4 44.0904 19.0291   1
   5   7   5 2540.71 37.4663   1
   5   7   6 401.652 20.2696   1
   5   7   7 3416.67 44.1792   1
   5   7   8 1524.94 30.2999   1
   5   7   9 7650.64 82.9921   1
   5   7  10 179.814 15.6509   1
   5   7  11 4475.70 53.3424   1
  -5  -7 -12 709.317 23.9408   1
  -5  -7 -13 1110.20 40.3989   1
  -5  -8  22 1937.50 46.7209   1
  -5  -8  21 2627.97 53.1554   1
  -5  -8  20 246.799 23.6746   1
  -5  -8  19 5261.45 75.3931   1
  -5  -8  18 114.684 29.8461   1
  -5  -8  17 8962.35 136.479   1
  -5  -8  16 1295.67 36.7468   1
  -5  -8  15 5650.77 69.0717   1
  -5  -8  14 9595.44 89.8744   1
  -5  -8  13 97.8467 19.6359   1
  -5  -8  12 11660.1 71.4545   1
   5   8   1 5745.15 168.702  -2
  -5  -8  11 5745.15 168.702   1
   5   8   0 3788.32 144.322  -2
  -5  -8  10 3788.32 144.322   1
   5   8  -1 7547.83 112.081  -2
  -5  -8   9 7547.83 112.081   1
   5   8  -2 263.831 67.0111  -2
  -5  -8   8 263.831 67.0111   1
   5   8  -3 15031.7 182.284  -2
  -5  -8   7 15031.7 182.284   1
   5   8  -4 5491.14 125.642  -2
  -5  -8   6 5491.14 125.642   1
   5   8  -5 35132.8 286.088  -2
  -5  -8   5 35132.8 286.088   1
   5   8  -6 15929.7 147.146  -2
  -5  -8   4 15929.7 147.146   1
   5   8  -7 6631.11 99.2363  -2
  -5  -8   3 6631.11 99.2363   1
   5   8  -8 409.502 39.1337  -2
  -5  -8   2 409.502 39.1337   1
   5   8  -9 4487.31 90.1248  -2
  -5  -8   1 4487.31 90.1248   1
   5   8 -10 5947.71 103.342  -2
  -5  -8   0 5947.71 103.342   1
   5   8 -11 18471.3 164.420  -2
  -5  -8  -1 18471.3 164.420   1
  -5  -8  -2 614.576 23.2784   1
  -5  -8  -3 9847.42 71.3253   1
   5   8   4 3560.39 46.9733   1
   5   8   5 2173.35 36.6222   1
   5   8   6 970.531 28.1779   1
   5   8   7 1065.95 27.4628   1
   5   8   8 6440.14 62.0735   1
   5   8   9 287.193 18.4711   1
   5   8  10 2061.02 37.0876   1
   5   8  11 998.602 18.8504   1
  -5  -9  21 365.366 22.6029   1
  -5  -9  20 592.810 24.3734   1
  -5  -9  19 50.1494 25.9541   1
  -5  -9  18 678.033 30.9710   1
  -5  -9  17 99.6753 29.3011   1
  -5  -9  16 635.519 38.3254   1
  -5  -9  15-9.25877 30.4284   1
  -5  -9  14 474.678 26.3626   1
  -5  -9  13 178.019 20.2323   1
   5   9  -1 1246.42 130.699  -2
  -5  -9  10 1246.42 130.699   1
   5   9  -2 6304.01 127.682  -2
  -5  -9   9 6304.01 127.682   1
   5   9  -3 2626.21 71.2435  -2
  -5  -9   8 2626.21 71.2435   1
   5   9  -4 681.522 44.1171  -2
  -5  -9   7 681.522 44.1171   1
   5   9  -5 10025.4 98.4430  -2
  -5  -9   6 10025.4 98.4430   1
   5   9  -6 9873.44 106.331  -2
  -5  -9   5 9873.44 106.331   1
   5   9  -7 1204.12 62.3708  -2
  -5  -9   4 1204.12 62.3708   1
   5   9  -8 8633.53 117.041  -2
  -5  -9   3 8633.53 117.041   1
   5   9  -9 19401.4 140.983  -2
  -5  -9   2 19401.4 140.983   1
   5   9 -10 1083.97 63.4327  -2
  -5  -9   1 1083.97 63.4327   1
   5   9 -11 1474.55 67.6510  -2
  -5  -9   0 1474.55 67.6510   1
   5   9 -12 616.819 74.1799  -2
  -5  -9  -1 616.819 74.1799   1
   5   9   2 9.34381 16.0191   1
  -5  -9  -3 46.5299 18.5557   1
   5   9   4 176.152 17.2011   1
   5   9   5 1550.85 29.5908   1
   5   9   6 214.218 17.6261   1
   5   9   7 6276.49 70.9024   1
   5   9   8 1766.22 34.0186   1
   5   9   9 121.635 15.7009   1
   5   9  10 59.4385 19.5116   1
  -5 -10  20 938.074 44.3746   1
  -5 -10  19 1031.73 41.1492   1
  -5 -10  18 10041.3 94.3684   1
  -5 -10  17 234.651 30.2525   1
  -5 -10  16 6626.34 121.837   1
  -5 -10  15 1607.63 70.7033   1
  -5 -10  14 53.9175 22.9205   1
   5  10  -2 876.533 46.2624  -2
  -5 -10  10 876.533 46.2624   1
   5  10  -3 10077.3 144.957  -2
  -5 -10   9 10077.3 144.957   1
   5  10  -4 7499.11 133.717  -2
  -5 -10   8 7499.11 133.717   1
   5  10  -5 3685.61 87.3878  -2
  -5 -10   7 3685.61 87.3878   1
   5  10  -6 932.160 57.4927  -2
  -5 -10   6 932.160 57.4927   1
  -5 -10   7 7228.89 115.176  -2
   5  10  -5 7228.89 115.176   1
  -5 -10   8 4621.93 127.654  -2
   5  10  -4 4621.93 127.654   1
   5  10  -9 24581.4 231.789  -2
  -5 -10   3 24581.4 231.789   1
  -5 -10  10 766.821 59.0765  -2
   5  10  -2 766.821 59.0765   1
   5  10 -11 10585.7 125.933  -2
  -5 -10   1 10585.7 125.933   1
   5  10 -12 221.628 49.9382  -2
  -5 -10   0 221.628 49.9382   1
   5  10 -13 9351.04 144.415  -2
  -5 -10  -1 9351.04 144.415   1
   5  10   2 10164.2 74.7426   1
   5  10   3 772.889 21.3564   1
   5  10   4 4903.65 64.7689   1
   5  10   5 3197.04 35.1066   1
   5  10   6 976.530 25.9155   1
   5  10   7 946.967 19.4080   1
   5  10   8 117.861 14.2290   1
  -5 -11  20 15.8898 17.6044   1
  -5 -11  19 411.164 26.2082   1
  -5 -11  18 153.963 24.5366   1
  -5 -11  17 17.4875 26.7474   1
  -5 -11  16 249.288 25.7040   1
  -5 -11  15 2741.11 77.0458   1
   5  11  -1 572.191 79.1650  -2
  -5 -11  12 572.191 79.1650   1
   5  11  -2 2015.29 74.0460  -2
  -5 -11  11 2015.29 74.0460   1
   5  11  -3 329.988 53.3907  -2
  -5 -11  10 329.988 53.3907   1
   5  11  -4 728.518 60.8313  -2
  -5 -11   9 728.518 60.8313   1
   5  11  -5 552.072 41.5178  -2
  -5 -11   8 552.072 41.5178   1
   5  11  -6 137.453 29.2562  -2
  -5 -11   7 137.453 29.2562   1
  -5 -11   7 538.269 48.5386  -2
   5  11  -6 538.269 48.5386   1
   5  11  -8 1231.19 53.2518  -2
  -5 -11   5 1231.19 53.2518   1
  -5 -11   9 1874.58 63.1038  -2
   5  11  -4 1874.58 63.1038   1
  -5 -11  10 343.234 36.6326  -2
   5  11  -3 343.234 36.6326   1
  -5 -11  11 3341.57 95.1350  -2
   5  11  -2 3341.57 95.1350   1
   5  11 -12 1821.21 62.8028  -2
  -5 -11   1 1821.21 62.8028   1
   5  11 -13 2323.87 64.3754  -2
  -5 -11   0 2323.87 64.3754   1
   5  11 -14 1787.05 99.2745  -2
  -5 -11  -1 1787.05 99.2745   1
   5  11   2 23.4419 14.7755   1
   5  11   3 60.7066 13.1861   1
   5  11   4 348.252 19.8522   1
   5  11   5 538.567 22.7649   1
   5  11   6 558.562 23.9225   1
  -5 -12  18 1595.24 49.3844   1
  -5 -12  17 4017.04 57.5409   1
  -5 -12  16 515.304 33.5011   1
  -5 -12  15 4804.89 81.9246   1
  -5 -12  14 277.467 34.3739   1
   5  12  -2 14141.3 201.886  -2
  -5 -12  12 14141.3 201.886   1
   5  12  -3 5106.08 63.3724  -2
  -5 -12  11 5106.08 63.3724   1
   5  12  -4 10792.1 89.1916  -2
  -5 -12  10 10792.1 89.1916   1
   5  12  -5 8413.30 82.4179  -2
  -5 -12   9 8413.30 82.4179   1
   5  12  -6 471.973 42.7047  -2
  -5 -12   8 471.973 42.7047   1
   5  12  -7 11947.7 139.678  -2
  -5 -12   7 11947.7 139.678   1
   5  12  -8 473.558 43.4737  -2
  -5 -12   6 473.558 43.4737   1
   5  12  -9 5582.41 80.4721  -2
  -5 -12   5 5582.41 80.4721   1
   5  12 -10 4222.82 86.3403  -2
  -5 -12   4 4222.82 86.3403   1
   5  12 -11 6725.16 94.7994  -2
  -5 -12   3 6725.16 94.7994   1
   5  12 -12 16397.4 148.322  -2
  -5 -12   2 16397.4 148.322   1
   5  12 -13 815.701 43.9621  -2
  -5 -12   1 815.701 43.9621   1
  -5 -12   0 4178.97 55.5170   1
   5  12   1 3706.78 40.5801   1
   5  12   2 1322.45 39.4185   1
  -5 -12  -3 6115.20 68.4514   1
  -5 -13  16 44.9489 24.1459   1
  -5 -13  15 14.7331 20.2922   1
   5  13  -2 128.550 45.9657  -2
  -5 -13  13 128.550 45.9657   1
   5  13  -3 1771.53 50.8059  -2
  -5 -13  12 1771.53 50.8059   1
   5  13  -4 291.018 31.0411  -2
  -5 -13  11 291.018 31.0411   1
   5  13  -5 301.494 32.5617  -2
  -5 -13  10 301.494 32.5617   1
   5  13  -6 334.611 28.3822  -2
  -5 -13   9 334.611 28.3822   1
   5  13  -7 100.583 26.0875  -2
  -5 -13   8 100.583 26.0875   1
   5  13  -8 167.946 37.8194  -2
  -5 -13   7 167.946 37.8194   1
   5  13  -9 356.765 42.6983  -2
  -5 -13   6 356.765 42.6983   1
   5  13 -10 290.482 32.7544  -2
  -5 -13   5 290.482 32.7544   1
   5  13 -11 291.415 31.3760  -2
  -5 -13   4 291.415 31.3760   1
   5  13 -12 482.121 38.8469  -2
  -5 -13   3 482.121 38.8469   1
   5  13 -13 86.6817 31.3322  -2
  -5 -13   2 86.6817 31.3322   1
   5  13 -14 644.614 33.2080  -2
  -5 -13   1 644.614 33.2080   1
   5  13   0 39.2075 17.6537   1
  -5 -13  -1 148.382 17.1060   1
  -5 -14  13 988.623 40.2805   1
   5  14  -4 1073.17 32.6994  -2
  -5 -14  12 1073.17 32.6994   1
   5  14  -5 4625.04 57.7334  -2
  -5 -14  11 4625.04 57.7334   1
   5  14  -6 3738.16 57.9183  -2
  -5 -14  10 3738.16 57.9183   1
   5  14  -7 3740.82 58.2932  -2
  -5 -14   9 3740.82 58.2932   1
   5  14  -8 2464.05 50.8615  -2
  -5 -14   8 2464.05 50.8615   1
   5  14  -9 4796.75 65.7853  -2
  -5 -14   7 4796.75 65.7853   1
   5  14 -10 8261.89 84.0979  -2
  -5 -14   6 8261.89 84.0979   1
   5  14 -11 1311.32 38.9375  -2
  -5 -14   5 1311.32 38.9375   1
   5  14 -12 2248.85 58.9655  -2
  -5 -14   4 2248.85 58.9655   1
   6 -14   7 630.374 38.3812  -2
  -6  14  -4 630.374 38.3812   1
  -6  14  -6 2439.49 54.0338  -2
   6 -14   5 2439.49 54.0338   1
   6 -14   5 3698.69 58.3538  -2
  -6  14  -6 3698.69 58.3538   1
   6 -14   4 286.120 20.1427  -2
  -6  14  -7 286.120 20.1427   1
  -6  14  -3 459.145 45.5816  -2
   6 -14   8 459.145 45.5816   1
   6 -13  12 203.918 32.2934  -2
  -6  13   2 203.918 32.2934   1
   6 -13  11 934.456 41.2007  -2
  -6  13   1 934.456 41.2007   1
   6 -13  10 2020.20 56.4092  -2
  -6  13   0 2020.20 56.4092   1
   6 -13   9 433.186 25.3746  -2
  -6  13  -1 433.186 25.3746   1
   6 -13   8 3172.31 79.8462  -2
  -6  13  -2 3172.31 79.8462   1
   6 -13   7 3662.06 69.4293  -2
  -6  13  -3 3662.06 69.4293   1
  -6  13  -6 819.556 41.7524  -2
   6 -13   4 819.556 41.7524   1
   6 -13   5 4541.25 88.8376  -2
  -6  13  -5 4541.25 88.8376   1
   6 -13   4 184.429 25.9793  -2
  -6  13  -6 184.429 25.9793   1
  -6  13  -3 3879.01 51.7970  -2
   6 -13   7 3879.01 51.7970   1
  -6  13  -2 2196.90 43.8739  -2
   6 -13   8 2196.90 43.8739   1
  -6  13  -1 1109.87 33.3181  -2
   6 -13   9 1109.87 33.3181   1
  -6  13   0 2242.66 58.3495  -2
   6 -13  10 2242.66 58.3495   1
  -6  13   1 275.267 20.2174  -2
   6 -13  11 275.267 20.2174   1
  -6  13   2 675.001 34.8096  -2
   6 -13  12 675.001 34.8096   1
  -6  12 -14 1781.89 44.4811  -2
   6 -12  -5 1781.89 44.4811   1
   6 -12  13 1654.50 44.0126  -2
  -6  12   4 1654.50 44.0126   1
   6 -12  12 10832.1 123.285  -2
  -6  12   3 10832.1 123.285   1
  -6  12 -11 479.089 31.9790  -2
   6 -12  -2 479.089 31.9790   1
   6 -12  10 3066.43 58.1040  -2
  -6  12   1 3066.43 58.1040   1
  -6  12  -9 107.914 20.7014  -2
   6 -12   0 107.914 20.7014   1
  -6  12  -8 1422.25 44.2864  -2
   6 -12   1 1422.25 44.2864   1
  -6  12  -7 3522.88 59.1606  -2
   6 -12   2 3522.88 59.1606   1
  -6  12  -6 362.747 31.9833  -2
   6 -12   3 362.747 31.9833   1
  -6  12  -5 8602.20 92.4991  -2
   6 -12   4 8602.20 92.4991   1
  -6  12  -4 5501.14 72.5398  -2
   6 -12   5 5501.14 72.5398   1
  -6  12  -3 769.300 26.7147  -2
   6 -12   6 769.300 26.7147   1
  -6  12  -2 5215.87 63.2155  -2
   6 -12   7 5215.87 63.2155   1
  -6  12  -1 404.650 21.9932  -2
   6 -12   8 404.650 21.9932   1
   6 -12   0 78.5506 19.3140  -2
  -6  12  -9 78.5506 19.3140   1
  -6  12   1 1132.23 34.4494  -2
   6 -12  10 1132.23 34.4494   1
   6 -12  -2 222.183 21.2271  -2
  -6  12 -11 222.183 21.2271   1
  -6  12   3 3898.41 62.8690  -2
   6 -12  12 3898.41 62.8690   1
  -6  12   4 541.966 29.4424  -2
   6 -12  13 541.966 29.4424   1
  -6  12   5 1648.31 46.4227  -2
   6 -12  14 1648.31 46.4227   1
  -6  11 -16 411.445 24.7481  -2
   6 -11  -8 411.445 24.7481   1
   6 -11  15 1400.01 34.0639  -2
  -6  11   7 1400.01 34.0639   1
   6 -11  14 955.860 36.5418  -2
  -6  11   6 955.860 36.5418   1
   6 -11  13 3311.41 63.3124  -2
  -6  11   5 3311.41 63.3124   1
   6 -11  12 731.137 34.7711  -2
  -6  11   4 731.137 34.7711   1
  -6  11 -11 2048.41 49.9184  -2
   6 -11  -3 2048.41 49.9184   1
  -6  11 -10 823.560 30.1503  -2
   6 -11  -2 823.560 30.1503   1
  -6  11  -9 3004.23 59.1376  -2
   6 -11  -1 3004.23 59.1376   1
  -6  11  -8 4391.09 67.0943  -2
   6 -11   0 4391.09 67.0943   1
  -6  11  -7 1804.33 40.9868  -2
   6 -11   1 1804.33 40.9868   1
  -6  11  -6 1388.53 36.8663  -2
   6 -11   2 1388.53 36.8663   1
  -6  11  -5 1801.23 43.8444  -2
   6 -11   3 1801.23 43.8444   1
   6 -11   4 809.937 30.3322  -2
  -6  11  -4 809.937 30.3322   1
   6 -11   3 4213.56 60.1080  -2
  -6  11  -5 4213.56 60.1080   1
   6 -11   2 4149.19 68.7491  -2
  -6  11  -6 4149.19 68.7491   1
   6 -11   1 492.039 25.1132  -2
  -6  11  -7 492.039 25.1132   1
   6 -11   0 7097.96 99.8385  -2
  -6  11  -8 7097.96 99.8385   1
   6 -11  -1 2210.47 54.4151  -2
  -6  11  -9 2210.47 54.4151   1
   6 -11  -2 745.054 35.6872  -2
  -6  11 -10 745.054 35.6872   1
  -6  11   3 2702.55 58.6509  -2
   6 -11  11 2702.55 58.6509   1
  -6  11   4 907.051 38.8383  -2
   6 -11  12 907.051 38.8383   1
  -6  11   5 4096.77 80.2690  -2
   6 -11  13 4096.77 80.2690   1
  -6  11   6 2424.69 56.1035  -2
   6 -11  14 2424.69 56.1035   1
  -6  11   7 633.806 29.8882  -2
   6 -11  15 633.806 29.8882   1
   6 -10  16 7885.71 96.5120  -2
  -6  10   9 7885.71 96.5120   1
   6 -10  15 1135.31 39.1712  -2
  -6  10   8 1135.31 39.1712   1
   6 -10  14 9164.52 96.4766  -2
  -6  10   7 9164.52 96.4766   1
   6 -10  13 1128.00 33.5482  -2
  -6  10   6 1128.00 33.5482   1
  -6  10 -12 3852.68 65.9232  -2
   6 -10  -5 3852.68 65.9232   1
  -6  10 -11 1877.01 40.0441  -2
   6 -10  -4 1877.01 40.0441   1
  -6  10 -10 7908.91 79.8409  -2
   6 -10  -3 7908.91 79.8409   1
   6 -10   9 9072.46 76.9725  -2
  -6  10   2 9072.46 76.9725   1
  -6  10  -8 2495.07 40.2746  -2
   6 -10  -1 2495.07 40.2746   1
  -6  10  -7 12685.5 113.488  -2
   6 -10   0 12685.5 113.488   1
  -6  10  -6 6537.36 69.4972  -2
   6 -10   1 6537.36 69.4972   1
  -6  10  -5 2080.01 39.8193  -2
   6 -10   2 2080.01 39.8193   1
  -6  10  -4 8573.79 108.772  -2
   6 -10   3 8573.79 108.772   1
  -6  10  -3 2976.16 44.7108  -2
   6 -10   4 2976.16 44.7108   1
  -6  10  -2 1845.45 37.2978  -2
   6 -10   5 1845.45 37.2978   1
  -6  10  -1 2042.07 35.7237  -2
   6 -10   6 2042.07 35.7237   1
   6 -10   0 3990.94 50.0053  -2
  -6  10  -7 3990.94 50.0053   1
   6 -10  -1 4832.50 66.0919  -2
  -6  10  -8 4832.50 66.0919   1
   6 -10  -2 3493.89 61.6625  -2
  -6  10  -9 3493.89 61.6625   1
  -6  10   3 7788.03 102.070  -2
   6 -10  10 7788.03 102.070   1
  -6  10   4 6207.40 86.6143  -2
   6 -10  11 6207.40 86.6143   1
  -6  10   5 1598.50 46.0490  -2
   6 -10  12 1598.50 46.0490   1
  -6  10   6 3222.82 54.9103  -2
   6 -10  13 3222.82 54.9103   1
  -6  10   7 3186.21 61.8877  -2
   6 -10  14 3186.21 61.8877   1
  -6  10   8 1316.39 37.5203  -2
   6 -10  15 1316.39 37.5203   1
  -6  10   9 3064.72 40.5543  -2
   6 -10  16 3064.72 40.5543   1
  -6   9 -17 346.605 33.9871  -2
   6  -9 -11 346.605 33.9871   1
   6  -9  16 269.518 22.0026  -2
  -6   9  10 269.518 22.0026   1
   6  -9  15 650.242 27.1121  -2
  -6   9   9 650.242 27.1121   1
  -6   9 -14 2403.83 44.7443  -2
   6  -9  -8 2403.83 44.7443   1
   6  -9  13 212.044 19.4914  -2
  -6   9   7 212.044 19.4914   1
  -6   9 -12 3177.19 48.8551  -2
   6  -9  -6 3177.19 48.8551   1
  -6   9 -11 55.6338 20.4368  -2
   6  -9  -5 55.6338 20.4368   1
  -6   9 -10 117.945 19.2797  -2
   6  -9  -4 117.945 19.2797   1
  -6   9  -9 811.441 29.0014  -2
   6  -9  -3 811.441 29.0014   1
  -6   9  -8 2361.04 38.0405  -2
   6  -9  -2 2361.04 38.0405   1
  -6   9  -7 4894.77 52.1649  -2
   6  -9  -1 4894.77 52.1649   1
  -6   9  -6 1193.02 29.8611  -2
   6  -9   0 1193.02 29.8611   1
  -6   9  -5 5080.35 59.8520  -2
   6  -9   1 5080.35 59.8520   1
  -6   9  -4 1437.19 34.6383  -2
   6  -9   2 1437.19 34.6383   1
  -6   9  -3 1454.88 38.2196  -2
   6  -9   3 1454.88 38.2196   1
  -6   9  -2 3086.49 47.2623  -2
   6  -9   4 3086.49 47.2623   1
  -6   9  -1 1900.84 36.8261  -2
   6  -9   5 1900.84 36.8261   1
  -6   9   0 415.310 22.6659  -2
   6  -9   6 415.310 22.6659   1
   6  -9  -1 6304.59 65.7161  -2
  -6   9  -7 6304.59 65.7161   1
  -6   9   2 816.778 26.7984  -2
   6  -9   8 816.778 26.7984   1
   6  -9  -3 2688.25 44.9198  -2
  -6   9  -9 2688.25 44.9198   1
   6  -9  -4 400.465 22.5818  -2
  -6   9 -10 400.465 22.5818   1
  -6   9   5 132.708 19.2809  -2
   6  -9  11 132.708 19.2809   1
  -6   9   6 5409.44 71.7247  -2
   6  -9  12 5409.44 71.7247   1
  -6   9   7 818.192 27.7433  -2
   6  -9  13 818.192 27.7433   1
  -6   9   8 7712.71 71.8477  -2
   6  -9  14 7712.71 71.8477   1
  -6   9   9 1943.18 45.2703  -2
   6  -9  15 1943.18 45.2703   1
  -6   9  10 796.760 33.0196  -2
   6  -9  16 796.760 33.0196   1
  -6   9  11 1075.15 26.0194  -2
   6  -9  17 1075.15 26.0194   1
  -6   8 -18 2285.62 65.9059  -2
   6  -8 -13 2285.62 65.9059   1
   6  -8  17 558.323 41.5911  -2
  -6   8  12 558.323 41.5911   1
   6  -8  16 4457.18 50.0475  -2
  -6   8  11 4457.18 50.0475   1
   6  -8  15 978.849 27.3732  -2
  -6   8  10 978.849 27.3732   1
   6  -8  14 7705.16 89.7388  -2
  -6   8   9 7705.16 89.7388   1
   6  -8  13 15607.5 95.2901  -2
  -6   8   8 15607.5 95.2901   1
   6  -8  12 3905.48 51.0438  -2
  -6   8   7 3905.48 51.0438   1
   6  -8  11 13202.0 118.628  -2
  -6   8   6 13202.0 118.628   1
   6  -8  10 1111.08 30.0147  -2
  -6   8   5 1111.08 30.0147   1
   6  -8   9 9193.79 86.7296  -2
  -6   8   4 9193.79 86.7296   1
   6  -8   8 1232.27 27.5787  -2
  -6   8   3 1232.27 27.5787   1
   6  -8   7 5126.24 53.2723  -2
  -6   8   2 5126.24 53.2723   1
  -6   8  -6 7389.05 63.9532  -2
   6  -8  -1 7389.05 63.9532   1
  -6   8  -5 2090.75 36.2402  -2
   6  -8   0 2090.75 36.2402   1
  -6   8  -4 12728.5 102.420  -2
   6  -8   1 12728.5 102.420   1
  -6   8  -3 5424.02 58.6772  -2
   6  -8   2 5424.02 58.6772   1
  -6   8  -2 4048.49 50.6586  -2
   6  -8   3 4048.49 50.6586   1
  -6   8  -1 22233.6 121.361  -2
   6  -8   4 22233.6 121.361   1
  -6   8   0 2327.97 41.9902  -2
   6  -8   5 2327.97 41.9902   1
  -6   8   1 6576.13 59.6980  -2
   6  -8   6 6576.13 59.6980   1
  -6   8   2 5236.64 63.9543  -2
   6  -8   7 5236.64 63.9543   1
  -6   8   3 356.644 22.1013  -2
   6  -8   8 356.644 22.1013   1
  -6   8   4 7467.47 63.6662  -2
   6  -8   9 7467.47 63.6662   1
   6  -8  -5 2711.07 38.5172  -2
  -6   8 -10 2711.07 38.5172   1
   6  -8  -6 5701.76 69.7123  -2
  -6   8 -11 5701.76 69.7123   1
  -6   8   7 6689.20 80.5386  -2
   6  -8  12 6689.20 80.5386   1
  -6   8   8 5602.94 72.2553  -2
   6  -8  13 5602.94 72.2553   1
  -6   8   9 6223.35 84.0523  -2
   6  -8  14 6223.35 84.0523   1
  -6   8  10 325.864 26.7731  -2
   6  -8  15 325.864 26.7731   1
   6  -8 -11 5449.29 94.9093  -2
  -6   8 -16 5449.29 94.9093   1
   6  -8 -12 1428.10 58.4300  -2
  -6   8 -17 1428.10 58.4300   1
   6  -8 -13 852.366 35.9970  -2
  -6   8 -18 852.366 35.9970   1
   6  -7  18 550.756 36.9069  -2
  -6   7  14 550.756 36.9069   1
   6  -7  17 305.085 23.0641  -2
  -6   7  13 305.085 23.0641   1
   6  -7  16 1640.94 36.9603  -2
  -6   7  12 1640.94 36.9603   1
   6  -7  15 1413.39 29.5113  -2
  -6   7  11 1413.39 29.5113   1
   6  -7  14 331.212 23.4827  -2
  -6   7  10 331.212 23.4827   1
   6  -7  13 3056.63 50.5405  -2
  -6   7   9 3056.63 50.5405   1
   6  -7  12 723.963 31.4212  -2
  -6   7   8 723.963 31.4212   1
   6  -7  11 1252.07 37.0211  -2
  -6   7   7 1252.07 37.0211   1
   6  -7  10 310.756 24.0869  -2
  -6   7   6 310.756 24.0869   1
   6  -7   9 8537.03 82.8202  -2
  -6   7   5 8537.03 82.8202   1
   6  -7   8 2362.63 42.8629  -2
  -6   7   4 2362.63 42.8629   1
   6  -7   7 1115.62 29.8625  -2
  -6   7   3 1115.62 29.8625   1
  -6   7  -6 509.086 25.2808  -2
   6  -7  -2 509.086 25.2808   1
  -6   7  -5 2688.19 37.3056  -2
   6  -7  -1 2688.19 37.3056   1
  -6   7  -4 1802.33 37.4754  -2
   6  -7   0 1802.33 37.4754   1
  -6   7  -3 7716.06 74.8577  -2
   6  -7   1 7716.06 74.8577   1
  -6   7  -2 504.500 23.2698  -2
   6  -7   2 504.500 23.2698   1
   6  -7   1 13501.9 105.077  -2
  -6   7  -3 13501.9 105.077   1
  -6   7   0 2160.71 35.0770  -2
   6  -7   4 2160.71 35.0770   1
  -6   7   1 1985.99 34.9121  -2
   6  -7   5 1985.99 34.9121   1
  -6   7   2 1615.08 31.1995  -2
   6  -7   6 1615.08 31.1995   1
  -6   7   3 458.208 20.7941  -2
   6  -7   7 458.208 20.7941   1
  -6   7   4 9655.34 79.5309  -2
   6  -7   8 9655.34 79.5309   1
  -6   7   5 6330.47 59.9538  -2
   6  -7   9 6330.47 59.9538   1
   6  -7  -6 415.899 23.1449  -2
  -6   7 -10 415.899 23.1449   1
  -6   7   7 2955.10 48.0463  -2
   6  -7  11 2955.10 48.0463   1
  -6   7   8 253.018 23.3159  -2
   6  -7  12 253.018 23.3159   1
  -6   7   9 7466.29 96.1145  -2
   6  -7  13 7466.29 96.1145   1
  -6   7  10 443.009 31.5203  -2
   6  -7  14 443.009 31.5203   1
  -6   7  11 4419.73 70.5228  -2
   6  -7  15 4419.73 70.5228   1
   6  -7 -12 3985.58 89.8639  -2
  -6   7 -16 3985.58 89.8639   1
   6  -7 -13 1193.45 41.2137  -2
  -6   7 -17 1193.45 41.2137   1
   6  -7 -14 1654.77 42.0386  -2
  -6   7 -18 1654.77 42.0386   1
   6  -6  18 3504.33 61.8393  -2
  -6   6  15 3504.33 61.8393   1
   6  -6  17 350.488 24.4928  -2
  -6   6  14 350.488 24.4928   1
   6  -6  16 6967.47 79.5783  -2
  -6   6  13 6967.47 79.5783   1
   6  -6  15 18892.6 147.565  -2
  -6   6  12 18892.6 147.565   1
   6  -6  14 109.870 20.9878  -2
  -6   6  11 109.870 20.9878   1
   6  -6  13 13762.6 112.850  -2
  -6   6  10 13762.6 112.850   1
   6  -6  12 4690.62 82.9826  -2
  -6   6   9 4690.62 82.9826   1
   6  -6  11 5068.54 81.8451  -2
  -6   6   8 5068.54 81.8451   1
   6  -6  10 13208.1 138.825  -2
  -6   6   7 13208.1 138.825   1
   6  -6   9 4028.25 52.6128  -2
  -6   6   6 4028.25 52.6128   1
   6  -6   8 15912.0 147.502  -2
  -6   6   5 15912.0 147.502   1
   6  -6   7 846.578 27.7225  -2
  -6   6   4 846.578 27.7225   1
   6  -6   6 10933.1 88.8037  -2
  -6   6   3 10933.1 88.8037   1
   6  -6   5 16619.5 108.399  -2
  -6   6   2 16619.5 108.399   1
  -6   6  -4 1189.86 30.2657  -2
   6  -6  -1 1189.86 30.2657   1
  -6   6  -3 17041.1 107.366  -2
   6  -6   0 17041.1 107.366   1
  -6   6  -2 5701.66 59.8973  -2
   6  -6   1 5701.66 59.8973   1
  -6   6  -1 14106.5 89.6376  -2
   6  -6   2 14106.5 89.6376   1
  -6   6   0 8068.70 60.9889  -2
   6  -6   3 8068.70 60.9889   1
  -6   6   1 2084.92 37.8839  -2
   6  -6   4 2084.92 37.8839   1
  -6   6   2 15690.7 86.9904  -2
   6  -6   5 15690.7 86.9904   1
  -6   6   3 9541.33 70.2345  -2
   6  -6   6 9541.33 70.2345   1
  -6   6   4 392.092 20.5276  -2
   6  -6   7 392.092 20.5276   1
  -6   6   5 14875.6 86.8865  -2
   6  -6   8 14875.6 86.8865   1
  -6   6   6 3362.24 49.0750  -2
   6  -6   9 3362.24 49.0750   1
  -6   6   7 17894.9 134.410  -2
   6  -6  10 17894.9 134.410   1
   6  -6  -8 1566.46 38.0528  -2
  -6   6 -11 1566.46 38.0528   1
  -6   6   9 4116.08 70.3741  -2
   6  -6  12 4116.08 70.3741   1
  -6   6  10 13172.2 124.650  -2
   6  -6  13 13172.2 124.650   1
  -6   6  11 62.8855 22.1410  -2
   6  -6  14 62.8855 22.1410   1
   6  -6 -12 9002.00 90.8252  -2
  -6   6 -15 9002.00 90.8252   1
   6  -6 -13 3116.94 62.3378  -2
  -6   6 -16 3116.94 62.3378   1
   6  -6 -14 291.964 25.8921  -2
  -6   6 -17 291.964 25.8921   1
   6  -6 -15 1162.71 35.3441  -2
  -6   6 -18 1162.71 35.3441   1
   6  -5  18 1602.74 45.8812  -2
  -6   5  16 1602.74 45.8812   1
   6  -5  17 2238.98 56.9212  -2
  -6   5  15 2238.98 56.9212   1
   6  -5  16 1202.65 35.3435  -2
  -6   5  14 1202.65 35.3435   1
   6  -5  15 542.186 26.5597  -2
  -6   5  13 542.186 26.5597   1
   6  -5  14 3968.26 56.2229  -2
  -6   5  12 3968.26 56.2229   1
   6  -5  13 560.936 28.5699  -2
  -6   5  11 560.936 28.5699   1
   6  -5  12 1815.82 43.5461  -2
  -6   5  10 1815.82 43.5461   1
   6  -5  11 1172.88 34.6346  -2
  -6   5   9 1172.88 34.6346   1
   6  -5  10 105.202 21.4558  -2
  -6   5   8 105.202 21.4558   1
   6  -5   9 8865.57 105.534  -2
  -6   5   7 8865.57 105.534   1
   6  -5   8 290.178 25.4389  -2
  -6   5   6 290.178 25.4389   1
   6  -5   7 2349.37 44.1824  -2
  -6   5   5 2349.37 44.1824   1
   6  -5   6 58.7512 18.1984  -2
  -6   5   4 58.7512 18.1984   1
   6  -5   5 555.682 26.1047  -2
  -6   5   3 555.682 26.1047   1
   6  -5   4 1405.91 33.9571  -2
  -6   5   2 1405.91 33.9571   1
   6  -5   3 16993.2 98.1942  -2
  -6   5   1 16993.2 98.1942   1
   6  -5   2 4859.72 53.7091  -2
  -6   5   0 4859.72 53.7091   1
  -6   5  -1 3140.29 42.4393  -2
   6  -5   1 3140.29 42.4393   1
  -6   5   0 3490.91 43.6944  -2
   6  -5   2 3490.91 43.6944   1
  -6   5   1 5490.74 55.4104  -2
   6  -5   3 5490.74 55.4104   1
  -6   5   2 3689.70 43.0618  -2
   6  -5   4 3689.70 43.0618   1
  -6   5   3 1290.90 29.1985  -2
   6  -5   5 1290.90 29.1985   1
  -6   5   4 61.8193 17.0874  -2
   6  -5   6 61.8193 17.0874   1
  -6   5   5 8617.74 79.8925  -2
   6  -5   7 8617.74 79.8925   1
  -6   5   6 467.720 24.5218  -2
   6  -5   8 467.720 24.5218   1
  -6   5   7 25421.5 144.972  -2
   6  -5   9 25421.5 144.972   1
   6  -5  -8 315.575 22.8109  -2
  -6   5 -10 315.575 22.8109   1
   6  -5  -9 1717.47 42.1803  -2
  -6   5 -11 1717.47 42.1803   1
  -6   5  10 1432.35 35.0849  -2
   6  -5  12 1432.35 35.0849   1
   6  -5 -11 538.152 30.3049  -2
  -6   5 -13 538.152 30.3049   1
   6  -5 -12 6843.20 87.8185  -2
  -6   5 -14 6843.20 87.8185   1
   6  -5 -13 1731.32 38.8841  -2
  -6   5 -15 1731.32 38.8841   1
   6  -5 -14 2480.29 48.2593  -2
  -6   5 -16 2480.29 48.2593   1
  -6   5  15 7272.10 82.9167  -2
   6  -5  17 7272.10 82.9167   1
   6  -5 -16 457.802 27.9674  -2
  -6   5 -18 457.802 27.9674   1
   6  -4  18 2311.26 65.0183  -2
  -6   4  17 2311.26 65.0183   1
   6  -4  17 5583.30 72.1375  -2
  -6   4  16 5583.30 72.1375   1
   6  -4  16 439.766 26.8874  -2
  -6   4  15 439.766 26.8874   1
   6  -4  15 3491.98 55.1428  -2
  -6   4  14 3491.98 55.1428   1
   6  -4  14 5539.35 69.7787  -2
  -6   4  13 5539.35 69.7787   1
   6  -4  13 2341.85 52.0168  -2
  -6   4  12 2341.85 52.0168   1
   6  -4  12 16723.6 137.517  -2
  -6   4  11 16723.6 137.517   1
   6  -4  11 6907.45 95.0119  -2
  -6   4  10 6907.45 95.0119   1
   6  -4  10 22133.2 178.442  -2
  -6   4   9 22133.2 178.442   1
   6  -4   9 9077.71 98.2878  -2
  -6   4   8 9077.71 98.2878   1
   6  -4   8 13578.1 114.437  -2
  -6   4   7 13578.1 114.437   1
   6  -4   7 19633.5 132.719  -2
  -6   4   6 19633.5 132.719   1
   6  -4   6 2890.00 55.0055  -2
  -6   4   5 2890.00 55.0055   1
   6  -4   5 22890.7 142.659  -2
  -6   4   4 22890.7 142.659   1
   6  -4   4 10536.3 86.4285  -2
  -6   4   3 10536.3 86.4285   1
   6  -4   3 10251.4 82.9523  -2
  -6   4   2 10251.4 82.9523   1
   6  -4   2 10519.7 89.2860  -2
  -6   4   1 10519.7 89.2860   1
   6  -4   1 9278.38 70.5792  -2
  -6   4   0 9278.38 70.5792   1
   6  -4   0 22720.2 117.796  -2
  -6   4  -1 22720.2 117.796   1
   6  -4  -1 4651.35 55.4303  -2
  -6   4  -2 4651.35 55.4303   1
  -6   4   2 17545.5 96.6651  -2
   6  -4   3 17545.5 96.6651   1
  -6   4   3 18191.0 115.284  -2
   6  -4   4 18191.0 115.284   1
  -6   4   4 6815.28 70.8513  -2
   6  -4   5 6815.28 70.8513   1
  -6   4   5 9820.38 71.3253  -2
   6  -4   6 9820.38 71.3253   1
  -6   4   6 11717.2 88.7438  -2
   6  -4   7 11717.2 88.7438   1
  -6   4   7 4415.32 54.2357  -2
   6  -4   8 4415.32 54.2357   1
  -6   4   8 24743.4 158.295  -2
   6  -4   9 24743.4 158.295   1
   6  -4  -9 8253.25 84.3832  -2
  -6   4 -10 8253.25 84.3832   1
   6  -4 -10 19738.0 129.298  -2
  -6   4 -11 19738.0 129.298   1
  -6   4  11 5625.83 88.2104  -2
   6  -4  12 5625.83 88.2104   1
  -6   4  12 1803.55 43.9453  -2
   6  -4  13 1803.55 43.9453   1
  -6   4  13 6027.88 71.5179  -2
   6  -4  14 6027.88 71.5179   1
  -6   4  14 1225.63 34.8718  -2
   6  -4  15 1225.63 34.8718   1
   6  -4 -15 1197.78 41.6303  -2
  -6   4 -16 1197.78 41.6303   1
   6  -4 -16 3492.97 57.0620  -2
  -6   4 -17 3492.97 57.0620   1
   6  -4 -17 774.038 27.1348  -2
  -6   4 -18 774.038 27.1348   1
   6  -3  18 1831.32 43.9016  -2
  -6   3  18 1831.32 43.9016   1
   6  -3  17 602.046 27.3152  -2
  -6   3  17 602.046 27.3152   1
   6  -3  16 725.520 28.3072  -2
  -6   3  16 725.520 28.3072   1
   6  -3  15 1378.13 42.4422  -2
  -6   3  15 1378.13 42.4422   1
   6  -3  14 227.762 27.1702  -2
  -6   3  14 227.762 27.1702   1
  -6   3 -13 1899.31 52.5582  -2
   6  -3 -13 1899.31 52.5582   1
   6  -3  12 388.920 33.6385  -2
  -6   3  12 388.920 33.6385   1
   6  -3  11 3637.87 67.5619  -2
  -6   3  11 3637.87 67.5619   1
   6  -3  10 2935.52 50.2800  -2
  -6   3  10 2935.52 50.2800   1
   6  -3   9 496.423 31.7586  -2
  -6   3   9 496.423 31.7586   1
   6  -3   8 318.580 26.8320  -2
  -6   3   8 318.580 26.8320   1
   6  -3   7 143.673 23.6142  -2
  -6   3   7 143.673 23.6142   1
   6  -3   6 973.657 34.6139  -2
  -6   3   6 973.657 34.6139   1
   6  -3   5 512.082 27.6236  -2
  -6   3   5 512.082 27.6236   1
   6  -3   4 44.5312 21.3220  -2
  -6   3   4 44.5312 21.3220   1
   6  -3   3 884.887 29.9576  -2
  -6   3   3 884.887 29.9576   1
   6  -3   2 271.578 26.5881  -2
  -6   3   2 271.578 26.5881   1
   6  -3   1 3789.66 72.9148  -2
  -6   3   1 3789.66 72.9148   1
   6  -3   0 16256.4 119.005  -2
  -6   3   0 16256.4 119.005   1
   6  -3  -1 1401.06 46.6241  -2
  -6   3  -1 1401.06 46.6241   1
  -6   3   2 130.598 23.2992  -2
   6  -3   2 130.598 23.2992   1
  -6   3   3 671.816 27.4654  -2
   6  -3   3 671.816 27.4654   1
  -6   3   4 89.6394 18.2520  -2
   6  -3   4 89.6394 18.2520   1
  -6   3   5 1991.34 35.5286  -2
   6  -3   5 1991.34 35.5286   1
  -6   3   6 3609.52 43.2949  -2
   6  -3   6 3609.52 43.2949   1
  -6   3   7 104.087 18.5471  -2
   6  -3   7 104.087 18.5471   1
  -6   3   8 1115.44 29.6415  -2
   6  -3   8 1115.44 29.6415   1
   6  -3  -9 1407.17 34.0854  -2
  -6   3  -9 1407.17 34.0854   1
   6  -3 -10 6611.55 66.3209  -2
  -6   3 -10 6611.55 66.3209   1
   6  -3 -11 1579.22 40.5486  -2
  -6   3 -11 1579.22 40.5486   1
  -6   3  12 1066.99 33.1112  -2
   6  -3  12 1066.99 33.1112   1
  -6   3  13 1979.79 37.8350  -2
   6  -3  13 1979.79 37.8350   1
  -6   3  14 229.522 22.3697  -2
   6  -3  14 229.522 22.3697   1
  -6   3  15 3780.67 58.8946  -2
   6  -3  15 3780.67 58.8946   1
  -6   3  16 2545.83 51.3936  -2
   6  -3  16 2545.83 51.3936   1
   6  -3 -17 2026.43 43.4128  -2
  -6   3 -17 2026.43 43.4128   1
  -6   3  18 6338.72 86.0300  -2
   6  -3  18 6338.72 86.0300   1
   6  -2  18 102.161 22.0497  -2
  -6   2  19 102.161 22.0497   1
   6  -2  17 2742.67 40.1287  -2
  -6   2  18 2742.67 40.1287   1
   6  -2  16 1742.43 45.4288  -2
  -6   2  17 1742.43 45.4288   1
   6  -2  15 3436.72 62.0541  -2
  -6   2  16 3436.72 62.0541   1
   6  -2  14 12120.1 116.455  -2
  -6   2  15 12120.1 116.455   1
   6  -2  13 3012.07 56.6674  -2
  -6   2  14 3012.07 56.6674   1
  -6   2 -12 11223.0 115.098  -2
   6  -2 -13 11223.0 115.098   1
  -6   2 -11 7388.00 106.024  -2
   6  -2 -12 7388.00 106.024   1
   6  -2  10 13946.7 105.172  -2
  -6   2  11 13946.7 105.172   1
   6  -2   9 21811.3 156.259  -2
  -6   2  10 21811.3 156.259   1
   6  -2   8 384.548 29.1233  -2
  -6   2   9 384.548 29.1233   1
   6  -2   7 21703.2 164.245  -2
  -6   2   8 21703.2 164.245   1
   6  -2   6 7221.36 67.6377  -2
  -6   2   7 7221.36 67.6377   1
   6  -2   5 13717.3 90.1052  -2
  -6   2   6 13717.3 90.1052   1
   6  -2   4 4114.68 52.5383  -2
  -6   2   5 4114.68 52.5383   1
   6  -2   3 1834.59 43.9435  -2
  -6   2   4 1834.59 43.9435   1
   6  -2   2 35010.9 215.165  -2
  -6   2   3 35010.9 215.165   1
   6  -2   1 6436.75 91.5887  -2
  -6   2   2 6436.75 91.5887   1
   6  -2   0 34230.0 278.338  -2
  -6   2   1 34230.0 278.338   1
   6  -2  -1 44902.7 370.374  -2
  -6   2   0 44902.7 370.374   1
   6  -2  -2 7070.14 140.958  -2
  -6   2  -1 7070.14 140.958   1
  -6   2   3 30933.7 216.857  -2
   6  -2   2 30933.7 216.857   1
  -6   2   4 6098.37 64.1767  -2
   6  -2   3 6098.37 64.1767   1
  -6   2   5 1473.98 33.6250  -2
   6  -2   4 1473.98 33.6250   1
  -6   2   6 12701.6 92.0664  -2
   6  -2   5 12701.6 92.0664   1
  -6   2   7 2903.84 47.8426  -2
   6  -2   6 2903.84 47.8426   1
  -6   2   8 22040.8 151.831  -2
   6  -2   7 22040.8 151.831   1
  -6   2   9 706.729 27.6900  -2
   6  -2   8 706.729 27.6900   1
  -6   2  10 22246.3 130.421  -2
   6  -2   9 22246.3 130.421   1
   6  -2 -11 33713.7 165.539  -2
  -6   2 -10 33713.7 165.539   1
   6  -2 -12 2895.83 45.8595  -2
  -6   2 -11 2895.83 45.8595   1
  -6   2  13 10428.9 88.1839  -2
   6  -2  12 10428.9 88.1839   1
  -6   2  14 8990.16 94.3182  -2
   6  -2  13 8990.16 94.3182   1
  -6   2  15 4088.11 59.4027  -2
   6  -2  14 4088.11 59.4027   1
  -6   2  16 4546.37 64.0656  -2
   6  -2  15 4546.37 64.0656   1
  -6   2  17 837.833 31.0084  -2
   6  -2  16 837.833 31.0084   1
   6  -2 -18 2293.17 62.1095  -2
  -6   2 -17 2293.17 62.1095   1
  -6   2  19 216.436 20.8481  -2
   6  -2  18 216.436 20.8481   1
   6  -1  18 478.941 27.0170  -2
  -6   1  20 478.941 27.0170   1
   6  -1  17 821.893 38.4553  -2
  -6   1  19 821.893 38.4553   1
   6  -1  16 555.655 27.3121  -2
  -6   1  18 555.655 27.3121   1
   6  -1  15 435.890 31.5324  -2
  -6   1  17 435.890 31.5324   1
   6  -1  14 2622.07 58.9444  -2
  -6   1  16 2622.07 58.9444   1
   6  -1  13 3274.68 48.7591  -2
  -6   1  15 3274.68 48.7591   1
   6  -1  12 871.862 34.0471  -2
  -6   1  14 871.862 34.0471   1
   6  -1  11 1966.67 43.3690  -2
  -6   1  13 1966.67 43.3690   1
   6  -1  10 5253.09 67.7684  -2
  -6   1  12 5253.09 67.7684   1
   6  -1   9 11584.6 106.505  -2
  -6   1  11 11584.6 106.505   1
   6  -1   8 12114.7 103.218  -2
  -6   1  10 12114.7 103.218   1
   6  -1   7 2351.40 43.9943  -2
  -6   1   9 2351.40 43.9943   1
   6  -1   6 2215.99 39.7585  -2
  -6   1   8 2215.99 39.7585   1
   6  -1   5 106.316 21.3827  -2
  -6   1   7 106.316 21.3827   1
   6  -1   4 1735.52 39.9250  -2
  -6   1   6 1735.52 39.9250   1
   6  -1   3 823.841 31.8281  -2
  -6   1   5 823.841 31.8281   1
   6  -1   2 4798.53 76.5076  -2
  -6   1   4 4798.53 76.5076   1
   6  -1   1 1844.98 55.8715  -2
  -6   1   3 1844.98 55.8715   1
   6  -1   0 336.669 39.8634  -2
  -6   1   2 336.669 39.8634   1
  -6   1   1 1460.86 60.5995  -2
   6  -1  -1 1460.86 60.5995   1
  -6   1   2 785.319 52.2870  -2
   6  -1   0 785.319 52.2870   1
   6  -1  -3 2263.76 88.6011  -2
  -6   1  -1 2263.76 88.6011   1
  -6   1   4 11332.0 148.758  -2
   6  -1   2 11332.0 148.758   1
  -6   1   5 984.904 34.9336  -2
   6  -1   3 984.904 34.9336   1
  -6   1   6 6736.60 68.5934  -2
   6  -1   4 6736.60 68.5934   1
  -6   1   7 404.866 23.3752  -2
   6  -1   5 404.866 23.3752   1
  -6   1   8 2853.37 39.8163  -2
   6  -1   6 2853.37 39.8163   1
  -6   1   9 8030.21 72.1235  -2
   6  -1   7 8030.21 72.1235   1
  -6   1  10 18779.0 95.3135  -2
   6  -1   8 18779.0 95.3135   1
  -6   1  11 4402.71 47.3460  -2
   6  -1   9 4402.71 47.3460   1
  -6   1  12 5042.35 54.4578  -2
   6  -1  10 5042.35 54.4578   1
  -6   1  13 3844.51 45.6576  -2
   6  -1  11 3844.51 45.6576   1
  -6   1  14 1874.12 34.2542  -2
   6  -1  12 1874.12 34.2542   1
  -6   1  15 6905.54 84.4806  -2
   6  -1  13 6905.54 84.4806   1
  -6   1  16 3649.16 52.0719  -2
   6  -1  14 3649.16 52.0719   1
  -6   1  17 378.349 23.0719  -2
   6  -1  15 378.349 23.0719   1
  -6   1  18 1317.05 34.1668  -2
   6  -1  16 1317.05 34.1668   1
  -6   1  19 2756.18 71.0233  -2
   6  -1  17 2756.18 71.0233   1
  -6   1  20 701.118 40.5715  -2
   6  -1  18 701.118 40.5715   1
  -6   0 -17 288.661 21.1727  -2
   6   0 -20 288.661 21.1727   1
  -6   0 -16 6014.84 76.1942  -2
   6   0 -19 6014.84 76.1942   1
  -6   0 -15 549.259 34.4557  -2
   6   0 -18 549.259 34.4557   1
  -6   0 -14 1756.47 44.7437  -2
   6   0 -17 1756.47 44.7437   1
   6   0  13 3480.22 64.1303  -2
  -6   0  16 3480.22 64.1303   1
   6   0  12 465.719 31.3226  -2
  -6   0  15 465.719 31.3226   1
   6   0  11 19805.3 152.451  -2
  -6   0  14 19805.3 152.451   1
   6   0  10 5602.67 75.0002  -2
  -6   0  13 5602.67 75.0002   1
   6   0   9 14156.5 125.455  -2
  -6   0  12 14156.5 125.455   1
   6   0   8 20202.1 166.962  -2
  -6   0  11 20202.1 166.962   1
   6   0   7 13729.5 110.368  -2
  -6   0  10 13729.5 110.368   1
   6   0   6 19278.3 141.703  -2
  -6   0   9 19278.3 141.703   1
   6   0   5 658.075 27.7398  -2
  -6   0   8 658.075 27.7398   1
   6   0   4 6964.85 74.6203  -2
  -6   0   7 6964.85 74.6203   1
   6   0   3 18153.6 128.550  -2
  -6   0   6 18153.6 128.550   1
   6   0   2 4856.26 66.5380  -2
  -6   0   5 4856.26 66.5380   1
   6   0   1 17357.3 213.793  -2
  -6   0   4 17357.3 213.793   1
  -6   0   0 7118.65 105.331  -2
   6   0  -3 7118.65 105.331   1
  -6   0   1 31249.4 344.531  -2
   6   0  -2 31249.4 344.531   1
  -6   0   2 22924.4 307.606  -2
   6   0  -1 22924.4 307.606   1
   6   0  -3 9288.92 192.093  -2
  -6   0   0 9288.92 192.093   1
  -6   0   4 17957.3 256.085  -2
   6   0   1 17957.3 256.085   1
  -6   0   5 2585.77 55.5346  -2
   6   0   2 2585.77 55.5346   1
  -6   0   6 19033.5 152.395  -2
   6   0   3 19033.5 152.395   1
  -6   0   7 7627.21 70.3086  -2
   6   0   4 7627.21 70.3086   1
  -6   0   8 1180.24 33.7338  -2
   6   0   5 1180.24 33.7338   1
  -6   0   9 24105.0 143.552  -2
   6   0   6 24105.0 143.552   1
  -6   0  10 9667.30 79.9071  -2
   6   0   7 9667.30 79.9071   1
  -6   0  11 17778.6 95.3904  -2
   6   0   8 17778.6 95.3904   1
  -6   0  12 9327.84 73.0058  -2
   6   0   9 9327.84 73.0058   1
  -6   0  13 12575.2 88.4884  -2
   6   0  10 12575.2 88.4884   1
  -6   0  14 18346.1 113.176  -2
   6   0  11 18346.1 113.176   1
  -6   0  15 249.652 21.9518  -2
   6   0  12 249.652 21.9518   1
  -6   0  16 2981.02 48.7271  -2
   6   0  13 2981.02 48.7271   1
  -6   0  17 2060.68 43.7809  -2
   6   0  14 2060.68 43.7809   1
  -6   0  18 643.649 35.4271  -2
   6   0  15 643.649 35.4271   1
  -6   0  19 4641.25 90.3402  -2
   6   0  16 4641.25 90.3402   1
  -6   0  20 590.602 37.5465  -2
   6   0  17 590.602 37.5465   1
   6   1  16 316.825 32.3009  -2
  -6  -1  20 316.825 32.3009   1
   6   1  15 2551.08 44.8867  -2
  -6  -1  19 2551.08 44.8867   1
   6   1  14 2755.59 56.8304  -2
  -6  -1  18 2755.59 56.8304   1
   6   1  13 446.536 28.8740  -2
  -6  -1  17 446.536 28.8740   1
   6   1  12 4304.18 60.3892  -2
  -6  -1  16 4304.18 60.3892   1
   6   1  11 777.065 37.9078  -2
  -6  -1  15 777.065 37.9078   1
   6   1  10 1004.80 40.1441  -2
  -6  -1  14 1004.80 40.1441   1
   6   1   9 694.883 36.3342  -2
  -6  -1  13 694.883 36.3342   1
   6   1   8 17584.9 144.494  -2
  -6  -1  12 17584.9 144.494   1
   6   1   7 29896.1 209.481  -2
  -6  -1  11 29896.1 209.481   1
   6   1   6 1720.20 41.2723  -2
  -6  -1  10 1720.20 41.2723   1
   6   1   5 1122.88 39.7152  -2
  -6  -1   9 1122.88 39.7152   1
   6   1   4 6059.95 62.6356  -2
  -6  -1   8 6059.95 62.6356   1
   6   1   3 1726.26 45.0780  -2
  -6  -1   7 1726.26 45.0780   1
   6   1   2 612.549 33.1054  -2
  -6  -1   6 612.549 33.1054   1
   6   1   1 3096.81 70.0748  -2
  -6  -1   5 3096.81 70.0748   1
  -6  -1   0 978.523 55.1403  -2
   6   1  -4 978.523 55.1403   1
   6   1  -1 998.149 50.6444  -2
  -6  -1   3 998.149 50.6444   1
  -6  -1   2 903.770 48.5039  -2
   6   1  -2 903.770 48.5039   1
   6   1  -3 238.435 40.1512  -2
  -6  -1   1 238.435 40.1512   1
   6   1  -4 1827.30 93.0150  -2
  -6  -1   0 1827.30 93.0150   1
   6   1  -5 1243.90 47.9345  -2
  -6  -1  -1 1243.90 47.9345   1
  -6  -1   6 262.693 32.7190  -2
   6   1   2 262.693 32.7190   1
  -6  -1   7 1215.83 35.8526  -2
   6   1   3 1215.83 35.8526   1
  -6  -1   8 2224.36 41.8626  -2
   6   1   4 2224.36 41.8626   1
  -6  -1   9 4167.50 55.3232  -2
   6   1   5 4167.50 55.3232   1
  -6  -1  10 1567.00 36.6653  -2
   6   1   6 1567.00 36.6653   1
  -6  -1  11 37654.6 182.786  -2
   6   1   7 37654.6 182.786   1
  -6  -1  12 34386.4 184.253  -2
   6   1   8 34386.4 184.253   1
  -6  -1  13 983.373 30.6543  -2
   6   1   9 983.373 30.6543   1
  -6  -1  14 3035.91 43.4713  -2
   6   1  10 3035.91 43.4713   1
  -6  -1  15 582.526 28.0761  -2
   6   1  11 582.526 28.0761   1
  -6  -1  16 1542.48 34.3590  -2
   6   1  12 1542.48 34.3590   1
  -6  -1  17 363.158 30.3156  -2
   6   1  13 363.158 30.3156   1
  -6  -1  18 968.882 33.2553  -2
   6   1  14 968.882 33.2553   1
  -6  -1  19 3541.36 72.8998  -2
   6   1  15 3541.36 72.8998   1
  -6  -1  20 84.3974 24.3963  -2
   6   1  16 84.3974 24.3963   1
  -6  -1  21 4228.17 81.9891  -2
   6   1  17 4228.17 81.9891   1
   6   2  16 1543.20 40.5189  -2
  -6  -2  21 1543.20 40.5189   1
   6   2  15 5332.33 80.5922  -2
  -6  -2  20 5332.33 80.5922   1
   6   2  14 941.830 34.2897  -2
  -6  -2  19 941.830 34.2897   1
   6   2  13 5240.35 74.3119  -2
  -6  -2  18 5240.35 74.3119   1
   6   2  12 2360.27 47.7436  -2
  -6  -2  17 2360.27 47.7436   1
   6   2  11 4657.06 68.2120  -2
  -6  -2  16 4657.06 68.2120   1
   6   2  10 9535.98 106.498  -2
  -6  -2  15 9535.98 106.498   1
   6   2   9 4287.32 67.7212  -2
  -6  -2  14 4287.32 67.7212   1
   6   2   8 38020.7 241.576  -2
  -6  -2  13 38020.7 241.576   1
   6   2   7 7393.34 92.2252  -2
  -6  -2  12 7393.34 92.2252   1
   6   2   6 5916.04 93.7699  -2
  -6  -2  11 5916.04 93.7699   1
   6   2   5 22349.7 167.351  -2
  -6  -2  10 22349.7 167.351   1
   6   2   4 4906.42 57.2811  -2
  -6  -2   9 4906.42 57.2811   1
   6   2   3 10160.8 82.9537  -2
  -6  -2   8 10160.8 82.9537   1
   6   2   2 2445.12 36.6517  -2
  -6  -2   7 2445.12 36.6517   1
   6   2   1 9501.28 76.2061  -2
  -6  -2   6 9501.28 76.2061   1
   6   2   0 25074.7 152.183  -2
  -6  -2   5 25074.7 152.183   1
   6   2  -1 17231.7 138.159  -2
  -6  -2   4 17231.7 138.159   1
   6   2  -2 39676.8 251.652  -2
  -6  -2   3 39676.8 251.652   1
   6   2  -3 25102.6 191.138  -2
  -6  -2   2 25102.6 191.138   1
   6   2  -4 17925.9 152.773  -2
  -6  -2   1 17925.9 152.773   1
   6   2  -5 33931.4 231.827  -2
  -6  -2   0 33931.4 231.827   1
  -6  -2   6 3124.18 57.4235  -2
   6   2   1 3124.18 57.4235   1
  -6  -2   7 8612.53 79.9925  -2
   6   2   2 8612.53 79.9925   1
  -6  -2   8 7918.21 78.0865  -2
   6   2   3 7918.21 78.0865   1
  -6  -2   9 9675.08 99.5533  -2
   6   2   4 9675.08 99.5533   1
   6   2 -10 24404.5 172.502  -2
  -6  -2  -5 24404.5 172.502   1
  -6  -2  11 4130.23 69.3081  -2
   6   2   6 4130.23 69.3081   1
  -6  -2  12 16769.9 152.752  -2
   6   2   7 16769.9 152.752   1
  -6  -2  13 15142.5 121.846  -2
   6   2   8 15142.5 121.846   1
  -6  -2  14 8583.03 84.8825  -2
   6   2   9 8583.03 84.8825   1
  -6  -2  15 7237.33 76.5567  -2
   6   2  10 7237.33 76.5567   1
  -6  -2  16 4165.24 64.0041  -2
   6   2  11 4165.24 64.0041   1
  -6  -2  17 9133.09 79.6984  -2
   6   2  12 9133.09 79.6984   1
  -6  -2  18 5448.55 62.4695  -2
   6   2  13 5448.55 62.4695   1
  -6  -2  19 2799.50 48.8185  -2
   6   2  14 2799.50 48.8185   1
  -6  -2  20 2040.57 45.1534  -2
   6   2  15 2040.57 45.1534   1
  -6  -2  21 769.816 31.1341  -2
   6   2  16 769.816 31.1341   1
   6   3  15 209.489 30.4834  -2
  -6  -3  21 209.489 30.4834   1
   6   3  14 728.243 38.9179  -2
  -6  -3  20 728.243 38.9179   1
   6   3  13 411.779 32.9625  -2
  -6  -3  19 411.779 32.9625   1
   6   3  12 484.812 35.5661  -2
  -6  -3  18 484.812 35.5661   1
   6   3  11 2943.24 71.7917  -2
  -6  -3  17 2943.24 71.7917   1
   6   3  10 4631.18 86.1565  -2
  -6  -3  16 4631.18 86.1565   1
   6   3   9 431.990 40.4268  -2
  -6  -3  15 431.990 40.4268   1
   6   3   8 9775.70 101.930  -2
  -6  -3  14 9775.70 101.930   1
   6   3   7 166.166 35.6063  -2
  -6  -3  13 166.166 35.6063   1
   6   3   6 3617.48 77.6870  -2
  -6  -3  12 3617.48 77.6870   1
   6   3   5 1018.96 39.1451  -2
  -6  -3  11 1018.96 39.1451   1
   6   3   4 969.214 30.1647  -2
  -6  -3  10 969.214 30.1647   1
   6   3   3 431.624 22.5141  -2
  -6  -3   9 431.624 22.5141   1
   6   3   2 78.1791 21.8617  -2
  -6  -3   8 78.1791 21.8617   1
   6   3   1 634.108 25.3798  -2
  -6  -3   7 634.108 25.3798   1
   6   3   0 4070.05 49.4935  -2
  -6  -3   6 4070.05 49.4935   1
   6   3  -1 29.1926 18.4211  -2
  -6  -3   5 29.1926 18.4211   1
   6   3  -2 1554.30 36.2782  -2
  -6  -3   4 1554.30 36.2782   1
   6   3  -3 13672.5 92.1174  -2
  -6  -3   3 13672.5 92.1174   1
   6   3  -4 3742.85 49.7355  -2
  -6  -3   2 3742.85 49.7355   1
   6   3  -5 46.4276 21.6264  -2
  -6  -3   1 46.4276 21.6264   1
  -6  -3   6 1915.33 39.5616  -2
   6   3   0 1915.33 39.5616   1
  -6  -3   7 385.662 30.4396  -2
   6   3   1 385.662 30.4396   1
  -6  -3   8 128.987 24.1163  -2
   6   3   2 128.987 24.1163   1
  -6  -3   9 948.804 37.0297  -2
   6   3   3 948.804 37.0297   1
  -6  -3  10 770.605 32.2099  -2
   6   3   4 770.605 32.2099   1
   6   3 -11 545.039 37.6515  -2
  -6  -3  -5 545.039 37.6515   1
   6   3 -12 1696.54 47.9231  -2
  -6  -3  -6 1696.54 47.9231   1
  -6  -3  13 209.335 27.0528  -2
   6   3   7 209.335 27.0528   1
  -6  -3  14 13808.3 105.935  -2
   6   3   8 13808.3 105.935   1
  -6  -3  15 1544.74 38.1619  -2
   6   3   9 1544.74 38.1619   1
  -6  -3  16 2669.33 48.7869  -2
   6   3  10 2669.33 48.7869   1
  -6  -3  17 4925.34 61.8958  -2
   6   3  11 4925.34 61.8958   1
  -6  -3  18 149.969 20.4583  -2
   6   3  12 149.969 20.4583   1
  -6  -3  19 866.974 25.4551  -2
   6   3  13 866.974 25.4551   1
  -6  -3  20 1927.17 36.7584  -2
   6   3  14 1927.17 36.7584   1
  -6  -3  21 499.281 34.6500  -2
   6   3  15 499.281 34.6500   1
   6   4  14 2365.54 58.8668  -2
  -6  -4  21 2365.54 58.8668   1
   6   4  13 2599.33 67.1918  -2
  -6  -4  20 2599.33 67.1918   1
   6   4  12 2617.39 71.4550  -2
  -6  -4  19 2617.39 71.4550   1
   6   4  11 372.743 30.1983  -2
  -6  -4  18 372.743 30.1983   1
   6   4  10 7011.34 91.0434  -2
  -6  -4  17 7011.34 91.0434   1
   6   4   9 1006.62 44.6443  -2
  -6  -4  16 1006.62 44.6443   1
   6   4   8 5157.47 74.7407  -2
  -6  -4  15 5157.47 74.7407   1
   6   4   7 20767.2 164.897  -2
  -6  -4  14 20767.2 164.897   1
   6   4   6 6156.73 98.4530  -2
  -6  -4  13 6156.73 98.4530   1
   6   4   5 25641.7 205.270  -2
  -6  -4  12 25641.7 205.270   1
   6   4   4 1920.99 40.2610  -2
  -6  -4  11 1920.99 40.2610   1
   6   4   3 14055.0 92.4050  -2
  -6  -4  10 14055.0 92.4050   1
   6   4   2 6436.36 57.8116  -2
  -6  -4   9 6436.36 57.8116   1
   6   4   1 5999.22 54.7367  -2
  -6  -4   8 5999.22 54.7367   1
   6   4   0 18828.7 121.608  -2
  -6  -4   7 18828.7 121.608   1
   6   4  -1 15998.8 97.3701  -2
  -6  -4   6 15998.8 97.3701   1
   6   4  -2 15213.4 99.2993  -2
  -6  -4   5 15213.4 99.2993   1
   6   4  -3 20462.8 122.457  -2
  -6  -4   4 20462.8 122.457   1
   6   4  -4 12225.7 80.3289  -2
  -6  -4   3 12225.7 80.3289   1
   6   4  -5 15278.0 101.374  -2
  -6  -4   2 15278.0 101.374   1
  -6  -4   6 7396.91 63.8684  -2
   6   4  -1 7396.91 63.8684   1
  -6  -4   7 12493.5 97.5503  -2
   6   4   0 12493.5 97.5503   1
  -6  -4   8 20402.2 132.521  -2
   6   4   1 20402.2 132.521   1
  -6  -4   9 3374.86 49.0807  -2
   6   4   2 3374.86 49.0807   1
   6   4 -10 26591.2 151.707  -2
  -6  -4  -3 26591.2 151.707   1
   6   4 -11 5860.63 72.9251  -2
  -6  -4  -4 5860.63 72.9251   1
   6   4 -12 13341.9 140.303  -2
  -6  -4  -5 13341.9 140.303   1
   6   4 -13 23463.2 187.904  -2
  -6  -4  -6 23463.2 187.904   1
   6   4 -14 6867.43 103.423  -2
  -6  -4  -7 6867.43 103.423   1
  -6  -4  15 14845.0 106.514  -2
   6   4   8 14845.0 106.514   1
  -6  -4  16 794.469 29.9641  -2
   6   4   9 794.469 29.9641   1
  -6  -4  17 7712.80 79.7907  -2
   6   4  10 7712.80 79.7907   1
  -6  -4  18 1530.15 29.6290  -2
   6   4  11 1530.15 29.6290   1
  -6  -4  19 881.323 21.6250  -2
   6   4  12 881.323 21.6250   1
  -6  -4  20 3048.50 50.6962  -2
   6   4  13 3048.50 50.6962   1
  -6  -4  21 3639.43 50.0373  -2
   6   4  14 3639.43 50.0373   1
   6   5  13 394.649 35.6878  -2
  -6  -5  21 394.649 35.6878   1
   6   5  12 1313.68 56.5471  -2
  -6  -5  20 1313.68 56.5471   1
   6   5  11 89.6429 29.1406  -2
  -6  -5  19 89.6429 29.1406   1
   6   5  10 471.569 38.3509  -2
  -6  -5  18 471.569 38.3509   1
   6   5   9 167.391 28.6851  -2
  -6  -5  17 167.391 28.6851   1
   6   5   8 1962.33 56.1041  -2
  -6  -5  16 1962.33 56.1041   1
   6   5   7 4160.85 82.6563  -2
  -6  -5  15 4160.85 82.6563   1
   6   5   6 79.0469 33.9172  -2
  -6  -5  14 79.0469 33.9172   1
   6   5   5 1001.45 42.9025  -2
  -6  -5  13 1001.45 42.9025   1
   6   5   4 4106.13 57.1153  -2
  -6  -5  12 4106.13 57.1153   1
   6   5   3 1047.30 31.3079  -2
  -6  -5  11 1047.30 31.3079   1
   6   5   2 1587.97 32.7229  -2
  -6  -5  10 1587.97 32.7229   1
   6   5   1 817.405 27.3266  -2
  -6  -5   9 817.405 27.3266   1
   6   5   0 873.538 30.0507  -2
  -6  -5   8 873.538 30.0507   1
   6   5  -1 386.060 27.3753  -2
  -6  -5   7 386.060 27.3753   1
   6   5  -2 2027.66 41.9851  -2
  -6  -5   6 2027.66 41.9851   1
   6   5  -3 1208.23 29.8313  -2
  -6  -5   5 1208.23 29.8313   1
   6   5  -4 216.570 22.2598  -2
  -6  -5   4 216.570 22.2598   1
   6   5  -5 3693.56 50.1568  -2
  -6  -5   3 3693.56 50.1568   1
  -6  -5   6 6357.73 74.9299  -2
   6   5  -2 6357.73 74.9299   1
   6   5  -7 1061.96 32.9022  -2
  -6  -5   1 1061.96 32.9022   1
  -6  -5   8 1613.35 34.7945  -2
   6   5   0 1613.35 34.7945   1
  -6  -5   9 768.536 28.1023  -2
   6   5   1 768.536 28.1023   1
   6   5 -10 493.281 28.3599  -2
  -6  -5  -2 493.281 28.3599   1
   6   5 -11 894.968 31.6203  -2
  -6  -5  -3 894.968 31.6203   1
   6   5 -12 6689.63 80.1020  -2
  -6  -5  -4 6689.63 80.1020   1
   6   5 -13 419.496 29.1422  -2
  -6  -5  -5 419.496 29.1422   1
   6   5 -14 68.8518 23.9409  -2
  -6  -5  -6 68.8518 23.9409   1
  -6  -5  15 1458.83 40.3215  -2
   6   5   7 1458.83 40.3215   1
  -6  -5  16 2224.18 41.1020  -2
   6   5   8 2224.18 41.1020   1
  -6  -5  17 336.883 25.3609  -2
   6   5   9 336.883 25.3609   1
  -6  -5  18 1002.68 26.0733  -2
   6   5  10 1002.68 26.0733   1
  -6  -5  19 49.6305 17.1287  -2
   6   5  11 49.6305 17.1287   1
  -6  -5  20 3090.70 47.8885  -2
   6   5  12 3090.70 47.8885   1
  -6  -5  21 655.581 30.6657  -2
   6   5  13 655.581 30.6657   1
   6   6  12 984.259 38.5782  -2
  -6  -6  21 984.259 38.5782   1
   6   6  11 1879.71 54.1908  -2
  -6  -6  20 1879.71 54.1908   1
   6   6  10 1195.01 46.0050  -2
  -6  -6  19 1195.01 46.0050   1
   6   6   9 9483.75 119.431  -2
  -6  -6  18 9483.75 119.431   1
   6   6   8 1063.82 47.8914  -2
  -6  -6  17 1063.82 47.8914   1
   6   6   7 13639.2 132.204  -2
  -6  -6  16 13639.2 132.204   1
   6   6   6 3706.26 71.4514  -2
  -6  -6  15 3706.26 71.4514   1
   6   6   5 1819.60 55.9237  -2
  -6  -6  14 1819.60 55.9237   1
   6   6   4 12796.2 119.449  -2
  -6  -6  13 12796.2 119.449   1
   6   6   3 827.101 30.4897  -2
  -6  -6  12 827.101 30.4897   1
   6   6   2 15453.5 102.811  -2
  -6  -6  11 15453.5 102.811   1
   6   6   1 1865.36 34.2395  -2
  -6  -6  10 1865.36 34.2395   1
   6   6   0 12464.2 85.1661  -2
  -6  -6   9 12464.2 85.1661   1
   6   6  -1 17878.8 122.981  -2
  -6  -6   8 17878.8 122.981   1
   6   6  -2 1195.50 32.6923  -2
  -6  -6   7 1195.50 32.6923   1
   6   6  -3 8997.60 87.7606  -2
  -6  -6   6 8997.60 87.7606   1
   6   6  -4 14625.4 128.116  -2
  -6  -6   5 14625.4 128.116   1
   6   6  -5 7088.99 69.2706  -2
  -6  -6   4 7088.99 69.2706   1
   6   6  -6 13940.5 107.369  -2
  -6  -6   3 13940.5 107.369   1
   6   6  -7 1056.52 32.2438  -2
  -6  -6   2 1056.52 32.2438   1
   6   6  -8 25636.7 145.320  -2
  -6  -6   1 25636.7 145.320   1
   6   6  -9 7368.15 71.7589  -2
  -6  -6   0 7368.15 71.7589   1
   6   6 -10 2867.63 47.0245  -2
  -6  -6  -1 2867.63 47.0245   1
   6   6 -11 15869.1 124.823  -2
  -6  -6  -2 15869.1 124.823   1
   6   6 -12 1215.64 36.9641  -2
  -6  -6  -3 1215.64 36.9641   1
   6   6 -13 16801.2 117.995  -2
  -6  -6  -4 16801.2 117.995   1
  -6  -6  14 2535.45 44.9175  -2
   6   6   5 2535.45 44.9175   1
  -6  -6  15 5996.57 72.3174  -2
   6   6   6 5996.57 72.3174   1
  -6  -6  16 12134.8 92.4633  -2
   6   6   7 12134.8 92.4633   1
  -6  -6  17 2412.12 44.6859  -2
   6   6   8 2412.12 44.6859   1
  -6  -6  18 17997.9 100.619  -2
   6   6   9 17997.9 100.619   1
  -6  -6  19 3007.19 43.7137  -2
   6   6  10 3007.19 43.7137   1
  -6  -6  20 1397.09 32.4488  -2
   6   6  11 1397.09 32.4488   1
  -6  -6  21 2635.09 39.7014  -2
   6   6  12 2635.09 39.7014   1
   6   7  11 847.461 48.5673  -2
  -6  -7  21 847.461 48.5673   1
   6   7  10 877.468 49.0275  -2
  -6  -7  20 877.468 49.0275   1
   6   7   9 2050.17 59.2976  -2
  -6  -7  19 2050.17 59.2976   1
   6   7   8 471.234 36.6892  -2
  -6  -7  18 471.234 36.6892   1
   6   7   7 1964.92 72.6234  -2
  -6  -7  17 1964.92 72.6234   1
   6   7   6 381.313 37.9596  -2
  -6  -7  16 381.313 37.9596   1
   6   7   5 1015.19 52.9603  -2
  -6  -7  15 1015.19 52.9603   1
   6   7   4 2879.95 58.9560  -2
  -6  -7  14 2879.95 58.9560   1
   6   7   3 4054.09 66.8213  -2
  -6  -7  13 4054.09 66.8213   1
   6   7   2 2441.05 42.7026  -2
  -6  -7  12 2441.05 42.7026   1
   6   7   1 777.669 30.7291  -2
  -6  -7  11 777.669 30.7291   1
   6   7   0 1216.13 33.7784  -2
  -6  -7  10 1216.13 33.7784   1
   6   7  -1 4057.52 64.0849  -2
  -6  -7   9 4057.52 64.0849   1
   6   7  -2 95.8184 22.6139  -2
  -6  -7   8 95.8184 22.6139   1
   6   7  -3 1985.50 38.9943  -2
  -6  -7   7 1985.50 38.9943   1
   6   7  -4 864.348 35.9213  -2
  -6  -7   6 864.348 35.9213   1
   6   7  -5 12.8283 23.0712  -2
  -6  -7   5 12.8283 23.0712   1
   6   7  -6 448.988 30.0746  -2
  -6  -7   4 448.988 30.0746   1
   6   7  -7 6482.78 87.3923  -2
  -6  -7   3 6482.78 87.3923   1
   6   7  -8 222.921 29.5299  -2
  -6  -7   2 222.921 29.5299   1
   6   7  -9 2178.81 43.8581  -2
  -6  -7   1 2178.81 43.8581   1
   6   7 -10 1189.46 35.0311  -2
  -6  -7   0 1189.46 35.0311   1
   6   7 -11 239.044 28.8574  -2
  -6  -7  -1 239.044 28.8574   1
   6   7 -12 6283.45 82.1644  -2
  -6  -7  -2 6283.45 82.1644   1
   6   7 -13 1239.70 40.6142  -2
  -6  -7  -3 1239.70 40.6142   1
  -6  -7  14 3391.68 56.4220  -2
   6   7   4 3391.68 56.4220   1
  -6  -7  15 2422.65 46.1502  -2
   6   7   5 2422.65 46.1502   1
  -6  -7  16 172.501 29.1720  -2
   6   7   6 172.501 29.1720   1
  -6  -7  17 1085.63 41.7798  -2
   6   7   7 1085.63 41.7798   1
  -6  -7  18 666.354 28.0262  -2
   6   7   8 666.354 28.0262   1
  -6  -7  19 1866.61 33.2901  -2
   6   7   9 1866.61 33.2901   1
  -6  -7  20 428.679 24.5304  -2
   6   7  10 428.679 24.5304   1
  -6  -7  21 1128.87 38.3642  -2
   6   7  11 1128.87 38.3642   1
   6   8  10 546.077 35.0712  -2
  -6  -8  21 546.077 35.0712   1
   6   8   9 2711.51 52.3594  -2
  -6  -8  20 2711.51 52.3594   1
   6   8   8 5957.85 100.248  -2
  -6  -8  19 5957.85 100.248   1
   6   8   7 407.549 43.6365  -2
  -6  -8  18 407.549 43.6365   1
   6   8   6 8231.89 154.539  -2
  -6  -8  17 8231.89 154.539   1
   6   8   5 6109.43 80.9648  -2
  -6  -8  16 6109.43 80.9648   1
   6   8   4 7899.65 87.5459  -2
  -6  -8  15 7899.65 87.5459   1
   6   8   3 7025.16 101.018  -2
  -6  -8  14 7025.16 101.018   1
   6   8   2 2289.56 42.4334  -2
  -6  -8  13 2289.56 42.4334   1
   6   8   1 5581.06 53.3997  -2
  -6  -8  12 5581.06 53.3997   1
   6   8   0 1822.92 34.4370  -2
  -6  -8  11 1822.92 34.4370   1
   6   8  -1 5658.90 55.9111  -2
  -6  -8  10 5658.90 55.9111   1
   6   8  -2 6784.88 68.1993  -2
  -6  -8   9 6784.88 68.1993   1
   6   8  -3 7448.02 72.5429  -2
  -6  -8   8 7448.02 72.5429   1
   6   8  -4 18551.5 131.822  -2
  -6  -8   7 18551.5 131.822   1
   6   8  -5 6976.96 79.9809  -2
  -6  -8   6 6976.96 79.9809   1
   6   8  -6 18418.1 139.922  -2
  -6  -8   5 18418.1 139.922   1
   6   8  -7 15842.4 132.197  -2
  -6  -8   4 15842.4 132.197   1
   6   8  -8 4281.19 73.4401  -2
  -6  -8   3 4281.19 73.4401   1
   6   8  -9 10192.1 112.498  -2
  -6  -8   2 10192.1 112.498   1
   6   8 -10 6418.73 74.1266  -2
  -6  -8   1 6418.73 74.1266   1
   6   8 -11 5334.67 60.3139  -2
  -6  -8   0 5334.67 60.3139   1
   6   8 -12 5282.83 64.6381  -2
  -6  -8  -1 5282.83 64.6381   1
   6   8 -13 1648.96 42.8288  -2
  -6  -8  -2 1648.96 42.8288   1
  -6  -8  14 11527.3 96.9883  -2
   6   8   3 11527.3 96.9883   1
  -6  -8  15 2757.02 43.5994  -2
   6   8   4 2757.02 43.5994   1
  -6  -8  16 16908.7 141.394  -2
   6   8   5 16908.7 141.394   1
  -6  -8  17 4821.92 72.0060  -2
   6   8   6 4821.92 72.0060   1
  -6  -8  18 1167.20 33.9168  -2
   6   8   7 1167.20 33.9168   1
  -6  -8  19 5702.04 60.4547  -2
   6   8   8 5702.04 60.4547   1
  -6  -8  20 1181.35 39.7484  -2
   6   8   9 1181.35 39.7484   1
  -6  -8  21 2450.33 41.4795  -2
   6   8  10 2450.33 41.4795   1
   6   9   7 129.252 28.9391  -2
  -6  -9  19 129.252 28.9391   1
   6   9   6 1091.27 59.0244  -2
  -6  -9  18 1091.27 59.0244   1
   6   9   5 247.172 31.3943  -2
  -6  -9  17 247.172 31.3943   1
   6   9   4 454.768 35.0469  -2
  -6  -9  16 454.768 35.0469   1
   6   9   3 1891.42 63.5946  -2
  -6  -9  15 1891.42 63.5946   1
   6   9   2 762.921 38.1449  -2
  -6  -9  14 762.921 38.1449   1
   6   9   1 2992.46 55.3574  -2
  -6  -9  13 2992.46 55.3574   1
   6   9   0 213.656 25.7277  -2
  -6  -9  12 213.656 25.7277   1
   6   9  -1 1018.11 30.1781  -2
  -6  -9  11 1018.11 30.1781   1
   6   9  -2 1392.55 37.5633  -2
  -6  -9  10 1392.55 37.5633   1
   6   9  -3 578.813 30.3547  -2
  -6  -9   9 578.813 30.3547   1
   6   9  -4 8605.07 94.1037  -2
  -6  -9   8 8605.07 94.1037   1
   6   9  -5 14365.4 122.549  -2
  -6  -9   7 14365.4 122.549   1
   6   9  -6 184.422 26.7580  -2
  -6  -9   6 184.422 26.7580   1
   6   9  -7 4887.87 71.6053  -2
  -6  -9   5 4887.87 71.6053   1
   6   9  -8 9798.69 137.801  -2
  -6  -9   4 9798.69 137.801   1
   6   9  -9 419.279 31.7755  -2
  -6  -9   3 419.279 31.7755   1
   6   9 -10 701.927 45.1125  -2
  -6  -9   2 701.927 45.1125   1
  -6  -9  11 624.704 34.4768  -2
   6   9  -1 624.704 34.4768   1
  -6  -9  12 138.452 25.5814  -2
   6   9   0 138.452 25.5814   1
  -6  -9  13 1017.91 39.9262  -2
   6   9   1 1017.91 39.9262   1
  -6  -9  14 229.198 28.6843  -2
   6   9   2 229.198 28.6843   1
  -6  -9  15 569.835 28.1967  -2
   6   9   3 569.835 28.1967   1
  -6  -9  16 154.963 22.5613  -2
   6   9   4 154.963 22.5613   1
  -6  -9  17 603.555 34.1601  -2
   6   9   5 603.555 34.1601   1
  -6  -9  18 740.806 27.0533  -2
   6   9   6 740.806 27.0533   1
  -6  -9  19 415.466 21.8981  -2
   6   9   7 415.466 21.8981   1
  -6  -9  20 736.539 27.5131  -2
   6   9   8 736.539 27.5131   1
   6  10   6 3038.29 75.7710  -2
  -6 -10  19 3038.29 75.7710   1
   6  10   5 3190.51 97.3765  -2
  -6 -10  18 3190.51 97.3765   1
   6  10   4 2581.25 57.1966  -2
  -6 -10  17 2581.25 57.1966   1
   6  10   3 8357.12 102.336  -2
  -6 -10  16 8357.12 102.336   1
   6  10   2 1028.80 48.4751  -2
  -6 -10  15 1028.80 48.4751   1
   6  10   1 6372.98 86.0948  -2
  -6 -10  14 6372.98 86.0948   1
   6  10   0 7985.71 81.4969  -2
  -6 -10  13 7985.71 81.4969   1
   6  10  -1 4072.36 58.8635  -2
  -6 -10  12 4072.36 58.8635   1
   6  10  -2 4502.89 63.3806  -2
  -6 -10  11 4502.89 63.3806   1
   6  10  -3 4355.22 70.2031  -2
  -6 -10  10 4355.22 70.2031   1
   6  10  -4 7065.24 96.7114  -2
  -6 -10   9 7065.24 96.7114   1
   6  10  -5 2438.17 58.0632  -2
  -6 -10   8 2438.17 58.0632   1
   6  10  -6 5057.12 85.5572  -2
  -6 -10   7 5057.12 85.5572   1
  -6 -10   7 7995.53 95.9446  -2
   6  10  -6 7995.53 95.9446   1
  -6 -10   8 816.319 43.0523  -2
   6  10  -5 816.319 43.0523   1
  -6 -10   9 21568.7 277.382  -2
   6  10  -4 21568.7 277.382   1
  -6 -10  10 8019.19 138.109  -2
   6  10  -3 8019.19 138.109   1
  -6 -10  11 3099.89 66.7708  -2
   6  10  -2 3099.89 66.7708   1
  -6 -10  12 12492.9 139.429  -2
   6  10  -1 12492.9 139.429   1
  -6 -10  13 8736.92 106.755  -2
   6  10   0 8736.92 106.755   1
  -6 -10  14 2731.19 51.3283  -2
   6  10   1 2731.19 51.3283   1
  -6 -10  15 2624.18 62.6999  -2
   6  10   2 2624.18 62.6999   1
  -6 -10  16 3372.57 60.8816  -2
   6  10   3 3372.57 60.8816   1
  -6 -10  17 8903.75 98.0326  -2
   6  10   4 8903.75 98.0326   1
  -6 -10  18 1363.32 34.1943  -2
   6  10   5 1363.32 34.1943   1
  -6 -10  19 7761.36 83.3033  -2
   6  10   6 7761.36 83.3033   1
   6  11   4 63.3424 34.0772  -2
  -6 -11  18 63.3424 34.0772   1
   6  11   3 303.938 30.4921  -2
  -6 -11  17 303.938 30.4921   1
   6  11   2 1032.29 46.5148  -2
  -6 -11  16 1032.29 46.5148   1
   6  11   1 186.213 32.7584  -2
  -6 -11  15 186.213 32.7584   1
   6  11   0 5276.75 103.198  -2
  -6 -11  14 5276.75 103.198   1
   6  11  -1 378.769 33.4925  -2
  -6 -11  13 378.769 33.4925   1
   6  11  -2 1415.73 47.2490  -2
  -6 -11  12 1415.73 47.2490   1
   6  11  -3 654.255 31.1040  -2
  -6 -11  11 654.255 31.1040   1
   6  11  -4 1566.82 41.3022  -2
  -6 -11  10 1566.82 41.3022   1
   6  11  -5 631.802 38.1497  -2
  -6 -11   9 631.802 38.1497   1
   6  11  -6 4214.22 79.0298  -2
  -6 -11   8 4214.22 79.0298   1
   6  11  -7 6328.27 86.5446  -2
  -6 -11   7 6328.27 86.5446   1
   6  11  -8 2822.53 55.8063  -2
  -6 -11   6 2822.53 55.8063   1
   6  11  -9 863.846 41.6849  -2
  -6 -11   5 863.846 41.6849   1
   6  11 -10 927.372 42.7556  -2
  -6 -11   4 927.372 42.7556   1
   6  11 -11 1295.64 42.1705  -2
  -6 -11   3 1295.64 42.1705   1
   6  11 -12 676.645 35.3178  -2
  -6 -11   2 676.645 35.3178   1
   6  11 -13 812.730 37.8153  -2
  -6 -11   1 812.730 37.8153   1
  -6 -11  14 1605.06 40.2665  -2
   6  11   0 1605.06 40.2665   1
  -6 -11  15 378.575 27.5910  -2
   6  11   1 378.575 27.5910   1
  -6 -11  16 1967.25 49.4819  -2
   6  11   2 1967.25 49.4819   1
  -6 -11  17 765.979 39.7840  -2
   6  11   3 765.979 39.7840   1
   6  11 -18 324.611 23.8566  -2
  -6 -11  -4 324.611 23.8566   1
   6  12   1 65.8750 20.5601  -2
  -6 -12  16 65.8750 20.5601   1
   6  12   0 13464.8 168.462  -2
  -6 -12  15 13464.8 168.462   1
   6  12  -1 1270.61 71.9853  -2
  -6 -12  14 1270.61 71.9853   1
   6  12  -2 930.510 48.4407  -2
  -6 -12  13 930.510 48.4407   1
   6  12  -3 872.851 36.4230  -2
  -6 -12  12 872.851 36.4230   1
   6  12  -4 137.954 28.1789  -2
  -6 -12  11 137.954 28.1789   1
   6  12  -5 2714.05 64.1403  -2
  -6 -12  10 2714.05 64.1403   1
   6  12  -6 941.266 47.1240  -2
  -6 -12   9 941.266 47.1240   1
   6  12  -7 6182.69 94.1746  -2
  -6 -12   8 6182.69 94.1746   1
   6  12  -8 8766.35 140.720  -2
  -6 -12   7 8766.35 140.720   1
   6  12  -9 472.420 35.5168  -2
  -6 -12   6 472.420 35.5168   1
   6  12 -10 2105.19 75.7897  -2
  -6 -12   5 2105.19 75.7897   1
   6  12 -11 403.557 29.6271  -2
  -6 -12   4 403.557 29.6271   1
   6  12 -12 442.552 28.6793  -2
  -6 -12   3 442.552 28.6793   1
   6  12 -13 2700.88 71.6527  -2
  -6 -12   2 2700.88 71.6527   1
   6  12 -14 986.497 31.0371  -2
  -6 -12   1 986.497 31.0371   1
   6  12 -15 14302.2 125.489  -2
  -6 -12   0 14302.2 125.489   1
  -6 -12  16 155.701 19.6800  -2
   6  12   1 155.701 19.6800   1
   6  13  -3 2643.02 52.8074  -2
  -6 -13  13 2643.02 52.8074   1
   6  13  -4 302.928 31.4813  -2
  -6 -13  12 302.928 31.4813   1
   6  13  -5 2466.89 60.4107  -2
  -6 -13  11 2466.89 60.4107   1
   6  13  -6 197.911 26.6629  -2
  -6 -13  10 197.911 26.6629   1
   6  13  -7 46.5344 22.4537  -2
  -6 -13   9 46.5344 22.4537   1
   6  13  -8 426.522 26.1244  -2
  -6 -13   8 426.522 26.1244   1
   6  13  -9 21.3805 20.7055  -2
  -6 -13   7 21.3805 20.7055   1
   6  13 -10 103.251 21.1387  -2
  -6 -13   6 103.251 21.1387   1
   6  13 -11 699.984 36.8942  -2
  -6 -13   5 699.984 36.8942   1
   6  13 -12 25.9609 22.6314  -2
  -6 -13   4 25.9609 22.6314   1
   6  13 -13 716.533 32.5722  -2
  -6 -13   3 716.533 32.5722   1
   6  13 -14 397.476 23.5499  -2
  -6 -13   2 397.476 23.5499   1
   7 -13   2 134.297 18.1433   1
   7 -13   7 622.434 39.7600  -2
  -7  13  -3 622.434 39.7600   1
   7 -13   6 342.893 34.2774  -2
  -7  13  -4 342.893 34.2774   1
  -7  13  -5 77.7187 17.3204   1
   7 -13   4 414.194 38.7668  -2
  -7  13  -6 414.194 38.7668   1
  -7  13  -8 479.653 28.3973   1
   7 -12  -3 2439.53 38.8356   1
  -7  12   2 24.1712 18.8961   1
  -7  12   1 4299.68 55.5426   1
  -7  12  -9 1610.27 66.9914  -2
   7 -12   0 1610.27 66.9914   1
  -7  12  -8 2059.19 50.9670  -2
   7 -12   1 2059.19 50.9670   1
   7 -12   7 4726.32 50.6971  -2
  -7  12  -2 4726.32 50.6971   1
   7 -12   6 2728.56 64.7269  -2
  -7  12  -3 2728.56 64.7269   1
   7 -12   5 4754.41 75.3013  -2
  -7  12  -4 4754.41 75.3013   1
   7 -12   4 2137.50 57.5072  -2
  -7  12  -5 2137.50 57.5072   1
   7 -12   3 6849.52 85.6874  -2
  -7  12  -6 6849.52 85.6874   1
   7 -12   2 6394.09 82.6182  -2
  -7  12  -7 6394.09 82.6182   1
  -7  12  -1 1557.34 65.2308  -2
   7 -12   8 1557.34 65.2308   1
  -7  12 -10 4065.78 52.8834   1
   7 -12  11 634.281 27.6649   1
   7 -11  -6-8.24019 12.8976   1
   7 -11  -5 504.736 22.1044   1
   7 -11  -4 571.459 32.0761   1
  -7  11   3 328.746 26.1533   1
  -7  11   2 2.40426 15.8075   1
  -7  11  -9 1348.96 77.9933  -2
   7 -11  -1 1348.96 77.9933   1
  -7  11  -8 671.148 71.5389  -2
   7 -11   0 671.148 71.5389   1
   7 -11   7 175.414 44.6892  -2
  -7  11  -1 175.414 44.6892   1
   7 -11   6 173.390 45.7035  -2
  -7  11  -2 173.390 45.7035   1
   7 -11   5 405.466 50.1547  -2
  -7  11  -3 405.466 50.1547   1
   7 -11   4 121.839 38.6961  -2
  -7  11  -4 121.839 38.6961   1
   7 -11   3 143.394 45.4323  -2
  -7  11  -5 143.394 45.4323   1
   7 -11   2 219.691 39.6270  -2
  -7  11  -6 219.691 39.6270   1
   7 -11   1 218.757 45.8987  -2
  -7  11  -7 218.757 45.8987   1
  -7  11 -10 663.901 23.1180   1
   7 -11  11 240.590 23.7070   1
   7 -11  12 154.074 15.1723   1
   7 -11  13 2328.11 42.6789   1
   7 -10  -8 574.975 19.2627   1
   7 -10  -7 2988.08 36.2277   1
  -7  10   6 25.3557 14.6921   1
  -7  10   5 16052.2 121.261   1
  -7  10   4 358.320 20.5894   1
  -7  10   3 5037.56 78.2361   1
  -7  10  -9 4309.28 126.836  -2
   7 -10  -2 4309.28 126.836   1
  -7  10  -8 7183.87 160.399  -2
   7 -10  -1 7183.87 160.399   1
  -7  10  -7 2426.81 112.560  -2
   7 -10   0 2426.81 112.560   1
   7 -10   6 587.436 47.3156  -2
  -7  10  -1 587.436 47.3156   1
   7 -10   5 15125.3 158.556  -2
  -7  10  -2 15125.3 158.556   1
   7 -10   4 14074.5 157.807  -2
  -7  10  -3 14074.5 157.807   1
   7 -10   3 7543.49 123.539  -2
  -7  10  -4 7543.49 123.539   1
   7 -10   2 26959.8 210.887  -2
  -7  10  -5 26959.8 210.887   1
   7 -10   1 1712.63 64.9572  -2
  -7  10  -6 1712.63 64.9572   1
  -7  10   0 4380.07 89.5165  -2
   7 -10   7 4380.07 89.5165   1
  -7  10   1 5787.43 134.543  -2
   7 -10   8 5787.43 134.543   1
  -7  10 -10 4172.73 52.7110   1
   7 -10  11 215.916 19.0807   1
   7 -10  12 1374.66 33.2328   1
   7 -10  13 1165.84 42.2313   1
   7 -10  14 27.8218 13.1017   1
  -7   9  10 232.204 28.0779   1
  -7   9   9 110.693 14.5223   1
   7  -9  -8 1357.64 27.5927   1
  -7   9   7 1151.39 30.0884   1
  -7   9   6 6.27360 16.9183   1
  -7   9   5 1206.55 32.6187   1
   7  -9  -4 778.461 24.6829   1
   7  -9  -3 94.2535 17.5911   1
  -7   9  -8 924.990 91.4637  -2
   7  -9  -2 924.990 91.4637   1
  -7   9  -7 1054.69 94.3842  -2
   7  -9  -1 1054.69 94.3842   1
   7  -9   6 1105.18 65.9373  -2
  -7   9   0 1105.18 65.9373   1
   7  -9   5 153.312 55.0595  -2
  -7   9  -1 153.312 55.0595   1
   7  -9   4 392.107 61.5493  -2
  -7   9  -2 392.107 61.5493   1
   7  -9   3 387.778 44.8077  -2
  -7   9  -3 387.778 44.8077   1
   7  -9   2 503.044 52.6230  -2
  -7   9  -4 503.044 52.6230   1
   7  -9   1 196.128 60.8293  -2
  -7   9  -5 196.128 60.8293   1
   7  -9   0 558.227 64.3298  -2
  -7   9  -6 558.227 64.3298   1
  -7   9  -9 1777.90 46.8229   1
  -7   9 -10 93.0145 18.6629   1
   7  -9  11 2102.98 39.7292   1
   7  -9  12 766.368 30.4897   1
   7  -9  13 58.5268 18.5499   1
   7  -9  14 1015.33 31.7568   1
   7  -9  15 183.882 17.9425   1
   7  -8 -11 834.862 23.0599   1
  -7   8  10-10.9475 13.9707   1
  -7   8   9 4387.32 76.1324   1
  -7   8   8 474.386 21.2606   1
  -7   8   7 7098.34 63.5114   1
  -7   8   6 2830.91 34.7981   1
   7  -8  -5 513.349 19.2355   1
   7  -8  -4 12668.3 80.6887   1
  -7   8   3 8838.77 70.5374   1
  -7   8   2 2294.83 45.1617   1
  -7   8  -6 25021.4 219.646  -2
   7  -8  -1 25021.4 219.646   1
   7  -8   5 2088.31 83.2423  -2
  -7   8   0 2088.31 83.2423   1
   7  -8   4 10581.2 149.532  -2
  -7   8  -1 10581.2 149.532   1
   7  -8   3 7125.26 130.301  -2
  -7   8  -2 7125.26 130.301   1
   7  -8   2 12995.5 166.750  -2
  -7   8  -3 12995.5 166.750   1
   7  -8   1 13432.2 169.559  -2
  -7   8  -4 13432.2 169.559   1
   7  -8   0 1483.18 66.8365  -2
  -7   8  -5 1483.18 66.8365   1
   7  -8  -1 24039.7 298.796  -2
  -7   8  -6 24039.7 298.796   1
   7  -8   7 2962.22 38.7703   1
   7  -8   8 2794.58 37.4970   1
  -7   8  -9 5162.23 56.5831   1
  -7   8 -10 119.233 16.8473   1
   7  -8  11 6092.12 73.1605   1
   7  -8  12 205.109 20.9130   1
   7  -8  13 1085.83 27.8691   1
   7  -8  14 1572.98 30.9154   1
  -7   8 -15 158.324 21.8735   1
  -7   8 -16 1133.02 32.7996   1
   7  -7 -13 145.612 20.5504   1
  -7   7  12 1369.77 26.4669   1
  -7   7  11 184.477 16.0503   1
  -7   7  10 379.464 20.3754   1
  -7   7   9 655.487 23.8096   1
  -7   7   8 1278.11 31.7495   1
  -7   7   7 344.572 16.7865   1
  -7   7   6 1484.54 33.3802   1
  -7   7   5 2318.08 39.8965   1
  -7   7   4 6687.08 58.7932   1
  -7   7   3 80.1554 19.0248   1
   7  -7   6 2849.61 129.821  -2
  -7   7   2 2849.61 129.821   1
   7  -7   5 3939.48 102.353  -2
  -7   7   1 3939.48 102.353   1
   7  -7   4 982.161 69.2857  -2
  -7   7   0 982.161 69.2857   1
   7  -7   3 429.391 63.5859  -2
  -7   7  -1 429.391 63.5859   1
   7  -7   2 2940.76 68.6708  -2
  -7   7  -2 2940.76 68.6708   1
   7  -7   1 1523.14 83.4296  -2
  -7   7  -3 1523.14 83.4296   1
   7  -7   0 1104.37 54.7724  -2
  -7   7  -4 1104.37 54.7724   1
   7  -7  -1 1129.37 75.8977  -2
  -7   7  -5 1129.37 75.8977   1
   7  -7  -2 1192.38 118.944  -2
  -7   7  -6 1192.38 118.944   1
   7  -7   7 1257.22 27.5309   1
   7  -7   8 2339.62 33.1181   1
   7  -7   9 1363.55 27.6500   1
   7  -7  10 439.835 21.9287   1
   7  -7  11 528.692 23.4573   1
   7  -7  12 3470.40 44.3357   1
   7  -7  13 1544.63 35.7870   1
   7  -7  14 1506.20 41.0361   1
  -7   7 -15 983.852 42.5703   1
  -7   7 -16 311.744 26.7631   1
  -7   7 -17 419.723 20.0470   1
  -7   6  14 6.69345 10.5142   1
  -7   6  13 1338.59 30.0146   1
  -7   6  12 3087.47 44.7041   1
  -7   6  11 368.726 17.7086   1
   7  -6 -10 1675.47 28.2693   1
  -7   6   9 13.2046 15.4310   1
  -7   6   8 13174.9 103.023   1
  -7   6   7 6508.50 68.9390   1
  -7   6   6 4663.83 51.5497   1
  -7   6   5 6603.89 64.8420   1
   7  -6   7 4395.51 132.521  -2
  -7   6   4 4395.51 132.521   1
   7  -6   6 12611.1 187.488  -2
  -7   6   3 12611.1 187.488   1
  -7   6  -5 9111.59 252.656  -2
   7  -6  -2 9111.59 252.656   1
  -7   6  -4 7965.38 83.4963  -2
   7  -6  -1 7965.38 83.4963   1
  -7   6  -3 20393.7 196.925  -2
   7  -6   0 20393.7 196.925   1
  -7   6  -2 2634.46 91.5302  -2
   7  -6   1 2634.46 91.5302   1
  -7   6  -1 5622.99 127.109  -2
   7  -6   2 5622.99 127.109   1
  -7   6   0 8825.84 141.907  -2
   7  -6   3 8825.84 141.907   1
  -7   6   1 5199.03 96.3982  -2
   7  -6   4 5199.03 96.3982   1
   7  -6  -2 15070.8 181.203  -2
  -7   6  -5 15070.8 181.203   1
   7  -6   8 1190.47 24.0078   1
   7  -6   9 3358.42 38.5024   1
   7  -6  10 8391.91 72.0330   1
   7  -6  11 923.246 25.1324   1
   7  -6  12 4762.34 50.2911   1
  -7   6 -13 2582.12 40.0195   1
  -7   6 -14 527.294 24.4775   1
   7  -6  15 2327.78 45.3819   1
  -7   6 -16 169.020 27.6983   1
  -7   6 -17 1933.97 34.3339   1
  -7   5  15 42.2018 12.1170   1
  -7   5  14 425.171 17.7280   1
   7  -5 -13 1108.16 21.6393   1
  -7   5  12 20.6869 13.9009   1
  -7   5  11 784.760 19.9835   1
  -7   5  10 436.853 18.3359   1
  -7   5   9 116.353 15.0211   1
  -7   5   8 17.9899 14.6369   1
  -7   5   7 420.684 19.8216   1
  -7   5   6 831.116 23.4043   1
  -7   5   5 4118.03 42.5260   1
   7  -5   6 540.113 61.8746  -2
  -7   5   4 540.113 61.8746   1
   7  -5   5 1931.31 80.8318  -2
  -7   5   3 1931.31 80.8318   1
   7  -5   4 2479.57 65.7481  -2
  -7   5   2 2479.57 65.7481   1
   7  -5   3 458.343 41.3187  -2
  -7   5   1 458.343 41.3187   1
  -7   5  -2 1081.41 57.9861  -2
   7  -5   0 1081.41 57.9861   1
  -7   5  -1 1107.45 54.8179  -2
   7  -5   1 1107.45 54.8179   1
  -7   5   0 3353.64 108.752  -2
   7  -5   2 3353.64 108.752   1
  -7   5   1 498.368 50.1061  -2
   7  -5   3 498.368 50.1061   1
   7  -5  -2 2331.99 66.3910  -2
  -7   5  -4 2331.99 66.3910   1
   7  -5  -3 3055.88 144.745  -2
  -7   5  -5 3055.88 144.745   1
   7  -5   7 1270.68 26.7735   1
   7  -5   8 263.959 17.5630   1
   7  -5   9 1082.45 23.2042   1
   7  -5  10 11.3411 14.7221   1
   7  -5  11 244.388 18.2045   1
   7  -5  12 315.353 21.5859   1
  -7   5 -13 88.0437 16.8318   1
  -7   5 -14 20.3609 15.7878   1
  -7   5 -15 2033.70 44.0776   1
   7  -5  16 984.320 29.3843   1
  -7   5 -17 429.935 23.8640   1
   7  -4 -16 1340.68 33.4570   1
  -7   4  15 51.1412 14.3855   1
   7  -4 -14 4185.73 45.7910   1
  -7   4  13 724.825 20.6040   1
  -7   4  12 1897.94 32.2743   1
  -7   4  11 4787.84 46.2443   1
  -7   4  10 1346.61 29.0318   1
  -7   4   9 2768.32 39.3082   1
  -7   4   8 184.933 16.4066   1
  -7   4   7 7597.94 54.9384   1
  -7   4   6 8393.16 72.0468   1
   7  -4   6 5429.02 113.664  -2
  -7   4   5 5429.02 113.664   1
   7  -4   5 23129.1 164.390  -2
  -7   4   4 23129.1 164.390   1
   7  -4   4 7438.30 123.985  -2
  -7   4   3 7438.30 123.985   1
   7  -4   3 11087.3 94.0192  -2
  -7   4   2 11087.3 94.0192   1
  -7   4  -2 5030.92 78.1329  -2
   7  -4  -1 5030.92 78.1329   1
  -7   4  -1 4656.15 119.348  -2
   7  -4   0 4656.15 119.348   1
   7  -4   0 12967.2 103.424  -2
  -7   4  -1 12967.2 103.424   1
   7  -4  -1 3097.68 76.4361  -2
  -7   4  -2 3097.68 76.4361   1
   7  -4  -2 21405.3 143.143  -2
  -7   4  -3 21405.3 143.143   1
   7  -4  -3 22160.7 212.743  -2
  -7   4  -4 22160.7 212.743   1
   7  -4   7 265.315 19.3518   1
   7  -4   8 608.784 22.2332   1
   7  -4   9 6126.78 57.3338   1
   7  -4  10 1171.78 25.7908   1
   7  -4  11 13083.3 86.9499   1
   7  -4  12 139.808 18.3636   1
   7  -4  13 11486.7 95.3876   1
   7  -4  14 2984.27 49.6548   1
  -7   4 -15 789.281 28.8410   1
   7  -4  16 2830.09 30.3322   1
  -7   4 -17 870.524 43.1220   1
  -7   3  17 3633.53 52.2701   1
  -7   3  16 369.335 21.8977   1
   7  -3 -15 2465.52 30.6776   1
  -7   3  14 156.163 16.5773   1
  -7   3  13 565.769 22.7923   1
  -7   3  12 720.358 25.0857   1
  -7   3  11 139.994 17.7316   1
  -7   3  10 1003.45 25.5197   1
  -7   3   9 1882.98 35.7232   1
  -7   3   8 71.3635 16.4793   1
  -7   3   7 3097.30 33.8491   1
   7  -3   6 190.827 99.0995  -2
  -7   3   6 190.827 99.0995   1
   7  -3   5 8177.67 95.6328  -2
  -7   3   5 8177.67 95.6328   1
   7  -3   4 4665.81 74.1782  -2
  -7   3   4 4665.81 74.1782   1
   7  -3   3 413.191 39.0141  -2
  -7   3   3 413.191 39.0141   1
   7  -3   2 1205.68 38.0074  -2
  -7   3   2 1205.68 38.0074   1
   7  -3   1 384.757 45.9426  -2
  -7   3   1 384.757 45.9426   1
  -7   3   0 754.949 56.7606  -2
   7  -3   0 754.949 56.7606   1
   7  -3  -1 855.071 71.7030  -2
  -7   3  -1 855.071 71.7030   1
   7  -3  -2 2912.32 79.0681  -2
  -7   3  -2 2912.32 79.0681   1
   7  -3  -3 546.569 71.9487  -2
  -7   3  -3 546.569 71.9487   1
   7  -3   7 24.9076 15.5192   1
  -7   3  -8 427.078 19.4312   1
  -7   3  -9 703.857 22.7034   1
   7  -3  10 2374.33 35.7821   1
   7  -3  11 742.863 25.0705   1
  -7   3 -12 801.027 25.9669   1
  -7   3 -13 1161.86 30.2486   1
  -7   3 -14 16.1159 17.4431   1
   7  -3  15 291.569 20.6473   1
   7  -3  16 21.9265 17.6948   1
   7  -3  17 98.1558 14.3386   1
  -7   2  18 20.4580 12.3212   1
  -7   2  17 572.516 22.9009   1
  -7   2  16 2902.06 33.2189   1
  -7   2  15 7996.20 67.4965   1
   7  -2 -14 699.618 25.3837   1
   7  -2 -13 7490.76 71.6958   1
   7  -2 -12 64.9285 21.9276   1
  -7   2  11 794.073 24.2569   1
  -7   2  10 4956.21 54.2049   1
  -7   2   9 232.237 21.9738   1
  -7   2   8 7457.16 55.8113   1
  -7   2   7 852.144 28.3566   1
   7  -2   5 18517.5 183.119  -2
  -7   2   6 18517.5 183.119   1
   7  -2   4 15426.5 153.809  -2
  -7   2   5 15426.5 153.809   1
   7  -2   3 1059.11 57.1063  -2
  -7   2   4 1059.11 57.1063   1
   7  -2   2 29356.0 197.391  -2
  -7   2   3 29356.0 197.391   1
   7  -2   1 18230.8 244.743  -2
  -7   2   2 18230.8 244.743   1
   7  -2   0 11315.1 139.296  -2
  -7   2   1 11315.1 139.296   1
   7  -2  -1 13360.0 128.898  -2
  -7   2   0 13360.0 128.898   1
   7  -2  -2 18987.5 153.118  -2
  -7   2  -1 18987.5 153.118   1
   7  -2  -3 18346.4 187.232  -2
  -7   2  -2 18346.4 187.232   1
   7  -2  -4 1078.00 108.894  -2
  -7   2  -3 1078.00 108.894   1
  -7   2  -6 629.552 24.5672   1
  -7   2  -7 9642.55 77.5970   1
  -7   2  -8 427.687 19.2771   1
  -7   2  -9 5685.14 55.5157   1
   7  -2  10 1147.75 22.6063   1
   7  -2  11 4108.54 48.8575   1
   7  -2  12 3687.46 47.3610   1
   7  -2  13 341.401 21.1887   1
   7  -2  14 7171.48 72.0155   1
   7  -2  15 5292.19 67.2894   1
  -7   2 -16 41.7684 23.6293   1
  -7   1  19 1747.49 43.0944   1
   7  -1 -18 1298.72 24.6237   1
   7  -1 -17 1047.01 26.7259   1
  -7   1  16 7645.35 72.6462   1
  -7   1  15 749.129 28.7368   1
  -7   1  14 3779.57 49.0831   1
  -7   1  13 29.6737 21.2134   1
   7  -1 -12 912.630 28.7901   1
   7  -1 -11 2205.39 47.7961   1
  -7   1  10 113.710 20.7929   1
  -7   1   9 12656.5 88.8555   1
  -7   1   8 1772.14 29.0144   1
   7  -1   5 1283.17 121.008  -2
  -7   1   7 1283.17 121.008   1
   7  -1   4 5001.91 121.136  -2
  -7   1   6 5001.91 121.136   1
   7  -1   3 6528.67 91.2729  -2
  -7   1   5 6528.67 91.2729   1
   7  -1   2 5261.73 82.0351  -2
  -7   1   4 5261.73 82.0351   1
   7  -1   1 1063.48 42.1437  -2
  -7   1   3 1063.48 42.1437   1
   7  -1   0 2208.74 65.5422  -2
  -7   1   2 2208.74 65.5422   1
   7  -1  -1 4777.84 80.1899  -2
  -7   1   1 4777.84 80.1899   1
   7  -1  -2 1534.20 62.6201  -2
  -7   1   0 1534.20 62.6201   1
   7  -1  -3 1196.51 76.4405  -2
  -7   1  -1 1196.51 76.4405   1
   7  -1  -4 7749.10 132.410  -2
  -7   1  -2 7749.10 132.410   1
   7  -1  -5 14865.5 243.607  -2
  -7   1  -3 14865.5 243.607   1
   7  -1   6 27.5207 17.6921   1
   7  -1   7 940.540 24.9421   1
   7  -1   8 369.065 19.4924   1
   7  -1   9 263.025 17.9204   1
   7  -1  10 963.256 24.2549   1
   7  -1  11 19.0701 14.5867   1
   7  -1  12 1484.69 27.3235   1
  -7   1 -13 614.639 22.9425   1
   7  -1  14 81.4857 19.4492   1
   7  -1  15 330.452 24.0160   1
   7  -1  16 509.895 30.5747   1
   7   0 -19 2401.50 37.6940   1
   7   0 -18 104.669 20.3489   1
   7   0 -17 1132.82 30.6711   1
  -7   0  16 40.4582 20.5476   1
  -7   0  15 1560.21 34.8393   1
  -7   0  14 2246.36 48.9266   1
  -7   0  13 762.280 27.9439   1
  -7   0  12 63.5467 20.8118   1
  -7   0  11 634.988 27.8261   1
  -7   0  10 8666.16 81.2196   1
  -7   0   9 17779.8 138.402   1
   7   0   5 5971.88 196.685  -2
  -7   0   8 5971.88 196.685   1
   7   0   4 29673.1 364.609  -2
  -7   0   7 29673.1 364.609   1
   7   0   3 22141.7 229.320  -2
  -7   0   6 22141.7 229.320   1
   7   0   2 4867.91 84.0966  -2
  -7   0   5 4867.91 84.0966   1
   7   0   1 19611.9 212.151  -2
  -7   0   4 19611.9 212.151   1
   7   0   0 5822.23 101.494  -2
  -7   0   3 5822.23 101.494   1
   7   0  -1 16164.9 179.272  -2
  -7   0   2 16164.9 179.272   1
   7   0  -2 6051.82 91.8807  -2
  -7   0   1 6051.82 91.8807   1
   7   0  -3 14754.4 167.875  -2
  -7   0   0 14754.4 167.875   1
   7   0  -4 13562.5 131.759  -2
  -7   0  -1 13562.5 131.759   1
   7   0  -5 8150.99 137.341  -2
  -7   0  -2 8150.99 137.341   1
   7   0  -6 33608.6 358.261  -2
  -7   0  -3 33608.6 358.261   1
   7   0   6 15809.3 99.3084   1
   7   0   7 815.487 24.6714   1
   7   0   8 391.152 21.3624   1
   7   0   9 176.902 15.8112   1
   7   0  10 4196.80 45.3560   1
   7   0  11 6400.13 68.2299   1
   7   0  12 8.34500 15.3574   1
   7   0  13 4612.15 59.2304   1
   7   0  14 1011.26 38.0597   1
   7   0  15 3307.40 65.5183   1
   7   0  16 2121.58 37.4474   1
  -7  -1  19 49.6379 16.0411   1
   7   1 -18 2851.45 47.8907   1
   7   1 -17 657.938 33.8908   1
  -7  -1  16 3200.86 72.9195   1
  -7  -1  15 8791.66 100.788   1
  -7  -1  14 107.069 24.1364   1
  -7  -1  13 3636.77 54.1589   1
  -7  -1  12 493.918 28.0110   1
  -7  -1  11 1026.54 33.3267   1
  -7  -1  10 296.657 24.9966   1
  -7  -1   9 1437.18 29.5339   1
   7   1   4 5950.68 138.031  -2
  -7  -1   8 5950.68 138.031   1
   7   1   3 838.918 113.507  -2
  -7  -1   7 838.918 113.507   1
   7   1   2 18506.4 198.221  -2
  -7  -1   6 18506.4 198.221   1
   7   1   1 5821.18 102.668  -2
  -7  -1   5 5821.18 102.668   1
   7   1   0 1991.22 89.9212  -2
  -7  -1   4 1991.22 89.9212   1
   7   1  -1 2234.06 61.7316  -2
  -7  -1   3 2234.06 61.7316   1
   7   1  -2 7196.09 93.3227  -2
  -7  -1   2 7196.09 93.3227   1
   7   1  -3 1568.08 46.1115  -2
  -7  -1   1 1568.08 46.1115   1
   7   1  -4 4551.23 88.5061  -2
  -7  -1   0 4551.23 88.5061   1
   7   1  -5 1944.00 60.6042  -2
  -7  -1  -1 1944.00 60.6042   1
   7   1  -6 8441.62 137.177  -2
  -7  -1  -2 8441.62 137.177   1
   7   1  -7 644.608 112.102  -2
  -7  -1  -3 644.608 112.102   1
   7   1   5 788.378 22.9999   1
   7   1   6 120.072 18.4851   1
   7   1   7 623.631 21.5903   1
   7   1   8 686.145 21.6199   1
   7   1   9 1136.26 24.3370   1
   7   1  10 209.756 17.8478   1
   7   1  11 37.9042 14.2262   1
   7   1  12 919.562 26.2043   1
   7   1  13 36.6430 15.3738   1
   7   1  14 11.7178 15.8569   1
   7   1  15 9.73053 14.6115   1
  -7  -2  20 437.058 17.4073   1
   7   2 -19 541.333 27.5325   1
   7   2 -18 2626.06 53.7823   1
   7   2 -17 511.838 28.8964   1
  -7  -2  16 315.556 26.7305   1
  -7  -2  15 5430.96 69.7487   1
  -7  -2  14 1.63212 24.0232   1
  -7  -2  13 2102.43 45.9718   1
  -7  -2  12 1616.51 36.4939   1
  -7  -2  11 1594.88 31.6603   1
  -7  -2  10 1527.01 26.0409   1
   7   2   4 26628.0 379.355  -2
  -7  -2   9 26628.0 379.355   1
   7   2   3 18818.6 205.655  -2
  -7  -2   8 18818.6 205.655   1
   7   2   2 3805.72 89.6126  -2
  -7  -2   7 3805.72 89.6126   1
   7   2   1 12094.7 119.081  -2
  -7  -2   6 12094.7 119.081   1
   7   2   0 12399.1 133.832  -2
  -7  -2   5 12399.1 133.832   1
   7   2  -1 11097.8 133.440  -2
  -7  -2   4 11097.8 133.440   1
   7   2  -2 12878.1 98.5325  -2
  -7  -2   3 12878.1 98.5325   1
   7   2  -3 4951.53 81.5279  -2
  -7  -2   2 4951.53 81.5279   1
   7   2  -4 31305.9 246.941  -2
  -7  -2   1 31305.9 246.941   1
   7   2  -5 6269.74 104.206  -2
  -7  -2   0 6269.74 104.206   1
   7   2  -6 13860.8 143.326  -2
  -7  -2  -1 13860.8 143.326   1
   7   2  -7 10290.3 150.552  -2
  -7  -2  -2 10290.3 150.552   1
   7   2   5 1491.41 32.0090   1
  -7  -2  -6 5659.24 58.4054   1
   7   2   7 1630.56 32.7327   1
   7   2   8 22.9902 16.4366   1
   7   2   9 3899.19 53.4559   1
   7   2  10 5960.16 53.1866   1
   7   2  11 5910.32 63.1780   1
   7   2  12 11983.3 95.1885   1
   7   2  13 131.657 15.3991   1
   7   2  14 1149.19 27.3329   1
  -7  -3  20 392.962 26.8659   1
  -7  -3  19 5581.69 82.5489   1
   7   3 -18 660.307 35.0725   1
  -7  -3  17 1289.33 34.3865   1
   7   3 -16 2414.99 45.7145   1
  -7  -3  15 1297.29 43.5444   1
   7   3 -14 2110.10 48.6963   1
  -7  -3  13 28.8417 27.2302   1
  -7  -3  12 1034.39 36.6858   1
  -7  -3  11 5691.80 70.3216   1
  -7  -3  10 228.050 21.6867   1
   7   3   3 6783.04 106.440  -2
  -7  -3   9 6783.04 106.440   1
   7   3   2 8328.28 150.405  -2
  -7  -3   8 8328.28 150.405   1
   7   3   1 2688.89 68.8681  -2
  -7  -3   7 2688.89 68.8681   1
   7   3   0 703.654 61.2312  -2
  -7  -3   6 703.654 61.2312   1
   7   3  -1 2342.96 62.9458  -2
  -7  -3   5 2342.96 62.9458   1
   7   3  -2 727.938 41.9400  -2
  -7  -3   4 727.938 41.9400   1
   7   3  -3 268.517 48.3409  -2
  -7  -3   3 268.517 48.3409   1
   7   3  -4 1210.71 54.9386  -2
  -7  -3   2 1210.71 54.9386   1
   7   3  -5 2151.93 64.8926  -2
  -7  -3   1 2151.93 64.8926   1
   7   3  -6 743.299 52.6974  -2
  -7  -3   0 743.299 52.6974   1
   7   3  -7 5753.92 120.322  -2
  -7  -3  -1 5753.92 120.322   1
   7   3  -8 3773.58 85.4866  -2
  -7  -3  -2 3773.58 85.4866   1
   7   3   4 334.861 22.2410   1
   7   3   5 835.258 24.9183   1
   7   3   6 33.2966 18.3401   1
   7   3   7 57.7827 18.7184   1
   7   3   8 16.3988 16.6183   1
   7   3   9 113.741 15.5767   1
   7   3  10 408.845 15.4267   1
   7   3  11 596.980 22.1301   1
   7   3  12 242.192 15.7989   1
   7   3  13 1566.81 24.0752   1
   7   3  14 41.7486 21.0286   1
  -7  -4  20 1441.77 38.1326   1
  -7  -4  19 2417.99 84.0663   1
  -7  -4  18 29.5975 19.5167   1
  -7  -4  17 3910.09 60.7370   1
  -7  -4  16 2309.36 54.6424   1
   7   4 -15 3141.62 74.2833   1
   7   4 -14 4377.25 77.9370   1
  -7  -4  13 1849.60 61.1102   1
  -7  -4  12 90.4849 35.3571   1
  -7  -4  11 836.975 30.7037   1
   7   4   3 5492.81 133.934  -2
  -7  -4  10 5492.81 133.934   1
   7   4   2 9186.68 158.084  -2
  -7  -4   9 9186.68 158.084   1
   7   4   1 4920.05 116.013  -2
  -7  -4   8 4920.05 116.013   1
   7   4   0 30555.7 269.284  -2
  -7  -4   7 30555.7 269.284   1
   7   4  -1 2215.06 72.7519  -2
  -7  -4   6 2215.06 72.7519   1
   7   4  -2 16296.3 144.095  -2
  -7  -4   5 16296.3 144.095   1
   7   4  -3 1682.55 67.3880  -2
  -7  -4   4 1682.55 67.3880   1
   7   4  -4 1207.38 61.0026  -2
  -7  -4   3 1207.38 61.0026   1
   7   4  -5 13264.2 139.879  -2
  -7  -4   2 13264.2 139.879   1
   7   4  -6 1267.92 61.6401  -2
  -7  -4   1 1267.92 61.6401   1
   7   4  -7 20596.9 190.937  -2
  -7  -4   0 20596.9 190.937   1
   7   4  -8 5371.59 114.847  -2
  -7  -4  -1 5371.59 114.847   1
   7   4  -9 4687.93 109.582  -2
  -7  -4  -2 4687.93 109.582   1
   7   4 -10 14401.6 270.384  -2
  -7  -4  -3 14401.6 270.384   1
   7   4   4 1334.42 28.5556   1
   7   4   5 4369.42 55.9295   1
   7   4   6 2402.80 35.7900   1
   7   4   7 1615.29 29.1465   1
   7   4   8 5112.88 42.5683   1
   7   4   9 132.631 14.6044   1
   7   4  10 5094.02 46.6089   1
   7   4  11 1316.73 22.5758   1
   7   4  12 1229.26 29.0548   1
  -7  -4 -13 3976.96 65.6581   1
  -7  -5  20 398.253 24.3901   1
  -7  -5  19 2710.27 48.6285   1
  -7  -5  18 7756.17 109.667   1
  -7  -5  17 1060.82 40.5456   1
  -7  -5  16 1927.89 49.4286   1
   7   5 -15 12401.4 114.821   1
  -7  -5  14 65.0655 29.7750   1
  -7  -5  13 2095.46 46.9441   1
  -7  -5  12 2372.50 45.6912   1
   7   5   3 420.080 105.416  -2
  -7  -5  11 420.080 105.416   1
   7   5   2 5731.69 113.799  -2
  -7  -5  10 5731.69 113.799   1
   7   5   1 3219.44 105.335  -2
  -7  -5   9 3219.44 105.335   1
   7   5   0 15175.7 129.894  -2
  -7  -5   8 15175.7 129.894   1
   7   5  -1 2262.49 109.412  -2
  -7  -5   7 2262.49 109.412   1
   7   5  -2 5399.19 112.061  -2
  -7  -5   6 5399.19 112.061   1
   7   5  -3 8406.30 124.488  -2
  -7  -5   5 8406.30 124.488   1
   7   5  -4 134.078 47.8304  -2
  -7  -5   4 134.078 47.8304   1
  -7  -5   5 5501.51 82.8707  -2
   7   5  -3 5501.51 82.8707   1
  -7  -5   6 3429.26 75.1437  -2
[truncated: 112,795 more chars]
