# Supplementary material for: Crystal structure of (E)-N-(4-bromo­phen­yl)-2-cyano-3-[3-(2-methyl­prop­yl)-1-phenyl-1H-pyrazol-4-yl]prop-2-enamide
Source: Acta Crystallogr E Crystallogr Commun. 2024 Apr 23;80(Pt 5):501–5. doi: 10.1107/S2056989024003086 (PMC11074575; doi:10.1107/S2056989024003086)
Supplement: Supplementary file 2 [file e-80-00501-Isup2.hkl]

data_I                                                                          
_shelx_title ' elg_m16_5 in P-1'                                                
_shelx_refln_list_code          4                                               
_shelx_F_calc_maximum      246.38                                               
_exptl_crystal_F_000       920.00                                               
_reflns_d_resolution_high  0.7812                                               
                                                                                
loop_                                                                           
 _space_group_symop_operation_xyz                                               
 'x, y, z'                                                                      
 '-x, -y, -z'                                                                   
                                                                                
_cell_length_a     9.2260                                                       
_cell_length_b    12.7703                                                       
_cell_length_c    18.6607                                                       
_cell_angle_alpha 109.790                                                       
_cell_angle_beta   96.720                                                       
_cell_angle_gamma  90.657                                                       
                                                                                
_shelx_F_squared_multiplier     1.000                                           
                                                                                
loop_                                                                           
 _refln_index_h                                                                 
 _refln_index_k                                                                 
 _refln_index_l                                                                 
 _refln_F_squared_calc                                                          
 _refln_F_squared_meas                                                          
 _refln_F_squared_sigma                                                         
 _refln_observed_status                                                         
   0   0  -1      10995.07       8974.03        21.75 o                         
   0   0   2      14956.77      13337.39        38.72 o                         
   0   0   3        301.42        202.27         5.67 o                         
   0   0  -4       8732.26       8580.74        40.53 o                         
   0   0  -5         36.54         41.27         3.54 o                         
   0   0   6         37.16          6.34         3.38 o                         
   0   0   7       2183.36       1930.92        19.92 o                         
   0   0  -8       7938.84       8090.07        35.12 o                         
   0   0   9      14555.33      15152.72        46.39 o                         
   0   0 -10      10779.13      11561.06        33.14 o                         
   0   0  11          1.07          5.54         2.04 o                         
   0   0 -12       1028.44        967.01         7.03 o                         
   0   0  13       3839.59       3753.75        15.92 o                         
   0   0  14        115.61         77.19         2.82 o                         
   0   0  15        746.38        739.82         8.33 o                         
   0   0 -16          1.71          6.10         2.32 o                         
   0   0 -17        184.98        198.75         4.39 o                         
   0   0  18       2785.94       3032.66        19.82 o                         
   0   0  19        502.96        523.18         7.73 o                         
   0   0 -20       1041.95       1099.99        13.64 o                         
   0   0 -21        175.84        212.95         7.57 o                         
   0   0 -22        169.70        149.51         5.57 o                         
   0   1 -22         45.71         44.43         3.34 o                         
   0  -1  21        191.41        187.11         4.78 o                         
   0  -1  20        326.57        354.28         9.62 o                         
   0  -1  19        406.35        442.17         7.57 o                         
   0   1 -18        618.85        672.09         9.46 o                         
   0  -1  17         67.60         57.24         3.92 o                         
   0   1 -16        345.90        332.26         5.49 o                         
   0   1 -15        359.89        334.21         5.70 o                         
   0   1 -14        165.22        174.92         3.97 o                         
   0  -1  13        945.60        908.21        10.03 o                         
   0   1 -12         60.90         54.16         2.81 o                         
   0   1 -11        307.99        288.91         5.10 o                         
   0  -1  10        563.06        535.35         7.31 o                         
   0   1  -9         11.76         13.73         2.69 o                         
   0  -1   8        660.03        566.74         8.28 o                         
   0   1  -7         35.52         45.62         4.39 o                         
   0   1  -6        345.70        311.03         9.54 o                         
   0   1  -5        126.39        103.05         4.63 o                         
   0   1  -4        140.91        128.27         4.83 o                         
   0   1  -3         10.75         10.72         1.99 o                         
   0  -1   2         13.28         14.77         1.93 o                         
   0   1  -1         21.40         22.98         1.82 o                         
   0  -1   0          8.17          7.05         1.87 o                         
   0  -1  -1         39.29         45.39         3.54 o                         
   0  -1  -2         11.46         14.62         2.59 o                         
   0  -1  -3         48.42         50.40         2.99 o                         
   0  -1  -4         85.61         70.27         3.95 o                         
   0   1   5        125.27         96.65         4.58 o                         
   0  -1  -6        104.48         98.40         4.60 o                         
   0   1   7        419.03        364.49         5.10 o                         
   0   1   8         20.00         26.36         2.70 o                         
   0   1   9        551.60        491.22         7.23 o                         
   0  -1 -10        163.62        151.90         3.87 o                         
   0  -1 -11        120.63        112.23         3.38 o                         
   0  -1 -12        564.41        533.12         4.87 o                         
   0  -1 -13         55.14         52.06         2.22 o                         
   0  -1 -14        410.60        348.85         5.02 o                         
   0   1  15        188.93        164.03         3.61 o                         
   0   1  16        202.00        187.09         4.00 o                         
   0   1  17        444.77        451.41         6.99 o                         
   0   1  18        137.82        137.22         4.35 o                         
   0  -1 -19        508.20        574.63        10.18 o                         
   0   1  20        435.86        445.47         8.58 o                         
   0  -1 -21         63.68         56.36         3.23 o                         
   0  -2  22         15.96         12.24         2.60 o                         
   0   2 -21       1122.30       1230.92        15.72 o                         
   0   2 -20        637.59        633.81         8.49 o                         
   0   2 -19        340.54        391.32         7.88 o                         
   0   2 -18        711.47        701.55        13.09 o                         
   0  -2  17        760.40        735.69        11.68 o                         
   0  -2  16        688.07        661.10        12.15 o                         
   0   2 -15        423.35        387.75         6.30 o                         
   0   2 -14       1075.07       1145.84         8.95 o                         
   0  -2  13       1505.09       1413.15        11.31 o                         
   0  -2  12       3733.06       3909.90        21.25 o                         
   0  -2  11       4651.29       4784.49        35.97 o                         
   0   2 -10        873.10        950.31         8.20 o                         
   0   2  -9       1512.27       1277.38        14.64 o                         
   0   2  -8      12333.93      11545.85        71.87 o                         
   0   2  -7       4312.07       4103.48        35.54 o                         
   0   2  -6       6337.72       5598.42        33.56 o                         
   0   2  -5        813.89        659.72        11.76 o                         
   0  -2   4      16853.26      15879.28        62.52 o                         
   0  -2   3      20824.61      19235.85        76.42 o                         
   0  -2   2       4375.99       4482.35        28.57 o                         
   0   2  -1         18.26         28.26         2.96 o                         
   0   2   0       7353.83       7521.06        40.04 o                         
   0   2   1      60703.21      60544.62       115.40 o                         
   0   2   2       5632.15       5856.27        35.97 o                         
   0   2   3       2344.49       2479.51        30.46 o                         
   0  -2  -4       6437.82       6322.77        27.27 o                         
   0   2   5       4814.25       4875.41        29.17 o                         
   0  -2  -6      18839.66      19263.96        58.33 o                         
   0   2   7       1598.04       1391.65        12.89 o                         
   0   2   8        528.42        467.25         6.19 o                         
   0  -2  -9       2672.64       2573.23        16.26 o                         
   0  -2 -10       1415.72       1427.50         9.83 o                         
   0   2  11       1687.80       1614.41        11.17 o                         
   0   2  12        514.08        513.49         5.41 o                         
   0  -2 -13        924.44        938.60        10.05 o                         
   0   2  14       1244.82       1337.20        10.66 o                         
   0  -2 -15        507.66        506.76         6.57 o                         
   0   2  16       1689.38       1624.88        17.08 o                         
   0  -2 -17        206.83        188.12         5.37 o                         
   0  -2 -18       1183.97       1121.46        14.29 o                         
   0  -2 -19       2742.34       3035.61        23.44 o                         
   0   2  20         45.65         40.17         3.17 o                         
   0  -2 -21        762.47        534.69         8.68 o                         
   0  -3  23        102.13         84.86         4.91 o                         
   0  -3  22        214.37        221.75         4.57 o                         
   0   3 -21        143.12        138.90         4.23 o                         
   0   3 -20        445.99        477.70         9.98 o                         
   0   3 -19        373.34        398.63         8.93 o                         
   0   3 -18        155.23        145.88         5.66 o                         
   0   3 -17        382.48        393.11         7.16 o                         
   0  -3  16        314.24        322.92         6.95 o                         
   0   3 -15        212.33        185.34         5.50 o                         
   0   3 -14        231.66        216.86         5.40 o                         
   0   3 -13        295.68        299.38         5.06 o                         
   0   3 -12       1344.13       1290.13        13.01 o                         
   0   3 -11         86.01         76.98         4.94 o                         
   0   3 -10        662.57        610.33        11.85 o                         
   0  -3   9        455.35        405.09         8.98 o                         
   0  -3   8         56.55         39.82         5.20 o                         
   0  -3   7       1101.93       1052.76        25.79 o                         
   0  -3   6        101.07         98.58         5.00 o                         
   0  -3   5        219.62        223.55         6.79 o                         
   0   3  -4        165.71        165.61         5.12 o                         
   0   3  -3         49.81         58.83         3.70 o                         
   0   3  -2        133.26        137.66         4.94 o                         
   0   3  -1         49.35         54.37         4.18 o                         
   0   3   0         25.99         33.86         3.88 o                         
   0  -3  -1        152.29        142.97         6.35 o                         
   0  -3  -2        116.78         85.06         3.62 o                         
   0  -3  -3         33.77         32.48         3.16 o                         
   0   3   4        373.31        355.48         7.57 o                         
   0  -3  -5        161.73        145.02         3.39 o                         
   0   3   6        159.36        130.75         3.22 o                         
   0   3   7        227.05        197.11         4.10 o                         
   0  -3  -8        249.30        246.02         4.82 o                         
   0  -3  -9        448.58        415.48         4.92 o                         
   0   3  10        141.43        129.88         2.93 o                         
   0   3  11        104.78         92.73         2.94 o                         
   0  -3 -12         76.20         65.76         2.78 o                         
   0   3  13        464.30        445.44         5.93 o                         
   0   3  14        133.60        108.11         3.59 o                         
   0  -3 -15        208.76        178.34         5.53 o                         
   0   3  16        304.95        297.30         5.94 o                         
   0   3  17        224.99        235.99         5.88 o                         
   0   3  18        339.16        355.89         7.53 o                         
   0   3  19         71.73         72.98         4.47 o                         
   0  -3 -20        162.47        130.51         5.81 o                         
   0   4 -23        774.19        684.35        10.63 o                         
   0   4 -22        530.04        600.89        12.09 o                         
   0   4 -21        747.27        732.30         9.68 o                         
   0  -4  20       2551.24       2827.19        30.55 o                         
   0  -4  19        472.47        412.50        10.20 o                         
   0  -4  18        134.84        129.36         5.33 o                         
   0  -4  17        329.90        318.22         7.04 o                         
   0  -4  16        410.88        372.25         7.69 o                         
   0   4 -15       1079.45       1139.79        12.97 o                         
   0  -4  14        390.91        374.73         6.48 o                         
   0   4 -13       4989.03       4966.53        31.73 o                         
   0  -4  12       5848.74       5818.79        30.56 o                         
   0   4 -11       8339.96       8687.61        52.91 o                         
   0  -4  10       7889.21       8312.88        64.83 o                         
   0   4  -9       2315.57       1987.56        18.09 o                         
   0   4  -8        331.82        351.19         9.76 o                         
   0  -4   7       6760.37       6460.01        47.29 o                         
   0   4  -6       2933.42       2831.77        24.20 o                         
   0   4  -5       3118.73       2964.38        33.06 o                         
   0   4  -4       2070.71       2083.09        18.91 o                         
   0   4  -3      18437.73      19738.26        77.48 o                         
   0   4  -2      11188.34      11120.10        70.90 o                         
   0   4  -1       9045.48       9839.19        52.35 o                         
   0  -4   0       5141.96       5419.25        44.15 o                         
   0   4   1       1064.83       1121.79        11.61 o                         
   0   4   2       2255.62       2167.87        27.24 o                         
   0  -4  -3       3610.49       3708.89        29.66 o                         
   0   4   4        787.33        723.50         9.44 o                         
   0   4   5       3604.22       3567.84        21.27 o                         
   0  -4  -6       2893.55       2917.39        18.04 o                         
   0  -4  -7       7871.77       7633.69        34.85 o                         
   0  -4  -8       5390.75       5409.46        20.03 o                         
   0  -4  -9       2077.36       2003.22        13.09 o                         
   0   4  10        648.03        633.16         5.81 o                         
   0  -4 -11        412.11        413.83         5.66 o                         
   0   4  12       1200.49       1186.43        10.84 o                         
   0   4  13        986.06       1031.63         8.93 o                         
   0   4  14        394.75        434.27         7.48 o                         
   0   4  15       1417.42       1340.41        13.04 o                         
   0  -4 -16        850.47        921.69        11.82 o                         
   0   4  17       1389.33       1500.61        18.68 o                         
   0   4  18        181.71        179.74         4.96 o                         
   0  -4 -19        911.48        892.97        11.56 o                         
   0  -5  23        184.29        169.32         4.77 o                         
   0   5 -22         76.12         70.69         3.72 o                         
   0  -5  21        239.70        244.97         6.13 o                         
   0   5 -20        137.01        158.83         6.39 o                         
   0   5 -19        727.66        798.71        11.40 o                         
   0   5 -18        280.49        284.78         6.44 o                         
   0   5 -17         38.19         31.42         3.53 o                         
   0   5 -16        648.76        634.49         9.06 o                         
   0  -5  15        235.10        228.97         6.35 o                         
   0  -5  14        549.44        483.47         8.45 o                         
   0   5 -13        423.88        384.54         8.03 o                         
   0   5 -12         25.49         19.59         4.92 o                         
   0   5 -11       1132.81       1007.83        15.28 o                         
   0   5 -10        165.66        164.72         8.18 o                         
   0  -5   9        385.18        345.26        10.73 o                         
   0   5  -8        443.22        417.92        12.05 o                         
   0   5  -7        154.96        154.82         8.23 o                         
   0   5  -6        651.09        618.42        15.91 o                         
   0   5  -5          1.52          6.00         4.37 o                         
   0   5  -4        180.76        159.70         8.39 o                         
   0   5  -3        492.47        547.76        10.58 o                         
   0  -5   2        386.18        435.06         8.96 o                         
   0  -5   1        342.13        366.42         9.43 o                         
   0  -5   0          0.60          4.59         3.91 o                         
   0   5   1        289.97        308.88         6.97 o                         
   0  -5  -2        266.43        293.81         6.65 o                         
   0  -5  -3        161.66        149.91         4.84 o                         
   0  -5  -4        129.90        122.31         3.58 o                         
   0   5   5         65.36         71.62         3.02 o                         
   0  -5  -6        382.81        384.20         6.03 o                         
   0   5   7         74.92         67.01         2.91 o                         
   0   5   8        156.26        143.83         3.30 o                         
   0   5   9        601.30        605.96         6.01 o                         
   0   5  10        143.48        143.71         3.37 o                         
   0   5  11        217.49        200.93         4.47 o                         
   0   5  12         28.36         19.94         2.82 o                         
   0   5  13        125.21        117.32         4.08 o                         
   0  -5 -14        508.81        458.54         7.79 o                         
   0   5  15         46.66         49.50         4.14 o                         
   0   5  16        149.05        138.06         5.36 o                         
   0   5  17        222.01        230.89         6.61 o                         
   0   5  18        155.94        167.01         6.92 o                         
   0   6 -23         34.76         27.30         3.90 o                         
   0   6 -22        497.35        500.39         7.18 o                         
   0   6 -21         20.29         23.10         3.51 o                         
   0   6 -20       1215.98       1215.39        13.35 o                         
   0   6 -19       1616.38       1755.28        19.59 o                         
   0  -6  18        464.28        456.25         7.26 o                         
   0  -6  17        127.57        114.30         5.25 o                         
   0  -6  16        999.63       1023.97        14.50 o                         
   0   6 -15       1600.05       1627.79        16.30 o                         
   0   6 -14       5714.10       5731.04        30.46 o                         
   0   6 -13        198.88        181.31         5.41 o                         
   0   6 -12       2198.72       2311.69        26.58 o                         
   0   6 -11        488.77        399.24        10.97 o                         
   0   6 -10       4778.96       5161.51        63.28 o                         
   0  -6   9       2606.95       2296.49        31.63 o                         
   0   6  -8        379.73        413.98        10.39 o                         
   0  -6   7       4865.35       4652.22        66.36 o                         
   0   6  -6      10345.96      11705.34       100.32 o                         
   0   6  -5       3268.42       3467.04        45.09 o                         
   0   6  -4       6404.33       6652.16        49.78 o                         
   0   6  -3       2253.66       2438.00        32.09 o                         
   0   6  -2      10752.47      11334.66        63.79 o                         
   0  -6   1       9481.58      10384.81        71.40 o                         
   0  -6   0       8574.94       9945.66        65.87 o                         
   0   6   1       7461.90       8186.33        61.22 o                         
   0   6   2        942.00       1128.47        11.25 o                         
   0   6   3       2342.80       2166.99        16.73 o                         
   0   6   4       3229.61       3377.58        17.39 o                         
   0   6   5        508.85        454.76         5.30 o                         
   0  -6  -6       4923.28       5002.73        21.45 o                         
   0   6   7        596.13        630.54         6.89 o                         
   0   6   8       7147.68       7372.06        29.15 o                         
   0   6   9       4706.35       5248.56        19.58 o                         
   0   6  10       1449.96       1606.81        10.95 o                         
   0   6  11        367.83        386.07         5.49 o                         
   0  -6 -12        159.13        148.46         4.01 o                         
   0   6  13        581.70        603.48         9.10 o                         
   0   6  14        556.86        565.30         9.09 o                         
   0   6  15         55.32         60.43         4.44 o                         
   0   6  16       1012.95       1100.55        16.21 o                         
   0   6  17         11.91         11.61         3.49 o                         
   0   7 -23        120.71        121.26         3.71 o                         
   0   7 -22        340.99        328.52         6.95 o                         
   0  -7  21          3.30          3.18         3.05 o                         
   0  -7  20        553.76        568.07         8.75 o                         
   0  -7  19        317.35        339.77         6.80 o                         
   0   7 -18        172.59        189.42         6.35 o                         
   0   7 -17        237.10        203.19         7.19 o                         
   0   7 -16          4.57          2.47         3.63 o                         
   0  -7  15        831.57        840.06        12.38 o                         
   0  -7  14        101.57        102.30         4.60 o                         
   0  -7  13        941.09        895.01        11.11 o                         
   0  -7  12        856.21        921.39        11.87 o                         
   0  -7  11         35.94         42.21         3.60 o                         
   0  -7  10       1086.62       1057.44        13.01 o                         
   0   7  -9        527.56        506.30        10.09 o                         
   0  -7   8        292.82        263.84        16.35 o                         
   0  -7   7        801.18        864.31        23.03 o                         
   0  -7   6         49.40         54.22         7.96 o                         
   0   7  -5        296.51        258.92        11.72 o                         
   0   7  -4         10.75          4.06         5.32 o                         
   0   7  -3          4.70          9.75         7.14 o                         
   0   7  -2        264.46        266.98         8.61 o                         
   0   7  -1         82.58         90.19         5.40 o                         
   0   7   0        390.32        374.86         8.15 o                         
   0   7   1         97.92         90.62         4.90 o                         
   0   7   2        177.76        166.80         5.21 o                         
   0   7   3        556.65        543.97         6.87 o                         
   0   7   4         30.27         41.48         2.82 o                         
   0   7   5        285.48        286.01         4.29 o                         
   0   7   6        316.52        298.67         4.59 o                         
   0   7   7         67.65         67.97         3.12 o                         
   0  -7  -8        313.09        308.30         4.97 o                         
   0   7   9          5.35          8.12         2.68 o                         
   0   7  10        238.72        256.77         4.76 o                         
   0  -7 -11         77.97         77.86         3.32 o                         
   0   7  12        111.44        122.98         4.23 o                         
   0   7  13        246.59        262.73         7.57 o                         
   0   7  14          4.71          5.59         3.46 o                         
   0   7  15        220.66        218.60         5.95 o                         
   0   7  16         40.45         37.38         3.71 o                         
   0   8 -23        315.79        342.03        10.42 o                         
   0  -8  22        162.51        130.31         4.70 o                         
   0   8 -21        145.20        135.44         4.84 o                         
   0  -8  20        583.97        579.73         8.99 o                         
   0   8 -19         20.15         15.78         3.73 o                         
   0  -8  18        989.23        945.76        14.95 o                         
   0  -8  17        313.76        277.51         6.74 o                         
   0  -8  16         54.19         35.79         4.30 o                         
   0  -8  15        658.63        594.29        10.75 o                         
   0  -8  14       3095.18       3050.63        23.32 o                         
   0  -8  13       2260.26       2253.61        20.02 o                         
   0  -8  12       1455.59       1410.41        16.72 o                         
   0   8 -11        186.14        200.07         5.06 o                         
   0  -8  10       3864.90       3814.13        20.73 o                         
   0  -8   9         45.62         56.94         4.06 o                         
   0  -8   8       5274.96       5290.49        42.72 o                         
   0  -8   7       4270.23       4640.58        27.10 o                         
   0  -8   6       2625.71       2797.61        23.26 o                         
   0   8  -5       2062.09       2112.70        22.48 o                         
   0  -8   4        818.47        894.61        14.67 o                         
   0   8  -3       4109.42       4029.63        25.32 o                         
   0   8  -2        889.44        945.66        16.87 o                         
   0   8  -1      10178.46      10845.68        45.04 o                         
   0   8   0       4366.31       4797.30        40.61 o                         
   0   8   1        115.90        128.67         4.50 o                         
   0   8   2       2849.78       3013.72        17.90 o                         
   0   8   3        537.79        644.43         7.10 o                         
   0  -8  -4       3053.90       3269.19        17.72 o                         
   0   8   5       2062.23       2195.95        14.77 o                         
   0  -8  -6       4645.90       4842.05        22.12 o                         
   0   8   7       1929.25       1992.58        14.67 o                         
   0  -8  -8        151.97        135.63         3.86 o                         
   0  -8  -9        838.72        952.80         7.76 o                         
   0   8  10       1605.14       1689.31        14.90 o                         
   0  -8 -11         26.88         24.25         3.31 o                         
   0  -8 -12       1743.47       1951.37        20.05 o                         
   0  -8 -13        428.83        507.97         9.22 o                         
   0  -8 -14        458.35        503.85         7.50 o                         
   0  -8 -15        122.60        131.83         4.47 o                         
   0   9 -23        232.33        232.20         7.02 o                         
   0  -9  22        104.97         89.94         3.99 o                         
   0  -9  21        457.72        460.10         7.35 o                         
   0   9 -20          1.13          1.01         2.48 o                         
   0   9 -19        491.95        493.76         9.46 o                         
   0   9 -18        288.18        304.68         7.17 o                         
   0  -9  17          4.63          5.51         3.77 o                         
   0   9 -16        256.92        251.61         7.09 o                         
   0  -9  15         22.10         18.29         4.21 o                         
   0  -9  14       1099.99       1186.52        15.26 o                         
   0  -9  13         94.41         87.79         5.75 o                         
   0  -9  12        963.44       1017.17        11.56 o                         
   0  -9  11        621.12        668.88         8.13 o                         
   0  -9  10         98.56         89.15         4.13 o                         
   0  -9   9        682.18        714.33         8.16 o                         
   0  -9   8        401.64        398.66         6.33 o                         
   0  -9   7        276.65        265.16         5.18 o                         
   0  -9   6        456.43        520.99         7.83 o                         
   0   9  -5        152.58        139.23         4.51 o                         
   0   9  -4        351.76        337.73         6.19 o                         
   0   9  -3        312.47        303.41         6.61 o                         
   0  -9   2         92.69         83.29         3.90 o                         
   0   9  -1        390.26        389.72         6.81 o                         
   0   9   0        228.74        222.96         5.42 o                         
   0   9   1        156.26        145.87         4.91 o                         
   0   9   2        216.37        225.90         5.24 o                         
   0   9   3        327.24        336.14         5.87 o                         
   0   9   4        119.58        123.29         4.43 o                         
   0  -9  -5        375.14        386.27         6.47 o                         
   0  -9  -6         31.65         27.37         3.47 o                         
   0   9   7         99.35        105.53         3.88 o                         
   0   9   8          7.35         10.39         2.67 o                         
   0   9   9         96.48        100.38         3.52 o                         
   0   9  10        171.88        171.95         4.17 o                         
   0  -9 -11          3.29          2.50         2.83 o                         
   0  -9 -12        175.79        190.75         4.41 o                         
   0   9  13         35.71         35.25         2.99 o                         
   0  -9 -14        149.15        133.12         6.18 o                         
   0  10 -22        209.83        188.72         4.20 o                         
   0  10 -21        116.94        104.83         4.41 o                         
   0 -10  20        464.54        449.50         8.11 o                         
   0 -10  19        354.06        309.03         8.73 o                         
   0 -10  18        505.64        432.77         8.77 o                         
   0 -10  17         26.85         30.66         4.24 o                         
   0 -10  16       1775.68       1724.39        15.92 o                         
   0 -10  15       1058.10        969.40        14.44 o                         
   0  10 -14       1504.07       1486.53        17.87 o                         
   0 -10  13        633.65        607.58        10.09 o                         
   0 -10  12       4047.72       4346.67        24.65 o                         
   0 -10  11        768.20        774.94        10.59 o                         
   0 -10  10        300.49        327.30         6.56 o                         
   0 -10   9        247.86        237.75         5.45 o                         
   0 -10   8       1028.76       1032.40        12.98 o                         
   0 -10   7       3311.21       3184.50        20.94 o                         
   0  10  -6       2701.18       2714.28        19.76 o                         
   0  10  -5       7201.09       7785.22        44.78 o                         
   0  10  -4       2950.86       2869.96        21.59 o                         
   0  10  -3       1291.55       1325.14        12.72 o                         
   0 -10   2       2950.45       2831.77        22.18 o                         
   0 -10   1        459.18        424.76         7.00 o                         
   0  10   0        469.81        555.12         7.41 o                         
   0  10   1        406.49        422.01         6.38 o                         
   0  10   2       1353.79       1509.33        14.00 o                         
   0  10   3        447.61        446.62         7.51 o                         
   0  10   4        816.45        834.13         9.15 o                         
   0  10   5       2808.26       2968.04        16.18 o                         
   0  10   6       1631.90       1736.67        11.63 o                         
   0 -10  -7         63.70         83.36         4.19 o                         
   0  10   8       1503.71       1763.74        13.17 o                         
   0  10   9        796.73        837.30         8.29 o                         
   0 -10 -10        189.16        222.48         5.01 o                         
   0  10  11        132.28        127.28         3.37 o                         
   0 -10 -12         76.50         73.72         2.63 o                         
   0  11 -21         62.55         57.42         4.90 o                         
   0  11 -20        734.61        631.35        12.63 o                         
   0  11 -19         39.22         27.03         4.36 o                         
   0  11 -18        438.24        466.06         8.95 o                         
   0  11 -17        323.09        377.42         8.65 o                         
   0 -11  16         22.74         23.70         3.69 o                         
   0 -11  15        134.03        142.91         5.09 o                         
   0  11 -14         19.83         22.13         3.91 o                         
   0  11 -13        291.00        281.16         7.16 o                         
   0  11 -12         74.25         72.62         4.93 o                         
   0 -11  11        385.65        407.45         7.12 o                         
   0 -11  10        690.98        734.06         9.26 o                         
   0 -11   9        121.37        120.84         4.41 o                         
   0 -11   8       1410.96       1399.12        14.70 o                         
   0 -11   7        260.27        250.52         5.85 o                         
   0 -11   6        131.89        116.35         4.43 o                         
   0 -11   5         62.57         57.79         4.27 o                         
   0  11  -4        378.19        349.57         7.13 o                         
   0 -11   3        551.26        554.08         8.30 o                         
   0 -11   2        155.15        164.82         4.79 o                         
   0  11  -1        269.15        274.31         5.55 o                         
   0  11   0        528.85        568.22         6.88 o                         
   0  11   1         33.51         32.73         3.68 o                         
   0  11   2        312.50        314.81         5.19 o                         
   0  11   3          7.20          6.42         2.68 o                         
   0  11   4         91.07         85.83         3.57 o                         
   0  11   5         60.86         60.29         3.41 o                         
   0  11   6        109.53        114.78         3.80 o                         
   0  11   7        206.44        219.08         3.98 o                         
   0  11   8         41.70         35.05         3.11 o                         
   0 -11  -9        245.83        230.60         5.58 o                         
   0  11  10         20.86         19.52         2.39 o                         
   0 -12  21        261.24        227.34         6.51 o                         
   0  12 -20        154.26        123.54         5.78 o                         
   0  12 -19        315.33        246.38         8.42 o                         
   0 -12  18        167.36        159.01         5.43 o                         
   0  12 -17        148.71        134.64         4.65 o                         
   0 -12  16        768.38        804.36        10.51 o                         
   0 -12  15        402.90        335.33         7.59 o                         
   0 -12  14       1369.97       1301.79        14.76 o                         
   0 -12  13       1660.31       1614.13        15.52 o                         
   0  12 -12        323.75        298.50         7.34 o                         
   0 -12  11       1800.88       1731.79        18.68 o                         
   0 -12  10       1307.18       1352.25        13.53 o                         
   0  12  -9        437.00        428.07         7.86 o                         
   0  12  -8       1065.23       1082.77        11.02 o                         
   0  12  -7        215.68        188.12         5.49 o                         
   0 -12   6       5325.55       5013.85        32.03 o                         
   0 -12   5        389.68        414.00         7.67 o                         
   0 -12   4       3084.70       3069.71        24.22 o                         
   0 -12   3       1296.16       1337.47        11.60 o                         
   0  12  -2        442.99        481.91         7.56 o                         
   0 -12   1       1911.48       2068.67        14.01 o                         
   0  12   0        790.51        817.95         8.11 o                         
   0  12   1        563.13        623.74         7.31 o                         
   0  12   2       1198.10       1305.25        12.11 o                         
   0  12   3        169.78        149.78         3.75 o                         
   0  12   4        785.84        862.87         7.24 o                         
   0  12   5        149.93        178.60         3.77 o                         
   0  12   6        352.18        360.51         5.17 o                         
   0 -12  -7        901.80        984.75         9.89 o                         
   0 -12  -8         79.44         89.60         2.96 o                         
   0  12   9        713.25        747.42        10.37 o                         
   0 -13  19        378.65        361.80         7.96 o                         
   0 -13  18         82.52         77.17         3.67 o                         
   0 -13  17        119.02        107.01         4.36 o                         
   0 -13  16        321.08        291.87         7.93 o                         
   0 -13  15         55.73         57.72         4.07 o                         
   0  13 -14        587.31        551.30         9.15 o                         
   0  13 -13        172.41        175.87         6.06 o                         
   0 -13  12        240.43        244.56         5.65 o                         
   0  13 -11        362.32        386.59         6.63 o                         
   0  13 -10         60.13         56.11         3.37 o                         
   0  13  -9        236.90        239.44         5.98 o                         
   0  13  -8         92.63         93.59         4.98 o                         
   0 -13   7        376.30        401.96         7.00 o                         
   0 -13   6        269.68        264.33         5.46 o                         
   0 -13   5         95.59         75.74         3.93 o                         
   0 -13   4        458.42        450.10         7.24 o                         
   0  13  -3        135.40        129.05         4.01 o                         
   0  13  -2        267.18        274.07         5.65 o                         
   0  13  -1        120.78        128.53         3.71 o                         
   0 -13   0         67.09         71.50         3.04 o                         
   0  13   1        304.32        310.54         4.75 o                         
   0  13   2         19.16         20.06         2.27 o                         
   0 -13  -3        178.60        176.11         3.93 o                         
   0  13   4         39.75         37.11         2.24 o                         
   0  13   5         27.52         21.91         2.30 o                         
   0 -13  -6        126.55        125.25         4.45 o                         
   0  13   7          9.60          6.11         2.38 o                         
   0  14 -17        641.94        598.14         8.12 o                         
   0 -14  16        145.33        102.00         6.00 o                         
   0 -14  15        257.64        203.00         6.50 o                         
   0  14 -14        197.32        171.63         5.10 o                         
   0 -14  13         14.33         18.48         3.24 o                         
   0  14 -12        263.21        253.47         5.52 o                         
   0  14 -11          0.66          3.11         3.20 o                         
   0 -14  10        778.34        776.60        11.65 o                         
   0  14  -9        752.85        737.81         8.42 o                         
   0  14  -8        483.64        531.35         8.44 o                         
   0  14  -7        971.20       1133.30        12.93 o                         
   0 -14   6        242.67        234.80         4.92 o                         
   0  14  -5       1260.62       1313.80        11.30 o                         
   0  14  -4        554.60        594.84         7.10 o                         
   0  14  -3          1.93          4.51         2.44 o                         
   0  14  -2        427.12        458.62         5.24 o                         
   0 -14   1         21.17         24.62         2.27 o                         
   0 -14   0        504.17        508.73         5.29 o                         
   0 -14  -1        257.90        260.69         4.14 o                         
   0 -14  -2        330.46        319.33         6.06 o                         
   0 -14  -3       1369.51       1472.78        10.11 o                         
   0 -15  16         23.38         15.07         3.92 o                         
   0  15 -15        214.30        232.85         7.07 o                         
   0 -15  14        245.26        231.66         6.90 o                         
   0  15 -13        507.51        472.66         9.18 o                         
   0 -15  12        193.24        167.49         7.76 o                         
   0  15 -11        154.26        133.43         4.30 o                         
   0  15 -10        463.00        439.77         7.54 o                         
   0  15  -9         20.92         16.79         2.50 o                         
   0  15  -8        217.17        228.88         4.32 o                         
   0  15  -7        116.25        120.74         4.64 o                         
   0  15  -6         35.70         30.28         3.74 o                         
   0  15  -5        257.44        267.15         4.92 o                         
   0  15  -4         59.40         53.34         2.58 o                         
   0 -15   3        448.25        483.00         6.23 o                         
   0 -15   2        193.55        196.75         4.78 o                         
   0  15  -1        188.28        181.58         4.80 o                         
   0 -15   0        111.40         94.95         4.11 o                         
   0 -16  12        266.96        192.92         8.30 o                         
   0 -16  11        421.99        315.68         6.65 o                         
   0  16 -10        311.26        281.64         4.76 o                         
   0  16  -9        358.46        308.49         6.80 o                         
   0 -16   8        122.02        108.21         4.63 o                         
   0  16  -7        119.89        127.86         4.17 o                         
   0  16  -6        919.44        904.97        10.32 o                         
   0  16  -5        322.51        292.58         5.23 o                         
   0 -16   4        604.07        567.19        11.35 o                         
   1 -16   4        751.55        590.02        10.78 o                         
   1 -16   5        237.23        194.91         4.88 o                         
  -1  16  -6        944.95        815.90         7.96 o                         
  -1  16  -7         62.66         47.73         3.71 o                         
  -1  16  -8        182.62        165.46         4.82 o                         
  -1  16  -9        629.66        440.14         9.08 o                         
  -1  16 -10        130.36         90.27         3.86 o                         
   1 -16  11       1014.72        753.61         7.82 o                         
   1 -15  -1         18.72         12.25         1.83 o                         
   1 -15   0         20.76         37.77         2.51 o                         
  -1  15  -1         99.19        105.14         3.22 o                         
  -1  15  -2         87.84        114.35         5.64 o                         
  -1  15  -3          1.40          6.49         3.50 o                         
  -1  15  -4        157.87        168.18         6.82 o                         
  -1  15  -5         61.24         49.49         3.63 o                         
  -1  15  -6          4.12         14.89         3.34 o                         
  -1  15  -7         34.82         48.77         4.61 o                         
  -1  15  -8          8.87         24.91         3.50 o                         
   1 -15   9         48.24         30.86         5.41 o                         
  -1  15 -10        108.49        105.87         5.18 o                         
  -1  15 -11          0.94          3.61         3.90 o                         
   1 -15  13         30.88         27.70         2.26 o                         
   1 -15  14         54.24         34.45         2.49 o                         
   1 -15  15        220.89        192.44         4.96 o                         
  -1  14   4          8.16          0.19         2.09 o                         
  -1  14   3        399.18        432.93         4.50 o                         
  -1  14   2          2.21          2.99         1.49 o                         
  -1  14   1        429.85        431.22         4.89 o                         
  -1  14   0        317.09        303.53         5.08 o                         
  -1  14  -1       1499.06       1503.22        22.15 o                         
  -1  14  -2       2043.50       2052.40        13.67 o                         
  -1  14  -3        148.75        144.21         7.81 o                         
   1 -14   4        897.70        952.67         9.50 o                         
  -1  14  -5        763.28        859.47        10.28 o                         
  -1  14  -6        262.72        263.51         6.59 o                         
  -1  14  -7        734.74        782.21        13.19 o                         
   1 -14   8        255.55        236.69         7.03 o                         
   1 -14   9       1407.28       1495.24        13.36 o                         
  -1  14 -10        168.58        166.46         7.01 o                         
  -1  14 -11       1136.71       1047.10        15.38 o                         
  -1  14 -13        126.93        105.04         3.35 o                         
  -1  14 -14        400.16        360.75         6.48 o                         
  -1  14 -15        364.57        283.25         5.74 o                         
   1 -14  16         68.51         63.35         2.30 o                         
   1 -14  17        441.75        360.79         6.08 o                         
  -1  14 -18         44.91         24.50         3.23 o                         
  -1  13   7          9.71          4.77         1.73 o                         
  -1  13   6         23.83         17.02         1.75 o                         
   1 -13  -5         69.17         73.72         2.09 o                         
   1 -13  -4         12.55         10.51         1.47 o                         
   1 -13  -3        114.48        125.98         2.40 o                         
  -1  13   2        214.07        223.65         3.29 o                         
   1 -13  -1        301.08        283.32        15.36 o                         
   1 -13   0          8.00         16.93         5.76 o                         
   1 -13   1         44.57         67.40         8.67 o                         
   1 -13   2        218.42        228.28         8.05 o                         
   1 -13   3         21.97         15.03         4.84 o                         
  -1  13  -4        348.45        322.62         8.52 o                         
   1 -13   5        224.23        187.40         7.20 o                         
  -1  13  -6          1.62         28.71         5.35 o                         
  -1  13  -7        133.89        111.62         6.79 o                         
   1 -13   8        223.90        206.68         9.15 o                         
   1 -13   9         12.34         25.32         5.68 o                         
  -1  13 -10        182.40        159.51         8.49 o                         
   1 -13  14        316.91        303.64         5.83 o                         
  -1  13 -15         33.96         40.32         2.53 o                         
  -1  13 -16         12.57         16.28         2.08 o                         
   1 -13  17         11.30         15.06         2.03 o                         
   1 -13  18        104.91         98.77         2.51 o                         
  -1  13 -19         20.59         20.07         2.87 o                         
  -1  12   9        870.52        776.93         7.69 o                         
   1 -12  -8          3.79          5.39         2.03 o                         
   1 -12  -7        482.49        487.92         4.92 o                         
   1 -12  -6        462.39        465.20         4.92 o                         
   1 -12  -5        172.25        153.05         3.58 o                         
  -1  12   4        998.69        935.44         7.46 o                         
  -1  12   3        224.00        218.97         3.17 o                         
  -1  12   2       1180.29       1259.66         7.82 o                         
   1 -12  -1        428.81        452.88        14.07 o                         
   1 -12   0        455.24        578.69        22.15 o                         
   1 -12   1        892.71       1007.36        15.01 o                         
   1 -12   2        647.23        701.12        13.25 o                         
   1 -12   3       1588.54       1701.21        19.60 o                         
   1 -12   4        422.01        389.70        10.57 o                         
  -1  12  -5       3056.95       2955.87        32.59 o                         
  -1  12  -6       1595.24       1465.57        22.27 o                         
  -1  12  -7        461.62        492.97        16.29 o                         
  -1  12  -8       2188.11       2235.03        29.02 o                         
   1 -12   9       1529.32       1497.86        20.75 o                         
  -1  12 -13        373.06        342.47         7.56 o                         
   1 -12  14          6.01          5.82         3.15 o                         
   1 -12  15        821.14        816.93         8.40 o                         
   1 -12  16        128.65        109.27         4.64 o                         
   1 -12  17        216.71        211.92         5.47 o                         
   1 -12  18       1192.03       1086.24         9.64 o                         
   1 -12  19         55.64         49.22         3.40 o                         
  -1  12 -20        369.56        285.28         6.11 o                         
  -1  11  11         86.05         67.39         2.76 o                         
   1 -11 -10        571.21        576.06         7.23 o                         
  -1  11   9        220.20        194.41         3.46 o                         
  -1  11   8          8.34          4.92         1.81 o                         
  -1  11   7        119.19        130.02         2.79 o                         
  -1  11   6        643.40        567.57         7.38 o                         
  -1  11   5       1142.71       1164.72         7.47 o                         
  -1  11   4        126.66        116.26         2.67 o                         
   1 -11  -3         23.42         18.41         2.06 o                         
  -1  11   2        409.22        413.76         5.32 o                         
   1 -11  -1        111.79        172.55        16.29 o                         
   1 -11   0        693.88        693.44        23.83 o                         
   1 -11   1        430.96        527.72        21.75 o                         
   1 -11   2       1518.60       1397.81         9.43 o                         
   1 -11   4        412.27        316.97        10.94 o                         
   1 -11   5       1709.45       1393.37        26.52 o                         
   1 -11   6       1169.22       1168.01        21.93 o                         
   1 -11   7        310.83        429.94        17.40 o                         
   1 -11   8        343.89        352.42         5.62 o                         
   1 -11  12          3.67          5.08         2.56 o                         
  -1  11 -13        184.85        187.87         6.40 o                         
   1 -11  14        157.43        148.97         5.56 o                         
  -1  11 -15         49.88         62.34         3.43 o                         
  -1  11 -16        802.04        689.84         7.85 o                         
  -1  11 -17        221.99        234.58         4.47 o                         
   1 -11  18          0.13          0.76         2.35 o                         
  -1  11 -19         94.19        112.52         3.77 o                         
   1 -11  20         22.88         26.31         2.70 o                         
  -1  11 -21         10.94          6.89         2.61 o                         
  -1  10  12         54.38         48.99         2.18 o                         
  -1  10  11        387.00        367.95         5.15 o                         
  -1  10  10        208.20        238.48         3.52 o                         
   1 -10  -9       1142.90       1184.95         7.63 o                         
  -1  10   8       1806.43       1838.44        11.33 o                         
  -1  10   7         58.84         64.28         2.68 o                         
  -1  10   6       1289.32       1330.96         8.48 o                         
  -1  10   5       1410.23       1392.40         8.99 o                         
  -1  10   4        607.08        594.04         5.56 o                         
  -1  10   3       3035.30       2883.53        12.28 o                         
  -1  10   2        461.82        435.41         5.52 o                         
  -1  10   1       2076.90       2125.37        12.12 o                         
  -1  10   0        758.26        753.10         6.48 o                         
  -1  10  -1        704.85        756.23         6.58 o                         
  -1  10  -2       1169.44       1200.54         8.94 o                         
   1 -10   3         25.53         40.23         2.80 o                         
   1 -10   5       1639.12       1496.20        26.34 o                         
  -1  10  -6       4835.83       5033.85        21.81 o                         
  -1  10  -7       1225.75       1244.23         9.39 o                         
   1 -10   8        128.14        156.63         3.66 o                         
   1 -10   9       2939.21       3017.63        16.94 o                         
   1 -10  10       3901.65       3986.66        18.80 o                         
   1 -10  11        159.38        152.26         3.92 o                         
  -1  10 -12       1246.96       1172.26        10.40 o                         
   1 -10  13        102.09         80.64         4.05 o                         
   1 -10  14        933.70        794.07        11.93 o                         
   1 -10  15        169.77        155.91         4.03 o                         
  -1  10 -16        418.28        390.31         5.74 o                         
   1 -10  17        268.56        279.18         4.63 o                         
  -1  10 -18         17.52         22.41         2.97 o                         
  -1  10 -19        994.10        953.27        11.27 o                         
   1 -10  20        178.52        160.80         4.19 o                         
   1 -10  21        455.00        393.54         5.32 o                         
   1 -10  22        239.60        155.53         4.57 o                         
   1  -9 -14        241.54        202.02         4.49 o                         
   1  -9 -13         43.08         40.91         2.52 o                         
  -1   9  12        145.08        149.35         3.58 o                         
  -1   9  11        557.36        508.90         6.12 o                         
  -1   9  10          1.17          7.28         2.47 o                         
  -1   9   9       1369.12       1397.36        10.78 o                         
  -1   9   8        856.10        851.52         8.03 o                         
  -1   9   7          8.75         10.28         2.21 o                         
  -1   9   6         38.63         34.97         2.45 o                         
  -1   9   5       2805.96       2692.77        11.46 o                         
  -1   9   4       1268.19       1302.12         7.50 o                         
  -1   9   3         56.33         57.76         2.57 o                         
  -1   9   2         72.57         76.99         2.60 o                         
   1  -9  -1        613.88        570.60         6.05 o                         
   1  -9   0          7.05         17.80         2.31 o                         
   1  -9   1        525.72        506.50         5.34 o                         
   1  -9   2          6.86         15.89         2.25 o                         
  -1   9  -3          4.34          5.05         2.28 o                         
   1  -9   4        111.37        123.79         3.38 o                         
   1  -9   5          0.11          2.25         2.69 o                         
   1  -9   6        154.94        130.63         3.13 o                         
   1  -9   7        128.04        101.67         3.39 o                         
  -1   9  -8        155.54        110.07         3.61 o                         
  -1   9  -9         15.01         11.79         2.31 o                         
   1  -9  10        529.34        555.48         6.47 o                         
  -1   9 -11       1082.75       1014.60        12.95 o                         
   1  -9  12        189.95        155.74         4.37 o                         
   1  -9  13         63.54         63.36         4.08 o                         
  -1   9 -14         91.02         81.79         4.29 o                         
   1  -9  15        123.42        100.25         3.57 o                         
   1  -9  16        121.35         95.09         3.32 o                         
   1  -9  17         99.91         79.83         3.46 o                         
   1  -9  18        264.78        258.14         5.23 o                         
  -1   9 -19         79.52         98.05         3.70 o                         
  -1   9 -20         47.38         55.52         2.80 o                         
  -1   9 -21         22.99         25.26         2.19 o                         
   1  -9  22          0.00         -2.11         2.11 o                         
   1  -8 -15        407.07        392.44         7.33 o                         
   1  -8 -14        453.04        432.85         6.89 o                         
  -1   8  13         15.41         20.75         2.32 o                         
  -1   8  12        247.80        231.68         3.99 o                         
  -1   8  11        197.71        195.65         4.69 o                         
  -1   8  10        138.78        141.87         3.59 o                         
  -1   8   9         96.25        103.32         3.14 o                         
  -1   8   8       1669.02       1681.33         9.76 o                         
   1  -8  -7       1743.80       1668.17         9.52 o                         
  -1   8   6        480.46        446.52         4.48 o                         
  -1   8   5       4943.85       4909.65        14.23 o                         
  -1   8   4       2551.60       2480.87         9.71 o                         
   1  -8  -3        262.48        311.25         4.00 o                         
  -1   8   2       4312.66       4273.32        19.02 o                         
   1  -8  -1         33.02         50.78         2.38 o                         
   1  -8   0        382.95        319.83         5.33 o                         
  -1   8  -1        344.30        311.07         5.43 o                         
  -1   8  -2       1053.20        981.30         8.15 o                         
  -1   8  -3       1817.32       1661.73        11.88 o                         
   1  -8   4        518.35        536.47         7.27 o                         
   1  -8   5       4046.84       3968.94        30.69 o                         
  -1   8  -6       1448.53       1401.12        14.56 o                         
   1  -8   7       1895.90       1867.50        15.93 o                         
  -1   8  -8       3215.11       3105.30        16.30 o                         
   1  -8   9          3.22         13.83         2.90 o                         
   1  -8  10       6086.11       6244.83        34.44 o                         
   1  -8  11       2586.96       2213.55        17.80 o                         
   1  -8  12        874.21        801.27         9.08 o                         
   1  -8  13       2701.93       2514.63        21.54 o                         
  -1   8 -14        109.05         91.54         4.07 o                         
   1  -8  15       1521.95       1449.35        11.24 o                         
  -1   8 -16       1022.26       1030.12         8.92 o                         
   1  -8  17        489.27        485.61         7.20 o                         
  -1   8 -18        730.46        695.21         8.42 o                         
   1  -8  19        341.54        331.75         6.12 o                         
   1  -8  20       1094.10       1086.84         8.72 o                         
  -1   8 -21        229.08        214.51         4.54 o                         
  -1   8 -22        166.10        139.73         3.66 o                         
  -1   8 -23        266.46        159.11         5.76 o                         
   1  -7 -16          1.11          1.57         2.72 o                         
   1  -7 -15        210.30        201.68         5.30 o                         
   1  -7 -14        286.67        257.81         5.51 o                         
  -1   7  13        687.46        724.17         6.39 o                         
  -1   7  12        124.23        121.91         3.18 o                         
  -1   7  11       2105.93       2097.28        10.59 o                         
  -1   7  10        338.39        358.30         4.94 o                         
   1  -7  -9        689.55        688.49         6.13 o                         
  -1   7   8        826.60        765.12         5.80 o                         
   1  -7  -7       1071.60        979.77         7.25 o                         
  -1   7   6        458.92        474.78         4.04 o                         
  -1   7   5        292.15        317.08         3.14 o                         
  -1   7   4         55.35         49.70         2.04 o                         
   1  -7  -3       1711.48       1666.76         9.84 o                         
   1  -7  -2         21.18         25.37         2.49 o                         
  -1   7   1         42.22         38.76         3.66 o                         
  -1   7   0         22.64         54.47         3.11 o                         
  -1   7  -1       1452.69       1525.43        11.31 o                         
  -1   7  -2        860.71        895.46        10.29 o                         
   1  -7   3          3.19         11.97         2.70 o                         
   1  -7   4        618.55        710.26        10.42 o                         
  -1   7  -5        270.52        331.83        10.17 o                         
  -1   7  -6       1358.87       1435.64        16.00 o                         
  -1   7  -7        486.83        470.22         8.22 o                         
  -1   7  -8        465.71        413.97         8.81 o                         
  -1   7  -9        222.62        184.78         5.09 o                         
   1  -7  10          8.75         19.24         3.08 o                         
  -1   7 -11         83.37         77.96         3.10 o                         
  -1   7 -12        484.26        441.64         5.75 o                         
  -1   7 -13        236.83        250.11         5.45 o                         
   1  -7  14         20.43         26.48         3.26 o                         
  -1   7 -15         72.04         48.76         3.76 o                         
   1  -7  16         80.15         71.25         3.61 o                         
  -1   7 -17        213.45        181.32         4.54 o                         
  -1   7 -18          0.14          6.83         2.60 o                         
  -1   7 -19        177.16        197.92         4.76 o                         
  -1   7 -20         97.90        110.73         3.30 o                         
  -1   7 -21          9.13          4.60         2.45 o                         
   1  -7  22        172.83        183.48         3.60 o                         
  -1   7 -23         21.32         14.14         2.72 o                         
  -1   6  17         97.14         90.73         4.00 o                         
   1  -6 -16       1056.68       1046.76        10.12 o                         
   1  -6 -15        296.61        238.91         5.16 o                         
   1  -6 -14       1206.77       1097.63         8.93 o                         
  -1   6  13         32.64         29.09         2.44 o                         
  -1   6  12         43.47         51.91         2.66 o                         
   1  -6 -11        488.53        472.45         5.33 o                         
  -1   6  10       1466.26       1435.00         8.02 o                         
  -1   6   9       1839.96       1731.70         8.15 o                         
   1  -6  -8        332.64        321.72         3.25 o                         
  -1   6   7        383.93        336.00         3.27 o                         
   1  -6  -6       1912.04       1783.84         7.57 o                         
   1  -6  -5          6.00         23.87         1.64 o                         
  -1   6   4       1417.40       1256.50         7.69 o                         
  -1   6   3       1626.41       1540.87         9.32 o                         
  -1   6   2        193.10        167.73         3.68 o                         
  -1   6   1      13178.16      13264.15        45.80 o                         
  -1   6   0         20.06         34.37         3.24 o                         
  -1   6  -1       2943.64       2901.66        20.65 o                         
  -1   6  -2       3237.94       3239.39        21.71 o                         
  -1   6  -3        366.70        498.17         8.07 o                         
   1  -6   4       3782.23       3569.96        30.64 o                         
  -1   6  -5        606.53        697.30        15.76 o                         
  -1   6  -6       2943.82       2891.61        27.25 o                         
  -1   6  -7        391.05        359.63         8.04 o                         
   1  -6   8       1443.74       1350.22        15.87 o                         
   1  -6   9       3022.66       2931.87        29.84 o                         
   1  -6  10         76.96         68.08         3.90 o                         
  -1   6 -11       5056.37       5075.59        48.90 o                         
  -1   6 -12       2428.77       2175.61        15.71 o                         
  -1   6 -13       1000.93        958.73         9.42 o                         
   1  -6  14       3711.41       3555.98        22.07 o                         
   1  -6  15         26.12         33.22         3.15 o                         
  -1   6 -16       1116.90       1127.65        11.56 o                         
  -1   6 -17        644.97        651.05         7.22 o                         
   1  -6  18         99.24         86.32         3.42 o                         
   1  -6  19        619.98        628.46         6.38 o                         
  -1   6 -20        135.50        123.80         3.40 o                         
   1  -6  21        773.34        828.21         8.43 o                         
   1  -6  22         90.04         69.80         2.97 o                         
   1  -6  23        149.92        128.67         4.52 o                         
   1  -5 -18         15.05         16.93         3.08 o                         
  -1   5  17        251.84        253.91         5.00 o                         
  -1   5  16         10.99         14.92         2.47 o                         
   1  -5 -15        181.17        161.21         3.87 o                         
   1  -5 -14       1164.22       1199.14        11.06 o                         
   1  -5 -13        238.98        238.32         4.06 o                         
  -1   5  12       2118.45       2101.99        11.10 o                         
   1  -5 -11        662.95        685.72         5.72 o                         
   1  -5 -10        212.93        159.97         2.90 o                         
  -1   5   9         21.33         19.61         1.65 o                         
  -1   5   8         34.61         33.45         1.72 o                         
   1  -5  -7        786.79        672.96         4.52 o                         
  -1   5   6       1331.00       1262.92         5.42 o                         
   1  -5  -5       1780.90       1554.95         8.43 o                         
   1  -5  -4       4111.92       4255.75        15.89 o                         
  -1   5   3        524.14        588.14         5.19 o                         
   1  -5  -2       2317.30       2278.71        15.98 o                         
   1  -5  -1        419.25        387.04         6.16 o                         
   1  -5   0       3665.20       4090.40        21.92 o                         
  -1   5  -1         97.40        125.68         5.35 o                         
  -1   5  -2        387.15        444.76         9.80 o                         
  -1   5  -3       2957.59       3018.20        18.88 o                         
  -1   5  -4         59.25         82.12         5.92 o                         
   1  -5   5        398.71        453.55        12.23 o                         
   1  -5   6         93.62        105.91         6.33 o                         
  -1   5  -7        562.59        649.40         7.90 o                         
   1  -5   8       1659.93       1719.75        13.66 o                         
  -1   5  -9        230.29        264.48         5.80 o                         
   1  -5  10        249.40        245.13         5.33 o                         
  -1   5 -11         38.14         71.49         3.24 o                         
   1  -5  12        366.18        338.36         5.27 o                         
   1  -5  13        335.41        335.68         4.56 o                         
  -1   5 -14          0.63          7.30         2.69 o                         
   1  -5  15       1638.41       1674.05        14.39 o                         
   1  -5  16        223.76        189.52         5.13 o                         
  -1   5 -17         31.39         21.38         3.12 o                         
   1  -5  18         60.62         55.98         3.21 o                         
   1  -5  19        844.30        877.62         9.15 o                         
  -1   5 -20          0.77          0.48         2.47 o                         
  -1   5 -21        276.19        296.01         6.35 o                         
  -1   5 -22          8.00         11.10         2.35 o                         
   1  -5  23        196.24        175.55         3.97 o                         
  -1   4  19          0.19         -0.89         2.11 o                         
   1  -4 -18        427.69        395.13         6.71 o                         
  -1   4  17        192.47        187.10         4.87 o                         
   1  -4 -16         26.00         18.29         2.35 o                         
  -1   4  15        656.42        675.73         7.64 o                         
  -1   4  14        539.48        531.09         5.91 o                         
   1  -4 -13        783.44        786.35         6.97 o                         
   1  -4 -12         13.80         10.32         1.77 o                         
  -1   4  11         36.70         41.98         1.92 o                         
  -1   4  10       2347.98       2194.54         8.58 o                         
  -1   4   9        950.96        847.53         4.47 o                         
   1  -4  -8       4443.03       3973.70        13.94 o                         
   1  -4  -7       3291.44       2972.43        10.55 o                         
  -1   4   6         33.60         61.62         2.11 o                         
   1  -4  -5       6290.55       5650.91        16.74 o                         
   1  -4  -4        385.45        367.27         4.40 o                         
   1  -4  -3       2857.26       2702.01        21.90 o                         
   1  -4  -2       2618.24       2558.34        23.57 o                         
   1  -4  -1        367.83        371.62         7.73 o                         
  -1   4   0      17919.54      17670.14        47.34 o                         
   1  -4   1       1498.56       1459.90        16.33 o                         
  -1   4  -2       4118.51       3996.54        21.53 o                         
  -1   4  -3       5339.52       5477.68        30.62 o                         
   1  -4   4         64.04        104.57         7.29 o                         
  -1   4  -5       7784.95       7249.49        48.71 o                         
   1  -4   6        303.14        316.30         6.38 o                         
   1  -4   7       6648.01       6409.88        29.48 o                         
  -1   4  -8       6376.47       5960.91        31.37 o                         
  -1   4  -9          8.96         25.93         3.01 o                         
  -1   4 -10       4463.31       4089.12        24.27 o                         
  -1   4 -11        776.11        888.17        11.21 o                         
   1  -4  12        300.88        263.76         5.81 o                         
   1  -4  13        926.42        848.37         7.36 o                         
  -1   4 -14        583.49        566.20         6.26 o                         
   1  -4  15       2611.62       2444.84        14.82 o                         
  -1   4 -16         67.55         80.47         3.38 o                         
  -1   4 -17       1725.30       1650.81        13.45 o                         
  -1   4 -18       1468.18       1492.95        11.64 o                         
  -1   4 -19         17.61         24.43         3.05 o                         
  -1   4 -20        454.50        454.27         5.43 o                         
   1  -4  21        146.17        159.54         4.52 o                         
  -1   4 -22         82.00         85.56         3.50 o                         
  -1   4 -23         32.29         24.82         3.92 o                         
   1  -3 -20         51.18         49.03         2.63 o                         
  -1   3  19         91.69         84.83         3.24 o                         
  -1   3  18        434.10        430.69         6.17 o                         
   1  -3 -17        335.08        322.06         5.23 o                         
  -1   3  16        180.62        189.40         3.75 o                         
   1  -3 -15        529.59        504.84         5.97 o                         
  -1   3  14        152.37        133.80         2.82 o                         
   1  -3 -13        837.99        741.30         6.23 o                         
  -1   3  12         26.44         94.08         2.47 o                         
  -1   3  11       2371.70       2172.87         9.89 o                         
  -1   3  10       2086.51       2011.93         7.75 o                         
   1  -3  -9        399.93        323.47         3.21 o                         
  -1   3   8       2430.16       2278.86        10.62 o                         
  -1   3   7          0.42         12.11         1.93 o                         
  -1   3   6       4269.69       3823.03        15.67 o                         
  -1   3   5        577.95        478.59         4.75 o                         
  -1   3   4        142.86        140.73         2.86 o                         
   1  -3  -3       1766.86       1678.76        20.63 o                         
   1  -3  -2        149.15        256.29         6.21 o                         
  -1   3   1       2813.47       2676.14        24.65 o                         
   1  -3   0        117.09        131.59         3.98 o                         
  -1   3  -1       2305.14       2428.44        12.27 o                         
   1  -3   2        567.26        600.51        10.27 o                         
   1  -3   3        367.15        322.79         8.42 o                         
  -1   3  -4       1746.61       1747.86        20.71 o                         
  -1   3  -5       4325.67       3666.69        22.99 o                         
   1  -3   6        162.80        145.95         5.86 o                         
   1  -3   7        121.65         91.59         3.66 o                         
  -1   3  -8         63.07         58.81         3.24 o                         
   1  -3   9        740.53        647.05         7.77 o                         
   1  -3  10         19.17         27.43         3.35 o                         
   1  -3  11        580.83        539.32         6.07 o                         
   1  -3  12         79.29         47.51         2.65 o                         
   1  -3  13        317.52        292.03         4.47 o                         
   1  -3  14       1055.91       1014.41         7.69 o                         
  -1   3 -15        218.44        195.04         4.45 o                         
  -1   3 -16        361.58        359.67         6.18 o                         
   1  -3  17        129.20        147.81         4.47 o                         
   1  -3  18          7.22         11.36         3.30 o                         
  -1   3 -19        344.05        358.47         5.10 o                         
   1  -3  20          9.06          9.92         2.40 o                         
   1  -3  21         37.72         39.77         2.40 o                         
   1  -3  22          2.64          8.87         2.06 o                         
  -1   2  21         51.13         39.40         4.33 o                         
   1  -2 -20         54.78         43.78         3.35 o                         
   1  -2 -19        145.86        140.56         3.44 o                         
  -1   2  18        357.13        366.61         5.66 o                         
  -1   2  17          8.40         11.93         2.40 o                         
  -1   2  16        235.08        215.28         4.44 o                         
  -1   2  15          1.36         11.72         2.16 o                         
  -1   2  14        448.08        421.35         4.78 o                         
   1  -2 -13        533.61        453.45         4.39 o                         
   1  -2 -12        484.43        415.35         3.71 o                         
  -1   2  11       1150.76       1004.63         6.51 o                         
   1  -2 -10        119.34        145.23         2.68 o                         
  -1   2   9       3284.14       3122.82        14.03 o                         
   1  -2  -8         29.91         23.93         2.02 o                         
  -1   2   7       2422.17       2151.75        12.79 o                         
  -1   2   6       2435.95       2036.21         9.89 o                         
  -1   2   5        959.27        972.79         7.78 o                         
  -1   2   4      16625.12      14753.98        47.68 o                         
  -1   2   3        412.01        335.02         5.59 o                         
   1  -2  -2       7692.82       7190.91        33.06 o                         
  -1   2   1       5947.42       5887.07        30.62 o                         
  -1   2   0        453.04        497.63         5.91 o                         
  -1   2  -1       4062.23       3740.94        17.21 o                         
   1  -2   2       1946.31       1650.94        12.84 o                         
   1  -2   3       6134.51       5518.43        22.47 o                         
  -1   2  -4       3512.56       3253.23        18.26 o                         
   1  -2   5       2461.43       2361.39        20.33 o                         
  -1   2  -6       6908.97       6251.68        39.97 o                         
  -1   2  -7       1950.64       1685.81        11.52 o                         
   1  -2   8       2868.60       2607.58        23.28 o                         
  -1   2  -9       6972.09       6226.81        21.27 o                         
  -1   2 -10        234.48        240.62         5.13 o                         
  -1   2 -11       5433.00       4873.41        22.49 o                         
  -1   2 -12        517.71        466.56         5.50 o                         
  -1   2 -13       1632.83       1620.97         8.63 o                         
   1  -2  14       3396.87       3118.91        14.08 o                         
   1  -2  15         64.12         80.42         3.09 o                         
   1  -2  16       3068.77       2911.40        17.39 o                         
   1  -2  17        408.40        408.51         6.03 o                         
   1  -2  18        790.81        823.41         8.32 o                         
  -1   2 -19        961.78        959.26         8.39 o                         
  -1   2 -20         19.16         36.00         3.11 o                         
   1  -2  21        350.21        369.85         5.02 o                         
   1  -2  22        118.72        113.79         3.45 o                         
  -1   1  21        175.80        157.65         5.35 o                         
   1  -1 -20          2.32          9.59         2.57 o                         
  -1   1  19        169.90        174.91         4.18 o                         
  -1   1  18        201.80        208.16         3.93 o                         
  -1   1  17       1886.17       1839.53        11.32 o                         
  -1   1  16        502.79        469.84         5.21 o                         
  -1   1  15        820.22        811.10         7.13 o                         
   1  -1 -14       2586.09       2534.54        12.18 o                         
   1  -1 -13        251.55        228.48         3.76 o                         
   1  -1 -12       3721.11       3523.75        12.76 o                         
   1  -1 -11         16.15         33.69         2.09 o                         
  -1   1  10       1902.61       1888.46        13.24 o                         
  -1   1   9        526.34        387.29         4.68 o                         
  -1   1   8         10.84         31.48         2.29 o                         
   1  -1  -7        534.42        511.14         6.90 o                         
  -1   1   6         18.27         17.26         4.54 o                         
   1  -1  -5       9675.00       8480.39        54.77 o                         
   1  -1  -4       4397.40       3798.10        31.17 o                         
   1  -1  -3       6332.60       5499.73        25.01 o                         
   1  -1  -2       2909.26       2681.27        15.80 o                         
  -1   1   1       2520.72       2251.26        14.72 o                         
   1  -1   0        819.83        740.11         8.13 o                         
  -1   1  -1        263.51        284.03         6.24 o                         
   1  -1   2        180.84        241.73         5.55 o                         
   1  -1   4       3993.18       3734.64        24.65 o                         
  -1   1  -5         36.70        117.65         5.10 o                         
   1  -1   6        686.50        525.63         7.25 o                         
  -1   1  -7       3600.31       3067.97        18.06 o                         
   1  -1   8        153.69        118.66         4.12 o                         
   1  -1   9        136.96        163.64         3.99 o                         
   1  -1  10         17.81         32.91         2.17 o                         
   1  -1  11       1632.21       1573.99         8.39 o                         
  -1   1 -12        232.50        206.25         3.11 o                         
  -1   1 -13         32.58         54.99         2.21 o                         
   1  -1  14         47.00         43.56         2.33 o                         
   1  -1  15          0.24          4.38         2.20 o                         
   1  -1  16         75.97         54.03         2.56 o                         
  -1   1 -17          6.99         11.44         2.64 o                         
  -1   1 -18         50.74         68.41         3.36 o                         
  -1   1 -19        456.84        433.18         6.74 o                         
  -1   1 -20        118.57        124.93         4.03 o                         
  -1   1 -21         33.27         28.99         3.35 o                         
   1  -1  22         32.62         32.17         3.13 o                         
   1   0 -22          0.19         -0.38         3.77 o                         
  -1   0  21         26.66         16.02         3.01 o                         
   1   0 -20        159.38        144.30         5.03 o                         
   1   0 -19         76.17         64.20         3.68 o                         
  -1   0  18        395.79        416.25         6.58 o                         
   1   0 -17       1302.72       1269.13         9.02 o                         
   1   0 -16         77.62         65.42         2.78 o                         
   1   0 -15       2077.77       1940.75        10.86 o                         
  -1   0  14         21.60         29.04         2.39 o                         
  -1   0  13        605.59        559.21         5.79 o                         
   1   0 -12        799.42        721.68         6.18 o                         
  -1   0  11         86.07        127.73         3.44 o                         
   1   0 -10       1432.18       1264.60         8.77 o                         
   1   0  -9        365.36        381.26         4.01 o                         
   1   0  -8       4497.33       4104.92        33.66 o                         
   1   0  -7         54.35         30.42         4.29 o                         
   1   0  -6       1154.77       1009.00        12.58 o                         
  -1   0   5       5298.02       4551.85        21.82 o                         
   1   0  -4        518.65        443.11         8.83 o                         
   1   0  -3       3218.76       2606.92        18.71 o                         
   1   0  -2       1176.51       1182.89         7.46 o                         
   1   0  -1        363.05        304.24         6.42 o                         
   1   0   0       2092.79       2052.42        10.23 o                         
  -1   0  -1        305.71        358.00         3.63 o                         
  -1   0  -2       2421.46       2126.37        11.43 o                         
   1   0   3       4643.40       3913.29        26.39 o                         
   1   0   4       3185.11       2784.80        20.32 o                         
  -1   0  -5       5534.55       5310.15        25.44 o                         
   1   0   6        468.72        392.75         5.40 o                         
   1   0   7       4681.57       4303.79        23.13 o                         
  -1   0  -8       4217.59       4044.70        16.96 o                         
   1   0   9        667.34        505.35         5.13 o                         
  -1   0 -10       1716.59       1556.46        10.70 o                         
  -1   0 -11        546.28        515.51         4.20 o                         
  -1   0 -12       3131.45       2903.82        11.39 o                         
   1   0  13        175.77        138.75         2.48 o                         
   1   0  14       2278.69       2219.68        11.47 o                         
   1   0  15       3380.71       3260.46        13.51 o                         
   1   0  16        257.96        235.11         4.21 o                         
  -1   0 -17       2230.32       2067.64        15.01 o                         
  -1   0 -18        239.90        223.27         4.70 o                         
   1   0  19        379.80        419.10         7.05 o                         
  -1   0 -20        539.91        562.69         8.43 o                         
   1   0  21         27.67         28.14         2.80 o                         
   1   1 -22         23.13         21.54         2.36 o                         
  -1  -1  21        877.04        908.35         7.96 o                         
   1   1 -20        720.96        720.20         8.59 o                         
   1   1 -19         93.67        112.80         3.72 o                         
  -1  -1  18        807.92        835.12         8.93 o                         
   1   1 -17        253.12        245.81         4.45 o                         
  -1  -1  16       2401.03       2358.48        15.37 o                         
  -1  -1  15        513.78        494.48         6.29 o                         
   1   1 -14        611.94        553.94         5.56 o                         
   1   1 -13       1158.72       1074.33         7.36 o                         
  -1  -1  12       1761.96       1617.75        10.77 o                         
   1   1 -11       4837.94       4668.20        21.17 o                         
   1   1 -10        141.66        112.09         3.98 o                         
   1   1  -9       1188.32       1114.65         9.08 o                         
   1   1  -8       6308.36       5450.96        47.63 o                         
   1   1  -7        316.26        283.00         5.30 o                         
  -1  -1   6       3435.15       3073.58        23.99 o                         
  -1  -1   5        896.94        827.50         7.94 o                         
   1   1  -4       3410.25       3626.39        18.73 o                         
  -1  -1   3          5.97         56.18         4.00 o                         
  -1  -1   2        639.96        660.88         9.04 o                         
   1   1  -1       1332.25       1331.68        10.17 o                         
  -1  -1   0        619.68        616.35         7.48 o                         
  -1  -1  -1        205.97        182.39         3.21 o                         
   1   1   2      10300.34       9297.59        38.58 o                         
  -1  -1  -3        154.50        211.17         3.55 o                         
  -1  -1  -4       5968.14       5458.25        19.82 o                         
  -1  -1  -5       2401.40       2211.94        15.83 o                         
  -1  -1  -6        169.01        211.20         3.53 o                         
   1   1   7        154.50        208.44         2.84 o                         
  -1  -1  -8        118.69        114.13         3.44 o                         
   1   1   9         10.59         23.85         2.20 o                         
  -1  -1 -10        774.09        846.09         5.52 o                         
  -1  -1 -11        245.41        238.32         3.00 o                         
   1   1  12        555.65        540.88         4.34 o                         
  -1  -1 -13        197.07        187.26         2.99 o                         
   1   1  14         98.31         90.98         2.42 o                         
   1   1  15         18.76         17.11         2.10 o                         
  -1  -1 -16          0.01          0.95         2.11 o                         
  -1  -1 -17         43.51         27.18         2.19 o                         
   1   1  18          8.94         14.81         2.42 o                         
  -1  -1 -19        515.78        576.11         8.89 o                         
  -1  -1 -20        518.98        460.95         7.96 o                         
  -1  -1 -21          1.29          1.68         2.20 o                         
  -1  -2  23          4.41          1.99         1.81 o                         
  -1  -2  22         11.58         12.18         2.03 o                         
   1   2 -21          2.86          2.35         2.13 o                         
  -1  -2  20        269.64        250.67         4.71 o                         
  -1  -2  19        368.69        351.53         5.41 o                         
   1   2 -18         42.14         43.27         3.36 o                         
   1   2 -17        606.21        578.72         7.30 o                         
   1   2 -16        690.77        630.89         6.69 o                         
  -1  -2  15        411.15        362.34         4.95 o                         
   1   2 -14        863.25        799.11         7.57 o                         
   1   2 -13         10.79         19.48         2.32 o                         
   1   2 -12       1017.10        944.56         8.17 o                         
   1   2 -11       2334.23       2038.55        11.59 o                         
   1   2 -10        941.56        767.08         8.91 o                         
   1   2  -9       4332.31       3590.67        18.26 o                         
   1   2  -8        477.34        467.38         8.65 o                         
  -1  -2   7       2576.94       2411.96        20.67 o                         
   1   2  -6       3701.85       3161.45        21.89 o                         
  -1  -2   5        354.44        309.75         6.73 o                         
   1   2  -4       7035.46       6838.04        37.17 o                         
   1   2  -3        268.60        348.42         9.78 o                         
   1   2  -2       3228.73       3156.35        25.74 o                         
   1   2  -1       1945.20       2007.64        16.54 o                         
  -1  -2   0       1916.93       1929.53        10.48 o                         
  -1  -2  -1       7334.57       7103.07        33.53 o                         
  -1  -2  -2       3748.36       3617.29        17.00 o                         
  -1  -2  -3      12874.19      11799.68        43.18 o                         
  -1  -2  -4      11196.61      10359.47        30.03 o                         
   1   2   5        789.25        689.92         5.19 o                         
   1   2   6       4373.47       4034.08        22.37 o                         
   1   2   7        505.39        558.63         5.55 o                         
   1   2   8       3651.64       3201.30        10.89 o                         
   1   2   9       2260.26       2287.10        10.43 o                         
   1   2  10        513.98        434.74         4.41 o                         
   1   2  11       3876.18       3562.72        12.81 o                         
  -1  -2 -12         10.19         53.77         2.28 o                         
   1   2  13       2701.91       2525.43        11.09 o                         
   1   2  14        260.38        267.96         4.04 o                         
  -1  -2 -15        334.60        324.20         4.23 o                         
  -1  -2 -16        871.35        818.70         7.66 o                         
   1   2  17         63.32         75.42         3.04 o                         
   1   2  18        510.85        495.83         7.30 o                         
  -1  -2 -19         73.25         74.89         4.15 o                         
   1   2  20        129.61        130.23         4.32 o                         
   1   3 -23        260.06        205.68         4.40 o                         
   1   3 -22        576.11        592.42         7.34 o                         
   1   3 -21          1.39          4.26         2.36 o                         
   1   3 -20        377.14        425.24         5.58 o                         
   1   3 -19        188.34        170.52         5.00 o                         
   1   3 -18         42.61         37.99         3.39 o                         
   1   3 -17        408.99        388.06         5.58 o                         
  -1  -3  16        426.03        383.50         5.31 o                         
  -1  -3  15       5120.65       4986.02        23.62 o                         
   1   3 -14       2305.21       2137.40        14.86 o                         
  -1  -3  13       1381.27       1291.81         9.46 o                         
   1   3 -12       2105.27       1769.46        10.28 o                         
  -1  -3  11        183.74        185.05         4.95 o                         
  -1  -3  10        996.05       1054.49        19.75 o                         
  -1  -3   9        649.49        561.46         8.44 o                         
   1   3  -8        251.51        220.57         6.09 o                         
  -1  -3   7       1464.02       1325.27        12.65 o                         
   1   3  -6       2289.33       2189.97        24.00 o                         
   1   3  -5       9003.95       8681.90        45.44 o                         
  -1  -3   4       1499.74       1506.29        16.95 o                         
  -1  -3   3        295.48        308.35        10.88 o                         
  -1  -3   2       4271.90       4599.38        35.10 o                         
   1   3  -1       1427.04       1468.01         9.93 o                         
   1   3   0       1498.89       1427.56         9.46 o                         
   1   3   1        946.37        932.44         7.00 o                         
  -1  -3  -2       2220.49       2104.10        15.37 o                         
   1   3   3        223.80        183.09         3.67 o                         
   1   3   4         19.29         22.40         2.50 o                         
   1   3   5       1355.72       1299.98         8.12 o                         
   1   3   6       1104.05       1064.64         8.30 o                         
  -1  -3  -7        615.18        532.55         5.48 o                         
   1   3   8        211.38        162.41         2.58 o                         
   1   3   9        107.06        115.02         2.30 o                         
   1   3  10       1367.18       1262.19         6.62 o                         
   1   3  11        100.32        110.13         2.45 o                         
   1   3  12         25.41         29.08         2.11 o                         
   1   3  13          1.22          3.96         1.80 o                         
   1   3  14         27.41         25.19         2.05 o                         
   1   3  15          0.50          1.44         1.92 o                         
  -1  -3 -16        161.08        132.60         3.25 o                         
  -1  -3 -17         10.86         16.33         2.25 o                         
   1   3  18         18.22         16.06         2.31 o                         
  -1  -3 -19         18.08         14.85         1.91 o                         
  -1  -3 -20         57.03         45.29         3.91 o                         
   1   4 -23         50.06         36.73         2.15 o                         
   1   4 -22        136.00        135.97         3.46 o                         
   1   4 -21         64.54         54.35         2.94 o                         
   1   4 -20          8.53          0.21         2.58 o                         
   1   4 -19        252.69        220.01         5.14 o                         
  -1  -4  18        144.42        122.54         4.28 o                         
   1   4 -17        754.73        762.45         8.58 o                         
   1   4 -16         44.78         39.62         3.06 o                         
  -1  -4  15        548.85        448.84         6.15 o                         
   1   4 -14        419.22        391.90         5.19 o                         
   1   4 -13          2.94         10.06         2.59 o                         
  -1  -4  12        135.20        185.66         4.85 o                         
   1   4 -11       1216.16       1213.37        16.26 o                         
   1   4 -10       1691.16       1523.22        18.53 o                         
   1   4  -9        593.03        551.68         8.14 o                         
   1   4  -8       3819.47       3604.00        29.88 o                         
   1   4  -7        632.09        654.97        10.27 o                         
   1   4  -6       1892.51       1967.27        25.81 o                         
   1   4  -5       1219.79       1152.61        14.42 o                         
  -1  -4   4       2573.89       2962.04        26.11 o                         
   1   4  -3       3953.22       3885.79        28.46 o                         
   1   4  -2        420.18        458.42         8.14 o                         
  -1  -4   1       8851.87       9003.92        33.84 o                         
   1   4   0       7910.71       8044.07        41.42 o                         
   1   4   1       1276.62       1411.85        11.41 o                         
   1   4   2       3028.30       2827.40        20.40 o                         
  -1  -4  -3        970.72       1077.07        12.73 o                         
   1   4   4       6415.85       6480.88        26.99 o                         
   1   4   5       2067.66       1993.36        12.34 o                         
   1   4   6       1775.73       1827.54        10.44 o                         
  -1  -4  -7       6346.60       5682.77        26.20 o                         
   1   4   8        307.46        273.28         3.29 o                         
  -1  -4  -9       4228.57       3880.98        10.83 o                         
   1   4  10       1427.90       1394.60         7.56 o                         
  -1  -4 -11         27.41         72.57         2.38 o                         
  -1  -4 -12       1757.33       1688.40        10.45 o                         
   1   4  13          2.88         25.88         2.05 o                         
   1   4  14       1934.05       1874.52        13.61 o                         
   1   4  15        354.77        339.96         5.16 o                         
   1   4  16         77.69         86.09         3.07 o                         
   1   4  17        946.46        866.27         7.29 o                         
  -1  -4 -18        170.79        163.72         3.88 o                         
  -1  -4 -19        180.90        135.81         4.46 o                         
   1   5 -23         13.83          7.28         2.07 o                         
   1   5 -22         49.85         58.12         4.14 o                         
   1   5 -21        375.29        397.93         7.40 o                         
  -1  -5  20        713.44        695.70         6.03 o                         
   1   5 -19        799.61        814.01         8.23 o                         
   1   5 -18       2525.36       2474.74        16.37 o                         
  -1  -5  17        874.88        879.54         7.85 o                         
   1   5 -16        921.59        849.97         8.61 o                         
  -1  -5  15        772.06        717.30         8.33 o                         
  -1  -5  14        583.56        573.14         6.86 o                         
  -1  -5  13        750.24        690.81         6.50 o                         
   1   5 -12         71.56         58.31         4.38 o                         
   1   5 -11       4053.12       3996.16        35.27 o                         
   1   5 -10        179.29        192.84         6.73 o                         
  -1  -5   9       9991.71       9979.09        45.43 o                         
  -1  -5   8       1724.39       1637.87        21.85 o                         
   1   5  -7       2162.01       2463.92        23.39 o                         
   1   5  -6        283.97        216.60         6.71 o                         
  -1  -5   5         47.64         63.44         3.87 o                         
   1   5  -4       3726.37       3545.50        19.75 o                         
   1   5  -3       4818.81       5141.14        25.29 o                         
  -1  -5   2        754.42        806.95         8.64 o                         
   1   5  -1        128.58        214.43         5.13 o                         
   1   5   0       1608.95       1828.81        14.51 o                         
   1   5   1       1324.63       1131.58         9.80 o                         
  -1  -5  -2       3285.79       3422.51        19.86 o                         
   1   5   3       1095.07       1221.42         9.26 o                         
   1   5   4       3751.76       3775.87        22.25 o                         
   1   5   5         22.59         23.59         2.45 o                         
   1   5   6       1612.17       1394.44         8.04 o                         
   1   5   7         87.06         72.42         2.28 o                         
   1   5   8         97.08         84.47         2.29 o                         
   1   5   9        364.96        363.91         3.66 o                         
  -1  -5 -10        261.65        247.43         3.22 o                         
  -1  -5 -11       1838.44       1761.94        10.01 o                         
  -1  -5 -12         17.79         17.86         2.09 o                         
  -1  -5 -13        375.77        370.77         5.96 o                         
   1   5  14          3.71         10.36         2.32 o                         
   1   5  15        148.30        123.35         3.37 o                         
   1   5  16        100.89        100.09         3.52 o                         
  -1  -5 -17          2.10          3.72         2.03 o                         
  -1  -5 -18         37.94         28.74         2.89 o                         
   1   6 -23         38.85         36.71         2.25 o                         
   1   6 -22         14.10         23.96         2.89 o                         
   1   6 -21         39.51         29.14         3.31 o                         
  -1  -6  20         50.03         48.48         3.43 o                         
   1   6 -19        228.23        186.01         5.09 o                         
   1   6 -18         11.42         12.20         2.64 o                         
   1   6 -17          1.19          3.50         3.01 o                         
  -1  -6  16        423.49        420.70         7.18 o                         
  -1  -6  15        235.03        237.42         6.19 o                         
  -1  -6  14       1101.99        968.33         9.79 o                         
  -1  -6  13         10.72          7.28         2.35 o                         
  -1  -6  12       1550.98       1388.00        11.48 o                         
  -1  -6  11        893.90        957.09        16.33 o                         
  -1  -6  10        507.82        525.62         9.10 o                         
  -1  -6   9       1083.24       1016.74        19.51 o                         
   1   6  -8        251.98        294.10         9.18 o                         
   1   6  -7       1125.19       1195.63        16.89 o                         
   1   6  -6        319.48        293.88         5.82 o                         
   1   6  -5       1643.60       1701.29        11.66 o                         
   1   6  -4         98.22         58.36         3.65 o                         
   1   6  -3       4085.80       4409.29        24.20 o                         
   1   6  -2        621.17        556.64         7.01 o                         
  -1  -6   1       1088.68       1022.58         9.96 o                         
  -1  -6   0       3004.09       3410.20        17.13 o                         
  -1  -6  -1       6178.92       6486.25        33.27 o                         
   1   6   2        764.67        802.06         8.32 o                         
  -1  -6  -3       2143.08       2097.85        13.93 o                         
   1   6   4        693.94        660.93         7.04 o                         
   1   6   5       1453.26       1466.77         9.67 o                         
   1   6   6       1022.66        961.69         6.72 o                         
   1   6   7         46.35         67.24         2.42 o                         
  -1  -6  -8       1492.20       1405.07         8.32 o                         
  -1  -6  -9         60.92         56.47         2.34 o                         
  -1  -6 -10       2075.20       2030.27        10.21 o                         
   1   6  11        519.82        506.76         5.19 o                         
   1   6  12        134.14        138.42         3.19 o                         
   1   6  13       1650.84       1601.09        10.61 o                         
   1   6  14         43.51         49.23         2.41 o                         
   1   6  15       1459.07       1413.46        17.33 o                         
  -1  -6 -16        532.42        462.60         6.78 o                         
   1   6  17          2.27          4.74         2.57 o                         
   1   7 -23         84.61         67.89         2.93 o                         
   1   7 -22        356.07        324.75         4.81 o                         
   1   7 -21          0.76          0.24         2.58 o                         
  -1  -7  20        364.70        389.83         6.58 o                         
   1   7 -19         12.56         12.64         2.67 o                         
   1   7 -18       1622.02       1588.58        14.55 o                         
   1   7 -17       1878.62       1887.98        16.40 o                         
   1   7 -16        664.69        643.98         8.50 o                         
  -1  -7  15       2789.67       2745.31        16.56 o                         
   1   7 -14        366.43        364.13         5.11 o                         
  -1  -7  13        850.02        822.41         8.33 o                         
   1   7 -12        723.09        680.26         8.03 o                         
  -1  -7  11        440.47        437.65         6.04 o                         
  -1  -7  10       2496.02       2393.78        29.76 o                         
  -1  -7   9        230.86        218.40         5.38 o                         
  -1  -7   8       4859.83       4947.91        26.41 o                         
   1   7  -7        749.20        770.73        11.06 o                         
  -1  -7   6       2227.64       2501.83        18.71 o                         
   1   7  -5        911.65        865.83         9.78 o                         
   1   7  -4        178.30        215.25         5.62 o                         
  -1  -7   3       1595.99       1574.67        14.03 o                         
   1   7  -2       3343.09       3601.73        27.84 o                         
   1   7  -1         88.58         95.15         4.07 o                         
   1   7   0        761.36        651.70         7.60 o                         
   1   7   1        270.11        289.58         5.50 o                         
  -1  -7  -2       1417.11       1346.66        10.11 o                         
   1   7   3       1385.59       1475.67        11.28 o                         
  -1  -7  -4        312.04        352.37         4.09 o                         
  -1  -7  -5         70.34         73.26         2.65 o                         
   1   7   6        908.81        916.76         6.25 o                         
  -1  -7  -7       1077.86       1005.44         7.59 o                         
  -1  -7  -8        305.59        307.03         4.81 o                         
   1   7   9        105.97         90.40         2.66 o                         
   1   7  10       1062.69       1054.04         7.00 o                         
   1   7  11        781.84        797.28         7.83 o                         
   1   7  12        511.90        531.48         6.51 o                         
   1   7  13         41.93         29.97         2.58 o                         
   1   7  14         25.32         20.06         2.35 o                         
   1   7  15         49.30         59.26         2.52 o                         
  -1  -7 -16          7.55          5.44         2.61 o                         
   1   8 -23         70.75         40.86         3.58 o                         
   1   8 -22          7.92          3.58         2.79 o                         
  -1  -8  21         75.80         52.19         3.21 o                         
  -1  -8  20        332.62        266.28         5.90 o                         
   1   8 -19          2.52          3.41         2.49 o                         
   1   8 -18        150.40        109.77         4.21 o                         
  -1  -8  17          0.00          3.43         3.04 o                         
  -1  -8  16         51.19         46.77         3.21 o                         
   1   8 -15        157.81        151.91         4.03 o                         
   1   8 -14       1093.47       1081.84         9.16 o                         
  -1  -8  13       1863.69       1733.99        13.86 o                         
  -1  -8  12          6.14         19.49         3.10 o                         
  -1  -8  11       4472.87       4272.74        20.31 o                         
  -1  -8  10        310.18        338.55         5.14 o                         
  -1  -8   9        309.73        323.76         4.21 o                         
   1   8  -8        678.29        678.85         7.84 o                         
   1   8  -7        122.11        141.64         4.46 o                         
   1   8  -6       1234.06       1179.53        11.83 o                         
   1   8  -5       1270.96       1389.68        15.46 o                         
   1   8  -4          5.03          7.15         2.97 o                         
   1   8  -3       1206.98        991.54         9.21 o                         
  -1  -8   2         38.36         49.53         3.39 o                         
  -1  -8   1         41.89         43.18         3.13 o                         
   1   8   0        512.93        536.97         6.75 o                         
   1   8   1       1369.21       1433.82         9.12 o                         
  -1  -8  -2       2570.34       2607.74        14.25 o                         
  -1  -8  -3        854.55        906.02         7.52 o                         
   1   8   4       3192.06       3145.42        14.00 o                         
   1   8   5       2874.72       2804.83        14.77 o                         
  -1  -8  -6        162.80        152.34         3.37 o                         
   1   8   7       2909.08       2883.59        12.63 o                         
  -1  -8  -8        484.49        510.13         5.32 o                         
  -1  -8  -9        371.19        370.94         4.42 o                         
   1   8  10         38.45         54.36         2.50 o                         
   1   8  11        851.62        771.00         8.19 o                         
   1   8  12        180.03        201.56         4.61 o                         
  -1  -8 -13        187.13        186.36         4.06 o                         
   1   8  14        777.99        744.96        10.02 o                         
   1   8  15         79.17         70.17         3.03 o                         
  -1  -9  23        167.34        117.16         3.52 o                         
  -1  -9  22        494.93        493.43         8.37 o                         
  -1  -9  21        777.14        659.84        11.69 o                         
   1   9 -20          7.88         10.87         2.77 o                         
   1   9 -19        556.24        589.43        11.13 o                         
  -1  -9  18        138.04        164.46         5.05 o                         
  -1  -9  17        900.77        927.25        12.06 o                         
  -1  -9  16       1275.76       1304.66        10.58 o                         
  -1  -9  15        175.90        168.37         5.11 o                         
  -1  -9  14       2223.75       2331.14        17.24 o                         
  -1  -9  13         49.99         57.92         3.43 o                         
  -1  -9  12       1575.12       1595.61        11.53 o                         
  -1  -9  11        255.43        280.17         4.83 o                         
  -1  -9  10        610.27        620.24         5.89 o                         
  -1  -9   9       3203.29       3232.44        13.82 o                         
  -1  -9   8        252.03        271.07         4.34 o                         
  -1  -9   7        731.78        752.59         8.38 o                         
   1   9  -6        628.98        666.04         7.03 o                         
   1   9  -5         32.29         29.67         2.80 o                         
   1   9  -4       1500.51       1385.30         9.95 o                         
  -1  -9   3         54.47         41.77         2.64 o                         
  -1  -9   2       1123.23       1146.32         7.55 o                         
  -1  -9   1       1198.70       1212.02         9.82 o                         
   1   9   0        358.82        342.78         4.45 o                         
  -1  -9  -1       1037.43       1052.75         7.90 o                         
  -1  -9  -2         17.63         29.15         2.71 o                         
  -1  -9  -3        390.55        462.21         5.67 o                         
   1   9   4       2562.36       2594.66        14.89 o                         
   1   9   5        660.06        589.55         5.75 o                         
   1   9   6         27.69         20.21         2.39 o                         
   1   9   7        266.11        297.93         4.03 o                         
   1   9   8       1313.03       1303.34         9.30 o                         
   1   9   9        267.78        259.29         4.10 o                         
   1   9  10        121.68        102.47         3.50 o                         
  -1  -9 -11        296.91        291.79         4.99 o                         
   1   9  12         15.76         17.59         2.15 o                         
   1   9  13          0.26          0.47         1.73 o                         
   1  10 -22          0.09          3.05         1.98 o                         
  -1 -10  21         14.93         16.69         2.76 o                         
  -1 -10  20        153.82        114.78         3.64 o                         
  -1 -10  19        296.86        244.57         6.35 o                         
   1  10 -18          0.06          5.17         3.26 o                         
  -1 -10  17        135.58         99.03         4.76 o                         
  -1 -10  16         17.60         23.06         3.41 o                         
  -1 -10  15          2.09          8.37         3.27 o                         
  -1 -10  14       1085.58       1078.69        11.18 o                         
   1  10 -13        230.22        251.62         4.59 o                         
  -1 -10  12        161.26        150.58         4.06 o                         
  -1 -10   6        293.27        258.66         5.49 o                         
  -1 -10   5        732.70        687.42         8.02 o                         
   1  10  -4        375.16        431.86         5.43 o                         
  -1 -10   3        692.69        721.28        21.47 o                         
  -1 -10   2       1041.89       1172.94        26.12 o                         
  -1 -10   1          2.74         65.36         7.54 o                         
  -1 -10   0       1730.99       1754.23        23.02 o                         
  -1 -10  -1       1627.58       1589.33        30.50 o                         
   1  10   2        477.62        467.95         6.51 o                         
  -1 -10  -3       2142.18       2095.07        10.25 o                         
   1  10   4        242.29        265.05         3.75 o                         
   1  10   5       1969.55       1998.81         9.61 o                         
  -1 -10  -6        963.82        970.16         6.87 o                         
   1  10   7        781.50        795.41         6.88 o                         
   1  10   8       2432.22       2365.33        12.37 o                         
   1  10   9         23.94         41.48         2.65 o                         
   1  10  10        849.70        865.54         7.66 o                         
   1  10  11        285.26        312.56         4.26 o                         
   1  11 -21        235.18        205.18         5.78 o                         
   1  11 -20        641.68        491.65         8.71 o                         
   1  11 -19          1.86          5.71         3.67 o                         
  -1 -11  18       1187.84       1223.44        14.20 o                         
  -1 -11  17          1.58         10.59         3.35 o                         
   1  11 -16       1655.22       1666.38        12.76 o                         
  -1 -11  15        335.57        372.07         6.92 o                         
  -1 -11  14          1.47          5.33         3.69 o                         
  -1 -11  13        722.45        819.95         9.09 o                         
  -1 -11   9       1140.62       1006.85        23.68 o                         
  -1 -11   8       3758.28       3789.81        48.87 o                         
  -1 -11   7       1435.36       1298.34        18.83 o                         
  -1 -11   6        571.08        729.44        24.36 o                         
  -1 -11   5        306.80        368.59        19.69 o                         
  -1 -11   4        842.50        863.00        17.29 o                         
  -1 -11   3       4394.12       4456.49        29.64 o                         
  -1 -11   2       2953.70       2933.70        24.63 o                         
  -1 -11   1        992.12       1139.43        15.73 o                         
  -1 -11   0       1185.14       1148.81        20.73 o                         
  -1 -11  -1        804.02        718.94        21.62 o                         
   1  11   2         69.04         79.84         2.82 o                         
  -1 -11  -3         99.92         76.52         2.65 o                         
   1  11   4        490.60        539.60         4.83 o                         
   1  11   5       1584.26       1600.23         8.44 o                         
   1  11   6          8.12          9.86         1.58 o                         
   1  11   7        171.66        157.54         3.02 o                         
  -1 -11  -8         85.81         88.59         2.67 o                         
  -1 -11  -9        159.68        132.81         2.90 o                         
   1  11  10        325.36        298.07         5.95 o                         
  -1 -12  21         11.54          4.35         2.92 o                         
  -1 -12  20         35.01         26.98         3.53 o                         
   1  12 -19         18.81         11.30         2.63 o                         
   1  12 -18         84.96         67.33         3.59 o                         
  -1 -12  17         30.91         32.99         3.36 o                         
  -1 -12  16          1.48         14.07         3.18 o                         
   1  12 -15        183.90        157.17         4.84 o                         
  -1 -12  10          3.45         27.25        10.49 o                         
  -1 -12   9        820.03        850.73        15.75 o                         
  -1 -12   8         89.22        122.41         9.28 o                         
  -1 -12   7        104.29        107.71         8.99 o                         
  -1 -12   6       1170.16       1066.70        17.28 o                         
   1  12  -5        282.20        292.95        10.69 o                         
  -1 -12   4        244.14        272.21        11.70 o                         
  -1 -12   3        770.75        798.37        11.56 o                         
  -1 -12   2          4.82         31.06         7.03 o                         
  -1 -12   1       1045.34       1215.08        20.93 o                         
  -1 -12   0         16.54         34.03         8.31 o                         
  -1 -12  -1        809.77        862.27        16.92 o                         
  -1 -12  -2        482.41        553.68        21.59 o                         
  -1 -12  -3        143.55        149.43         2.65 o                         
   1  12   4        508.83        488.90         4.40 o                         
   1  12   5         91.72        105.87         2.57 o                         
   1  12   6        699.81        723.96         5.70 o                         
   1  12   7         51.73         46.79         2.20 o                         
   1  12   8        552.91        525.55         5.93 o                         
  -1 -13  19        399.85        395.29         6.41 o                         
  -1 -13  18         14.26         14.38         2.33 o                         
  -1 -13  17        631.43        666.54         9.06 o                         
  -1 -13  16        314.03        344.38         9.54 o                         
  -1 -13  15        132.78        102.36         6.09 o                         
   1  13 -10        462.24        480.32        11.10 o                         
   1  13  -9       1159.65       1234.91        17.01 o                         
   1  13  -8         68.01         81.03         6.02 o                         
   1  13  -7       1026.48       1029.65        14.44 o                         
   1  13  -6        734.04        682.69        11.98 o                         
  -1 -13   5         59.47         73.33         4.91 o                         
   1  13  -4        805.96        841.64        11.13 o                         
  -1 -13   3        288.95        290.87         7.76 o                         
   1  13  -2        906.88        944.29        16.50 o                         
  -1 -13   1        614.83        673.43        15.11 o                         
  -1 -13   0        463.68        519.25        13.30 o                         
  -1 -13  -1       1384.01       1282.82        25.07 o                         
   1  13   2          3.39          3.06         1.66 o                         
   1  13   3        462.95        529.56         6.23 o                         
   1  13   4         87.71        102.60         3.16 o                         
  -1 -13  -5        193.77        226.33         3.91 o                         
  -1 -13  -6         57.44         50.06         2.68 o                         
  -1 -14  17         25.46         15.35         3.20 o                         
  -1 -14  16          2.57          3.02         2.60 o                         
   1  14 -15          6.83          1.21         2.20 o                         
   1  14 -11        144.93         97.12         8.75 o                         
   1  14 -10        135.94        122.02         5.81 o                         
  -1 -14   9        449.83        426.10        13.30 o                         
   1  14  -8         19.80         20.20         5.03 o                         
   1  14  -7         57.27         86.26         5.89 o                         
  -1 -14   6         46.91         41.38         4.60 o                         
  -1 -14   5        700.26        741.02         8.36 o                         
   1  14  -4        101.11        100.79         4.21 o                         
  -1 -14   3        396.85        350.71         8.00 o                         
  -1 -14   2       1116.89       1134.27        11.93 o                         
  -1 -14   1        193.91        241.39         9.00 o                         
  -1 -14   0        318.20        276.97        10.45 o                         
   1  14   1          2.88          0.36         1.64 o                         
  -1 -14  -2         95.36         91.82         2.65 o                         
  -1 -14  -3         33.04         21.82         1.57 o                         
  -1 -15  16        738.53        518.34         9.31 o                         
  -1 -15  15       1393.80       1302.24        17.89 o                         
   1  15 -14         32.51         20.52         2.29 o                         
   1  15 -12        292.54        250.41         9.62 o                         
   1  15 -11        240.13        218.56         5.51 o                         
  -1 -15  10        470.74        386.54         5.57 o                         
  -1 -15   9        371.20        317.86         4.92 o                         
  -1 -15   8        716.47        779.91         8.98 o                         
   1  15  -7        241.44        230.08         4.53 o                         
   1  15  -6        584.41        596.84         8.05 o                         
   1  15  -5       1017.29       1032.51         7.47 o                         
   1  15  -4         95.05         79.15         3.60 o                         
   1  15  -3        507.98        572.57         9.52 o                         
  -1 -15   2        118.52         75.31         3.97 o                         
   1  15  -1        192.78        184.81         3.98 o                         
  -1 -15   0         31.62         32.84         4.27 o                         
   1  16 -11         11.83          4.39         2.98 o                         
  -1 -16   8         14.82          6.31         4.27 o                         
  -1 -16   7        153.69        130.42         6.83 o                         
  -1 -16   6        173.28        138.05         6.84 o                         
  -2  16  -8        751.09        461.75         6.77 o                         
   2 -16   9        255.17        187.39         4.98 o                         
  -2  15   0        398.86        453.29         7.35 o                         
   2 -15   1        136.34        147.66         5.05 o                         
  -2  15  -2        118.56        147.75         4.70 o                         
   2 -15   3        178.51        208.36         4.88 o                         
  -2  15  -4          9.01         15.26         3.00 o                         
  -2  15  -5         36.16         61.50         2.59 o                         
  -2  15  -6          6.59          8.34         2.09 o                         
  -2  15  -7        151.52        166.26         3.75 o                         
  -2  15  -8          5.96         13.54         2.16 o                         
   2 -15   9         96.24        108.39         3.02 o                         
  -2  15 -10          9.40         49.48         3.30 o                         
  -2  15 -11         65.05         58.48         4.13 o                         
  -2  15 -12         95.55         99.95         3.12 o                         
   2 -15  13        283.24        247.63         4.59 o                         
  -2  15 -14        132.99        125.80         4.35 o                         
  -2  15 -15         73.06         70.24         4.75 o                         
   2 -14  -4        379.08        366.97         9.62 o                         
  -2  14   3        533.16        542.87         6.45 o                         
  -2  14   2        116.67        120.70         4.59 o                         
  -2  14   1        636.06        666.20         8.51 o                         
  -2  14   0        512.01        525.86         6.40 o                         
  -2  14  -1        652.28        693.71        10.23 o                         
  -2  14  -2        656.72        682.27         8.75 o                         
  -2  14  -3         86.36        100.09         4.44 o                         
   2 -14   4        851.56        888.51        10.02 o                         
   2 -14   5         26.38         27.79         3.01 o                         
   2 -14   6        776.29        815.88         7.93 o                         
   2 -14   7        870.74        885.11         8.66 o                         
  -2  14  -8         15.47         12.70         2.61 o                         
   2 -14   9        628.80        665.06         8.59 o                         
  -2  14 -10        254.67        258.54         5.41 o                         
  -2  14 -11        334.52        283.32         6.12 o                         
  -2  14 -12        990.94        986.07        10.41 o                         
  -2  14 -13        253.34        245.14         4.81 o                         
  -2  14 -14        757.50        748.25         7.36 o                         
  -2  14 -15        125.77        128.31         3.70 o                         
   2 -14  16        335.76        312.28         5.21 o                         
   2 -13  -6        230.34        256.14         5.69 o                         
   2 -13  -5         88.65        117.64         3.78 o                         
  -2  13   4        340.48        376.23         5.82 o                         
  -2  13   3         14.82         10.89         2.41 o                         
  -2  13   2        454.85        518.64         6.68 o                         
   2 -13  -1        265.00        312.97         5.02 o                         
  -2  13   0        118.15        141.52         3.52 o                         
  -2  13  -1        257.34        303.92         4.68 o                         
  -2  13  -2        185.82        179.69         4.17 o                         
  -2  13  -3        162.73        155.06         4.52 o                         
  -2  13  -4        328.74        377.01         6.57 o                         
  -2  13  -5         32.70         28.65         3.07 o                         
   2 -13   6        834.87        956.20         9.12 o                         
   2 -13   7         87.27         83.37         3.49 o                         
   2 -13   8        347.25        366.98         6.52 o                         
   2 -13   9        301.11        291.68         5.28 o                         
   2 -13  10        124.00        106.47         3.77 o                         
   2 -13  11         98.19        127.18         4.29 o                         
   2 -13  12         47.94         50.94         3.80 o                         
   2 -13  13         97.85        113.44         4.15 o                         
   2 -13  14        243.03        231.03         5.42 o                         
   2 -13  15          7.41          8.78         2.91 o                         
   2 -13  16        147.77        147.60         4.27 o                         
  -2  13 -17         45.45         53.35         2.67 o                         
   2 -13  18         82.04         83.26         3.85 o                         
  -2  13 -19        105.13         64.50         3.96 o                         
  -2  12   8         60.03         52.73         3.50 o                         
   2 -12  -7        388.88        439.26         5.87 o                         
  -2  12   6         37.05         30.37         3.38 o                         
   2 -12  -5        931.33       1039.32        11.22 o                         
  -2  12   4        645.24        700.25         8.60 o                         
  -2  12   3        208.71        228.19         5.20 o                         
  -2  12   2        833.83        923.18         8.23 o                         
  -2  12   1        398.51        422.88         6.10 o                         
  -2  12   0       1514.61       1491.20        11.54 o                         
  -2  12  -1        578.37        578.42         7.25 o                         
  -2  12  -2       1627.71       1674.51        12.36 o                         
  -2  12  -3       2054.60       2039.68        13.24 o                         
   2 -12   4         28.89         37.28         3.56 o                         
   2 -12   5       1082.91       1156.88        13.24 o                         
  -2  12  -6        458.34        483.24         7.23 o                         
  -2  12  -7         86.70         91.40         4.08 o                         
   2 -12   8       2558.45       2613.22        17.26 o                         
   2 -12   9        740.11        696.53         8.32 o                         
   2 -12  10       1333.50       1389.81        14.60 o                         
  -2  12 -11        541.77        483.70         7.80 o                         
   2 -12  12       1189.58       1216.15        13.29 o                         
  -2  12 -13       1339.01       1374.43        12.73 o                         
   2 -12  14         69.83         64.42         4.21 o                         
  -2  12 -15        784.31        715.08        10.01 o                         
   2 -12  16        906.00        911.51         9.56 o                         
   2 -12  17         99.83         98.14         3.45 o                         
  -2  12 -18        739.97        659.00         9.85 o                         
   2 -12  19         34.41         25.16         4.21 o                         
  -2  12 -20        255.26        211.52         5.40 o                         
  -2  11  10        142.66        171.60         6.54 o                         
   2 -11  -9         19.34         21.81         2.85 o                         
  -2  11   8        193.11        207.82         5.97 o                         
  -2  11   7         56.88         72.80         4.32 o                         
   2 -11  -6        613.95        678.51         9.85 o                         
  -2  11   5         93.69        118.42         4.20 o                         
  -2  11   4        465.03        515.62         7.59 o                         
  -2  11   3       1301.31       1354.24        10.14 o                         
  -2  11   2        938.05        955.55         9.58 o                         
  -2  11   1         71.60         61.80         3.73 o                         
  -2  11   0       1699.17       1875.82        15.31 o                         
   2 -11   1        810.71        838.02         9.13 o                         
  -2  11  -2        954.65       1080.00        11.03 o                         
   2 -11   3        743.78        831.81         9.02 o                         
   2 -11   4        146.64        176.07         4.66 o                         
  -2  11  -5        110.09        126.52         4.40 o                         
   2 -11   6         49.10         64.37         4.30 o                         
   2 -11   7       2188.00       2281.46        16.93 o                         
  -2  11  -8        853.82        927.74        10.28 o                         
   2 -11   9       1312.30       1249.42        11.05 o                         
   2 -11  10       1395.37       1371.20        14.13 o                         
   2 -11  11        129.86        112.15         4.55 o                         
  -2  11 -12        352.51        322.91         6.14 o                         
   2 -11  13        462.65        418.11         8.30 o                         
  -2  11 -14        166.02        174.60         6.01 o                         
   2 -11  15        253.11        256.48         5.75 o                         
   2 -11  16        214.85        200.46         4.91 o                         
   2 -11  17        166.64        161.48         5.63 o                         
  -2  11 -18         98.00         88.28         3.54 o                         
  -2  11 -19          7.30         13.75         2.66 o                         
  -2  11 -20         48.76         59.09         4.67 o                         
  -2  11 -21        304.50        253.53         8.35 o                         
  -2  10  12        270.15        300.31         5.66 o                         
  -2  10  11        415.97        463.74         6.27 o                         
  -2  10  10        247.30        268.44         4.94 o                         
  -2  10   9        669.29        726.35         9.59 o                         
  -2  10   8       1091.74       1210.04        12.32 o                         
  -2  10   7        350.43        361.73         5.86 o                         
  -2  10   6        520.42        543.57         7.76 o                         
  -2  10   5        742.57        736.75         9.25 o                         
   2 -10  -4        318.51        328.24         5.66 o                         
  -2  10   3        462.74        511.57         6.44 o                         
   2 -10  -2        460.70        477.21         6.20 o                         
  -2  10   1        525.65        603.09         7.18 o                         
   2 -10   0       1344.55       1302.91        12.79 o                         
   2 -10   1       3902.00       3895.09        20.41 o                         
  -2  10  -2        376.37        393.32         5.62 o                         
  -2  10  -3        527.51        515.11         7.54 o                         
  -2  10  -4        946.23        898.37         9.73 o                         
  -2  10  -5        980.29        927.63        10.57 o                         
  -2  10  -6        624.79        599.91         8.79 o                         
   2 -10   7        667.19        680.27        10.51 o                         
   2 -10   8       2002.33       1936.79        14.98 o                         
  -2  10  -9       3279.10       3267.03        18.28 o                         
   2 -10  10        197.08        199.02         4.91 o                         
   2 -10  11        875.59        792.24        10.52 o                         
  -2  10 -12        164.23        144.26         5.37 o                         
  -2  10 -13        491.56        478.63        10.28 o                         
   2 -10  14       1970.77       1951.21        16.07 o                         
   2 -10  15        921.31        830.15        10.07 o                         
   2 -10  16       1046.45        959.28         9.65 o                         
  -2  10 -17        919.89        963.36        12.68 o                         
  -2  10 -18        841.14        886.59        12.53 o                         
  -2  10 -19        473.07        496.52         7.62 o                         
   2 -10  20        171.08        160.92         4.69 o                         
  -2  10 -21        566.41        510.57         6.31 o                         
   2  -9 -14        155.02        143.39         6.87 o                         
   2  -9 -13         12.00         12.94         2.52 o                         
   2  -9 -12        656.93        732.54         8.37 o                         
  -2   9  11        584.96        650.92         7.85 o                         
   2  -9 -10        201.49        231.04         5.49 o                         
  -2   9   9        830.77        895.75        11.72 o                         
   2  -9  -8         92.58        101.62         4.28 o                         
  -2   9   7        528.30        559.20         7.17 o                         
  -2   9   6         75.06         82.26         3.53 o                         
   2  -9  -5         93.58        110.65         3.57 o                         
  -2   9   4       1599.94       1722.48        11.58 o                         
  -2   9   3        250.43        264.95         4.65 o                         
  -2   9   2       2975.38       3121.38        18.68 o                         
   2  -9  -1       1108.20       1174.14        10.18 o                         
  -2   9   0        218.58        268.11         4.97 o                         
   2  -9   1        643.91        657.40         8.79 o                         
   2  -9   2        420.76        452.79         5.78 o                         
   2  -9   3       3704.73       3875.33        22.71 o                         
  -2   9  -4        830.95        933.61         8.56 o                         
  -2   9  -5       2010.06       1978.32        16.51 o                         
   2  -9   6        904.81        980.50        11.84 o                         
   2  -9   7        224.78        220.83         5.52 o                         
  -2   9  -8        388.72        481.68         7.07 o                         
   2  -9   9        481.24        511.11         7.67 o                         
   2  -9  10       1001.59       1014.00        10.32 o                         
  -2   9 -11        145.80        160.02         4.70 o                         
  -2   9 -12       1606.51       1463.90        14.73 o                         
   2  -9  13        172.11        169.16         5.73 o                         
   2  -9  14        123.94        110.43         4.90 o                         
  -2   9 -15        267.12        262.94         6.56 o                         
  -2   9 -16        277.68        296.69         6.09 o                         
  -2   9 -17        342.18        298.18         6.54 o                         
   2  -9  18         85.72         87.10         4.03 o                         
  -2   9 -19        254.54        238.59         6.58 o                         
  -2   9 -20        318.72        327.23         6.06 o                         
  -2   9 -21         35.89         41.56         3.09 o                         
   2  -9  22        133.30        106.81         3.75 o                         
   2  -8 -15        173.42        163.03         5.26 o                         
  -2   8  14         41.28         41.64         2.90 o                         
   2  -8 -13        223.79        217.68         5.03 o                         
  -2   8  12        115.83        134.16         4.02 o                         
  -2   8  11        131.09        153.76         4.50 o                         
  -2   8  10       1734.76       1920.28        17.35 o                         
   2  -8  -9        149.27        156.90         4.51 o                         
  -2   8   8       1823.63       1907.33        13.45 o                         
   2  -8  -7       1122.15       1175.38         9.36 o                         
  -2   8   6        239.71        264.03         4.36 o                         
   2  -8  -5        617.85        629.68         6.50 o                         
  -2   8   4        820.75        863.61         7.00 o                         
  -2   8   3       1433.07       1458.12        12.63 o                         
  -2   8   2       2855.71       3052.87        18.32 o                         
   2  -8  -1        611.43        661.64         7.42 o                         
  -2   8   0       1155.07       1096.75         9.06 o                         
   2  -8   1         60.58         65.96         3.22 o                         
   2  -8   2       3041.67       3084.23        19.80 o                         
   2  -8   3       1166.29       1157.71        13.31 o                         
  -2   8  -4        580.99        600.20         9.96 o                         
  -2   8  -5       2240.78       2109.03        19.64 o                         
   2  -8   6        121.66        122.61         4.92 o                         
   2  -8   7       1237.06       1088.64        13.93 o                         
  -2   8  -8       1820.00       1856.66        16.17 o                         
  -2   8  -9        981.06        925.74         9.90 o                         
  -2   8 -10       3616.13       3341.28        22.95 o                         
   2  -8  11        975.14        929.03        10.53 o                         
   2  -8  12        746.18        725.05         9.48 o                         
   2  -8  13        245.09        254.52         6.20 o                         
  -2   8 -14       1300.75       1336.97        13.12 o                         
  -2   8 -15       2433.72       2349.48        20.91 o                         
  -2   8 -16        425.39        414.35         7.43 o                         
  -2   8 -17        909.16        945.60        10.33 o                         
   2  -8  18        267.64        293.02         6.11 o                         
  -2   8 -19        146.32        151.09         5.78 o                         
  -2   8 -20        509.81        567.64         8.45 o                         
   2  -8  21         39.29         42.19         3.37 o                         
   2  -8  22        517.54        453.09         7.46 o                         
   2  -7 -16       1267.09       1372.65        15.10 o                         
   2  -7 -15        773.85        776.86        11.57 o                         
  -2   7  14        610.75        646.68         8.88 o                         
  -2   7  13       1531.57       1615.44        15.78 o                         
  -2   7  12        151.39        174.47         4.74 o                         
  -2   7  11        305.40        352.35         6.61 o                         
   2  -7 -10        576.09        589.73         8.40 o                         
   2  -7  -9         65.81         79.35         3.13 o                         
   2  -7  -8       1493.98       1497.70        13.21 o                         
   2  -7  -7        126.00        143.07         3.28 o                         
   2  -7  -6       3256.66       3423.31        15.48 o                         
  -2   7   5       1689.12       1742.97        10.37 o                         
   2  -7  -4        587.34        637.51         6.39 o                         
   2  -7  -3       5393.22       5325.34        26.60 o                         
  -2   7   2        407.49        408.11         6.33 o                         
   2  -7  -1       3034.46       2853.49        20.07 o                         
   2  -7   0        898.86        975.14        10.72 o                         
  -2   7  -1        590.81        640.23         7.87 o                         
  -2   7  -2       3526.16       3768.86        23.65 o                         
  -2   7  -3         35.19         34.51         4.29 o                         
  -2   7  -4       5538.73       5712.18        40.67 o                         
   2  -7   5       1416.75       1586.53        23.31 o                         
  -2   7  -6        753.97        739.60        11.64 o                         
   2  -7   7       1925.09       1874.88        17.73 o                         
  -2   7  -8        903.21        904.45        11.66 o                         
   2  -7   9       1946.43       2060.34        20.39 o                         
  -2   7 -10        494.19        477.72         7.63 o                         
  -2   7 -11        581.82        514.31         8.75 o                         
  -2   7 -12       1555.54       1679.81        14.66 o                         
  -2   7 -13         42.12         38.50         3.56 o                         
   2  -7  14        658.64        709.92        10.48 o                         
  -2   7 -15        184.46        203.31         5.39 o                         
  -2   7 -16        211.91        203.27         6.76 o                         
  -2   7 -17        103.92        130.12         5.83 o                         
  -2   7 -18         57.82         55.30         4.33 o                         
  -2   7 -19        510.60        526.32         8.93 o                         
   2  -7  20        614.87        615.62         9.85 o                         
  -2   7 -21        261.02        286.02         5.74 o                         
  -2   7 -22        455.51        410.41         8.29 o                         
   2  -6 -17        149.11        131.51         5.42 o                         
  -2   6  16        146.66        158.46         5.63 o                         
  -2   6  15        289.58        293.06         5.85 o                         
  -2   6  14        327.47        372.52         6.68 o                         
  -2   6  13        229.03        254.65         5.19 o                         
  -2   6  12       1124.82       1364.45        11.47 o                         
   2  -6 -11       1629.34       1659.38        13.56 o                         
   2  -6 -10        224.14        247.68         4.84 o                         
  -2   6   9        666.05        608.07         6.74 o                         
  -2   6   8        127.98        165.51         3.52 o                         
  -2   6   7        198.05        195.56         3.44 o                         
   2  -6  -6       3305.58       3270.11        15.44 o                         
  -2   6   5        464.42        465.14         5.46 o                         
   2  -6  -4       5524.66       5378.16        26.24 o                         
   2  -6  -3        633.53        648.29         7.29 o                         
   2  -6  -2       5305.83       5572.43        27.68 o                         
  -2   6   1       2150.53       1874.63        17.27 o                         
  -2   6   0        113.48        144.93         4.35 o                         
  -2   6  -1       1949.77       1712.01        14.44 o                         
   2  -6   2       1826.75       1718.51        14.05 o                         
  -2   6  -3       1848.65       1847.20        20.91 o                         
   2  -6   4       5046.51       5090.50        36.68 o                         
  -2   6  -5         94.37        132.40         6.40 o                         
  -2   6  -6       3966.80       3890.05        38.21 o                         
   2  -6   7       2525.16       2647.40        30.99 o                         
   2  -6   8       1893.66       1776.49        29.09 o                         
  -2   6  -9       4538.98       4422.15        30.49 o                         
  -2   6 -10       1064.39       1139.09        15.91 o                         
  -2   6 -11       3843.88       3712.62        25.67 o                         
   2  -6  12        162.85        149.74         4.02 o                         
  -2   6 -13        273.66        290.72         5.35 o                         
  -2   6 -14       1815.04       1826.94        11.55 o                         
  -2   6 -15         83.67         86.22         4.17 o                         
   2  -6  16       3603.45       3657.11        26.30 o                         
   2  -6  17        990.81       1065.97        13.89 o                         
  -2   6 -18        578.13        636.62        11.46 o                         
  -2   6 -19        154.87        177.93         5.20 o                         
  -2   6 -20        362.23        393.88         7.07 o                         
  -2   6 -21        435.49        505.24         8.87 o                         
   2  -6  22        202.78        191.83         7.86 o                         
   2  -5 -18         59.44         54.38         5.44 o                         
  -2   5  17        273.33        248.87         5.44 o                         
  -2   5  16        132.65        132.63         4.95 o                         
  -2   5  15        397.84        461.85         7.19 o                         
  -2   5  14       1308.53       1442.97        12.30 o                         
  -2   5  13        463.14        491.21         6.73 o                         
   2  -5 -12       4995.01       5469.15        28.74 o                         
  -2   5  11          7.42         30.24         2.47 o                         
   2  -5 -10       1585.25       1535.50        12.77 o                         
   2  -5  -9        929.33        973.38         8.06 o                         
  -2   5   8        185.42        174.89         3.21 o                         
   2  -5  -7       1917.50       1834.26        12.72 o                         
  -2   5   6        148.02        162.58         2.94 o                         
   2  -5  -5       2986.63       3026.49        17.73 o                         
  -2   5   4       3955.23       4096.30        23.80 o                         
  -2   5   3       1498.19       1640.27        13.80 o                         
   2  -5  -2       4366.06       4364.86        25.93 o                         
  -2   5   1        980.69        993.17         9.04 o                         
   2  -5   0       2859.21       2652.10        15.41 o                         
  -2   5  -1       3866.72       3982.14        21.06 o                         
  -2   5  -2        987.07        982.68        10.55 o                         
   2  -5   3       6207.24       6566.55        34.25 o                         
   2  -5   4       1870.50       1988.23        18.30 o                         
   2  -5   5       2867.32       2897.73        19.80 o                         
   2  -5   6       3946.14       4229.41        28.09 o                         
   2  -5   7       2006.82       2267.70        16.09 o                         
  -2   5  -8       2988.01       2999.84        25.54 o                         
   2  -5   9       1115.12       1067.78        13.54 o                         
   2  -5  10        412.15        424.16         7.67 o                         
   2  -5  11        785.85        746.67         9.16 o                         
   2  -5  12        523.50        494.05         5.65 o                         
   2  -5  13        595.57        582.46         8.43 o                         
   2  -5  14        530.39        468.11         9.30 o                         
  -2   5 -15         18.77         45.31         3.72 o                         
  -2   5 -16       3603.45       3671.53        27.85 o                         
  -2   5 -17        157.75        171.11         5.03 o                         
  -2   5 -18        529.00        570.66         9.70 o                         
  -2   5 -19        158.17        178.10         5.21 o                         
  -2   5 -20         48.29         47.56         3.21 o                         
   2  -5  21        190.55        208.06         5.76 o                         
   2  -5  22         72.35         66.01         3.02 o                         
   2  -4 -19        234.29        198.21         7.70 o                         
  -2   4  18         44.41         39.33         3.16 o                         
   2  -4 -17         67.94         84.66         3.94 o                         
   2  -4 -16        458.97        457.40         7.67 o                         
   2  -4 -15         28.44         34.58         3.08 o                         
   2  -4 -14       1468.56       1491.46        11.84 o                         
   2  -4 -13         14.98         20.07         2.53 o                         
   2  -4 -12       1187.17       1169.54         9.29 o                         
  -2   4  11        220.02        275.68         4.47 o                         
  -2   4  10        557.32        547.40         5.99 o                         
  -2   4   9        651.32        535.51         5.10 o                         
   2  -4  -8        516.55        500.30         5.33 o                         
   2  -4  -7        617.49        530.02         6.25 o                         
   2  -4  -6       1407.67       1459.78        10.33 o                         
   2  -4  -5       4940.21       5171.25        22.53 o                         
   2  -4  -4       3127.77       3336.43        14.15 o                         
  -2   4   3       1241.78       1152.35         9.09 o                         
  -2   4   2       1488.73       1367.02        11.04 o                         
   2  -4  -1       2043.07       1818.10        14.90 o                         
   2  -4   0        172.96        170.60         6.44 o                         
  -2   4  -1       1111.34       1070.05        14.91 o                         
   2  -4   2       2514.90       2506.29        14.54 o                         
   2  -4   3        137.80        200.74         5.34 o                         
   2  -4   4       2885.31       2841.37        26.65 o                         
   2  -4   5       3635.12       3139.36        26.80 o                         
   2  -4   6        436.05        382.03         7.56 o                         
  -2   4  -7       8169.89       8668.46        49.86 o                         
  -2   4  -8       2857.43       2711.91        17.56 o                         
   2  -4   9       2011.22       1983.35        14.83 o                         
  -2   4 -10       1827.50       1571.95        14.29 o                         
  -2   4 -11        639.01        637.07         8.84 o                         
  -2   4 -12       1768.46       1710.12        13.44 o                         
   2  -4  13        773.62        745.94         7.10 o                         
  -2   4 -14        150.72        160.35         4.55 o                         
   2  -4  15       3481.07       3638.38        22.68 o                         
  -2   4 -16         31.97         33.14         3.98 o                         
  -2   4 -17       2871.21       2992.83        18.73 o                         
  -2   4 -18         10.50         18.20         3.56 o                         
  -2   4 -19        689.94        736.34         9.03 o                         
   2  -4  20        189.13        222.02         4.55 o                         
  -2   4 -21         97.24         83.80         4.09 o                         
  -2   4 -22        702.57        670.79        11.10 o                         
  -2   3  20        108.13        102.79         4.19 o                         
  -2   3  19        535.55        610.00         9.83 o                         
  -2   3  18        999.22       1034.92        13.91 o                         
   2  -3 -17        253.95        246.99         4.69 o                         
   2  -3 -16       2008.86       2235.10        18.57 o                         
   2  -3 -15        376.66        408.56         7.23 o                         
  -2   3  14       1321.15       1330.07        13.24 o                         
   2  -3 -13       1213.00       1131.89         9.66 o                         
   2  -3 -12        465.43        500.07         5.59 o                         
   2  -3 -11       3263.31       3316.74        16.41 o                         
  -2   3  10       1112.52       1071.33        10.09 o                         
   2  -3  -9        681.12        653.03         8.06 o                         
   2  -3  -8       2058.90       1946.51        17.39 o                         
   2  -3  -7       1271.10       1207.44        12.19 o                         
   2  -3  -6        538.64        431.14         8.78 o                         
  -2   3   5       2595.91       2651.55        13.66 o                         
   2  -3  -4       6144.97       5990.96        22.62 o                         
  -2   3   3       6844.66       6948.97        53.10 o                         
   2  -3  -2        759.05        733.53        10.96 o                         
  -2   3   1       5873.83       5849.20        57.09 o                         
  -2   3   0       5779.92       6123.70        38.43 o                         
  -2   3  -1       3986.93       4091.40        21.13 o                         
   2  -3   2       3368.47       3106.49        28.50 o                         
  -2   3  -3       1976.57       1840.19        18.69 o                         
   2  -3   4       1838.20       1854.33        16.55 o                         
  -2   3  -5       2879.67       2657.06        25.60 o                         
   2  -3   6       9624.43      10127.99        48.62 o                         
  -2   3  -7       7494.26       8349.83        26.88 o                         
  -2   3  -8        400.36        379.45         6.05 o                         
  -2   3  -9       3344.15       3687.44        32.50 o                         
  -2   3 -10        686.63        595.86         9.27 o                         
  -2   3 -11        239.13        216.03         5.00 o                         
   2  -3  12        378.19        370.63         5.26 o                         
  -2   3 -13       1111.43       1050.08         9.07 o                         
  -2   3 -14        423.22        488.76         7.35 o                         
   2  -3  15        756.38        763.57         9.55 o                         
   2  -3  16       1341.03       1497.45        15.80 o                         
  -2   3 -17        626.89        794.01        11.05 o                         
  -2   3 -18        674.42        681.47         8.92 o                         
  -2   3 -19        155.73        193.21         5.18 o                         
  -2   3 -20        555.40        605.19         8.56 o                         
  -2   3 -21        184.02        203.51         5.45 o                         
   2  -3  22         45.35         54.19         3.89 o                         
   2  -2 -21         29.04         26.75         3.96 o                         
  -2   2  20        364.02        317.93         8.05 o                         
   2  -2 -19        104.39        103.75         3.78 o                         
  -2   2  18         67.01         63.01         3.18 o                         
  -2   2  17        204.57        228.30         5.12 o                         
  -2   2  16        386.57        437.92         7.59 o                         
   2  -2 -15        152.66        159.26         4.95 o                         
  -2   2  14        139.93        179.23         4.72 o                         
   2  -2 -13        514.43        471.01         5.94 o                         
   2  -2 -12       1082.48        986.68         9.42 o                         
   2  -2 -11        329.94        432.16         5.74 o                         
  -2   2  10       1927.90       1703.79        14.17 o                         
   2  -2  -9       1470.23       1574.17        10.86 o                         
   2  -2  -8        278.58        276.86         6.36 o                         
   2  -2  -7       1596.89       1388.94        20.97 o                         
  -2   2   6        324.42        349.97         9.20 o                         
  -2   2   5       2592.06       2724.68        19.44 o                         
   2  -2  -4       4060.51       4463.60        34.87 o                         
   2  -2  -3       3818.41       3881.14        32.94 o                         
   2  -2  -2       1723.69       1676.60        23.67 o                         
   2  -2  -1       4973.27       4761.61        36.46 o                         
   2  -2   0       4327.01       4420.28        28.72 o                         
  -2   2  -1       6816.74       6499.40        54.59 o                         
  -2   2  -2      10881.19      11192.55        52.41 o                         
  -2   2  -3       1148.11       1029.26        17.24 o                         
   2  -2   4       1329.57       1247.71        15.56 o                         
   2  -2   5       1425.61       1463.67        11.93 o                         
  -2   2  -6        871.42        929.57         9.46 o                         
   2  -2   7        957.11       1020.37        10.45 o                         
  -2   2  -8       4758.74       4535.38        32.95 o                         
  -2   2  -9        548.88        518.82         7.24 o                         
  -2   2 -10       1507.64       1444.73        10.66 o                         
  -2   2 -11       5251.25       5359.70        25.09 o                         
   2  -2  12        110.09        132.00         3.26 o                         
   2  -2  13       3200.97       3208.03        20.91 o                         
   2  -2  14       1200.49       1139.17        11.05 o                         
  -2   2 -15         48.84         68.02         4.01 o                         
   2  -2  16        427.44        436.65         8.07 o                         
  -2   2 -17        160.60        180.56         4.77 o                         
  -2   2 -18        236.49        255.89         5.72 o                         
   2  -2  19         57.00         53.45         3.95 o                         
   2  -2  20        309.62        318.24         6.62 o                         
  -2   2 -21       1091.53       1171.84        12.53 o                         
  -2   2 -22         87.05         78.35         3.70 o                         
  -2   1  21        110.10         87.57         4.14 o                         
   2  -1 -20        375.69        384.79         6.93 o                         
  -2   1  19        335.42        319.81         5.97 o                         
  -2   1  18        753.04        803.11         9.88 o                         
   2  -1 -17        902.15        970.83        11.87 o                         
   2  -1 -16       1072.27       1013.42        12.02 o                         
   2  -1 -15       1679.13       1702.59        14.82 o                         
  -2   1  14        830.13        838.90         7.98 o                         
  -2   1  13        252.53        268.83         5.56 o                         
  -2   1  12       2915.82       2689.76        17.35 o                         
  -2   1  11        392.36        370.68         6.67 o                         
  -2   1  10       2178.85       1894.26        15.83 o                         
  -2   1   9       1097.22       1052.73        10.53 o                         
  -2   1   8       2068.77       1967.94        16.69 o                         
   2  -1  -7       7730.12       7846.87        70.56 o                         
  -2   1   6        538.40        501.36         9.37 o                         
  -2   1   5      14596.05      13343.31        76.54 o                         
   2  -1  -4      33320.32      33742.51       108.98 o                         
   2  -1  -3       9677.95      10092.29        70.86 o                         
   2  -1  -2      19008.44      19336.42        57.95 o                         
  -2   1   1       2646.14       2639.39        24.83 o                         
   2  -1   0        902.74        763.95        11.17 o                         
  -2   1  -1       7606.02       7196.70        54.75 o                         
   2  -1   2      56644.85      60268.62       160.77 o                         
  -2   1  -3      21478.31      21121.77       103.04 o                         
  -2   1  -4      12126.28      11064.90        76.14 o                         
  -2   1  -5      14616.62      15397.07        77.27 o                         
  -2   1  -6       1456.22       1477.77        19.03 o                         
   2  -1   7       2620.03       2614.01        13.35 o                         
  -2   1  -8       1154.14       1100.07        11.95 o                         
   2  -1   9       1080.38       1135.31        11.29 o                         
  -2   1 -10       1831.77       1861.51        15.06 o                         
  -2   1 -11        579.32        573.50         6.85 o                         
   2  -1  12       1712.30       1782.76        12.09 o                         
   2  -1  13        187.86        239.41         4.94 o                         
   2  -1  14        478.24        468.67         6.11 o                         
  -2   1 -15        719.22        765.20         7.66 o                         
  -2   1 -16        368.71        361.57         6.72 o                         
  -2   1 -17        486.99        480.22         8.85 o                         
  -2   1 -18        267.67        258.74         7.30 o                         
  -2   1 -19        144.83        140.98         5.64 o                         
   2  -1  20        162.59        197.51         8.46 o                         
  -2   1 -21        164.92        174.05         6.33 o                         
  -2   0  22        188.50        164.60         5.77 o                         
   2   0 -21        157.01        186.32         5.33 o                         
   2   0 -20        123.78        121.31         3.90 o                         
  -2   0  19         21.98         24.96         3.84 o                         
   2   0 -18        412.45        437.05         7.56 o                         
   2   0 -17         14.91         12.00         2.81 o                         
   2   0 -16       1017.26        970.94        10.29 o                         
   2   0 -15       1662.13       1725.80        14.08 o                         
   2   0 -14         15.54         12.22         2.85 o                         
  -2   0  13       1213.54       1262.81        11.86 o                         
   2   0 -12        231.57        219.48         5.66 o                         
  -2   0  11        528.30        514.19         7.64 o                         
  -2   0  10        294.41        262.23         6.10 o                         
  -2   0   9          5.95         11.51         2.88 o                         
   2   0  -8        199.54        173.09         6.11 o                         
   2   0  -7       3017.40       2965.98        30.48 o                         
   2   0  -6       1254.55       1103.12        15.18 o                         
   2   0  -5       5488.96       5020.66        37.00 o                         
  -2   0   4      50647.66      48702.14       141.52 o                         
   2   0  -3      17347.04      17077.47        76.04 o                         
  -2   0   2       1388.34       1601.19        19.43 o                         
  -2   0   1        153.02        195.05         5.36 o                         
  -2   0   0        126.26        142.58         4.50 o                         
   2   0   1       1288.61       1554.37        15.34 o                         
   2   0   2      22959.11      24351.35        84.21 o                         
   2   0   3      46200.67      46178.22       154.53 o                         
   2   0   4       8097.77       8081.98        57.76 o                         
  -2   0  -5       2266.38       2017.15        18.66 o                         
   2   0   6       4013.62       4114.38        25.66 o                         
  -2   0  -7        592.96        444.13         8.19 o                         
   2   0   8          3.56         16.98         2.56 o                         
   2   0   9        871.23        712.20        10.44 o                         
  -2   0 -10       1499.35       1396.71        13.46 o                         
  -2   0 -11        148.62        136.95         3.54 o                         
   2   0  12       2738.24       2838.51        17.18 o                         
  -2   0 -13         45.15         41.06         2.81 o                         
  -2   0 -14       2952.34       3162.33        15.19 o                         
  -2   0 -15       2420.48       2390.69        15.24 o                         
   2   0  16         42.06         34.16         3.45 o                         
   2   0  17       1177.66       1221.62        12.55 o                         
  -2   0 -18         16.97         15.48         3.60 o                         
   2   0  19        231.67        253.51         6.75 o                         
  -2   0 -20        112.38        129.96         5.89 o                         
   2   0  21         63.37         61.78         3.09 o                         
  -2  -1  22        495.74        546.68         9.62 o                         
   2   1 -21        487.18        526.26        10.98 o                         
   2   1 -20         62.30         62.72         4.49 o                         
   2   1 -19        232.57        253.65         5.98 o                         
   2   1 -18        489.78        472.80         7.53 o                         
   2   1 -17        736.06        704.68         8.95 o                         
   2   1 -16       2177.58       2068.18        14.49 o                         
  -2  -1  15         44.30         55.05         4.43 o                         
  -2  -1  14       1471.08       1348.61        12.19 o                         
  -2  -1  13       3065.24       3039.65        21.57 o                         
  -2  -1  12         39.99         69.28         4.38 o                         
   2   1 -11       3884.63       3464.03        27.13 o                         
   2   1 -10        509.87        531.66         7.68 o                         
   2   1  -9       2178.61       1793.47        15.27 o                         
  -2  -1   8       2615.83       2459.15        23.81 o                         
   2   1  -7       2549.38       2538.68        32.75 o                         
   2   1  -6      12939.32      12129.64        65.11 o                         
   2   1  -5      10744.07      10908.45        54.91 o                         
   2   1  -4      31384.70      33723.44       123.28 o                         
  -2  -1   3      54161.96      60238.26       160.41 o                         
  -2  -1   2      10451.19      11279.06        68.55 o                         
  -2  -1   1        576.86        633.08        14.68 o                         
  -2  -1   0       3627.64       3574.99        31.53 o                         
   2   1   1      18063.36      18396.00        59.95 o                         
   2   1   2      10641.06      10905.27        45.24 o                         
   2   1   3      29745.49      31433.14        83.90 o                         
   2   1   4       9638.75      10420.36        73.04 o                         
   2   1   5       1190.97       1136.68        13.01 o                         
  -2  -1  -6       6460.74       7394.91        48.94 o                         
  -2  -1  -7       1677.51       1590.81        15.85 o                         
  -2  -1  -8        447.16        481.20         6.38 o                         
  -2  -1  -9       2146.61       1854.91        14.95 o                         
   2   1  10        106.63        147.48         4.42 o                         
   2   1  11       1949.22       2056.92        13.73 o                         
  -2  -1 -12        519.75        486.15         6.13 o                         
   2   1  13         85.50        127.98         3.32 o                         
   2   1  14       1065.49       1094.69         8.11 o                         
  -2  -1 -15       1228.23       1285.60         9.69 o                         
   2   1  16        165.70        187.61         4.41 o                         
   2   1  17        210.91        244.13         5.22 o                         
  -2  -1 -18        186.72        200.47         7.01 o                         
   2   1  19        223.36        260.19         9.00 o                         
   2   1  20        187.43        188.32         4.64 o                         
  -2  -2  23        204.11        164.74         4.76 o                         
   2   2 -22         23.93         56.12         3.65 o                         
   2   2 -21        267.34        276.88         6.12 o                         
   2   2 -20        126.19        117.17         4.41 o                         
   2   2 -19        621.36        565.35         9.37 o                         
   2   2 -18        676.02        635.79         8.13 o                         
   2   2 -17        523.16        533.25         8.24 o                         
  -2  -2  16        730.48        677.36         8.92 o                         
  -2  -2  15        171.13        184.10         4.86 o                         
  -2  -2  14        594.56        683.22         8.48 o                         
  -2  -2  13        794.49        687.29         9.72 o                         
   2   2 -12       1985.34       2237.83        24.07 o                         
  -2  -2  11        975.97        879.96        13.97 o                         
   2   2 -10        306.68        286.59         7.38 o                         
   2   2  -9       1911.91       2163.58        34.55 o                         
   2   2  -8       1709.49       1685.19        19.03 o                         
  -2  -2   7       1879.20       2044.01        33.76 o                         
   2   2  -6       2902.41       3223.51        41.29 o                         
  -2  -2   5       2633.46       2829.88        31.34 o                         
  -2  -2   4        934.55       1035.10        20.15 o                         
  -2  -2   3      11017.18      13042.67        60.70 o                         
  -2  -2   2       3909.89       4603.75        52.22 o                         
  -2  -2   1       3006.76       3222.09        32.54 o                         
   2   2   0       5494.12       5910.35        47.36 o                         
   2   2   1       1962.05       2031.14        17.04 o                         
   2   2   2       7131.36       7430.62        50.00 o                         
   2   2   3       6239.94       7072.90        39.89 o                         
   2   2   4       2453.96       2602.22        19.11 o                         
  -2  -2  -5        574.25        594.00         6.68 o                         
  -2  -2  -6       1106.80       1082.08        13.13 o                         
   2   2   7        465.86        463.68         7.01 o                         
   2   2   8       2678.27       2550.80        17.54 o                         
  -2  -2  -9       1069.80       1094.23         9.98 o                         
  -2  -2 -10       2209.27       2181.57        14.78 o                         
  -2  -2 -11        734.71        776.65         6.84 o                         
  -2  -2 -12        421.02        440.50         6.04 o                         
  -2  -2 -13       1294.52       1298.38         9.19 o                         
   2   2  14        313.38        323.05         4.92 o                         
  -2  -2 -15       1856.03       1859.21        13.65 o                         
   2   2  16       1362.30       1335.67        12.91 o                         
   2   2  17        107.68        103.85         4.20 o                         
   2   2  18        637.10        710.70        14.28 o                         
   2   2  19         13.02         38.34         3.83 o                         
   2   2  20        418.18        453.68         7.64 o                         
   2   3 -23        163.77        191.22         4.93 o                         
  -2  -3  22        330.43        323.96         7.44 o                         
   2   3 -21        234.45        273.86         5.57 o                         
   2   3 -20        884.76        901.01        11.18 o                         
   2   3 -19        397.96        395.10         8.01 o                         
   2   3 -18       2284.27       2341.63        18.85 o                         
   2   3 -17       2268.10       2326.42        19.79 o                         
   2   3 -16         79.98         93.93         4.49 o                         
  -2  -3  15       2367.80       2329.27        16.85 o                         
  -2  -3  14       1051.51       1057.65        14.24 o                         
  -2  -3  13        751.43        622.54         7.84 o                         
   2   3 -12        477.85        423.48         8.08 o                         
  -2  -3  11        503.79        437.01         9.67 o                         
   2   3 -10       7937.25       7917.09        67.40 o                         
   2   3  -9        244.02        227.12         7.34 o                         
   2   3  -8      14065.20      14443.94        85.23 o                         
  -2  -3   7      10720.72      11967.83        87.77 o                         
  -2  -3   6       2360.82       2507.95        39.97 o                         
  -2  -3   5       4884.00       4988.27        56.15 o                         
  -2  -3   4       2314.29       2290.60        34.80 o                         
   2   3  -3       5550.98       6014.42        64.97 o                         
  -2  -3   2       2712.71       2940.80        37.33 o                         
  -2  -3   1       5857.33       6057.03        65.00 o                         
  -2  -3   0       6943.49       6965.47        34.46 o                         
  -2  -3  -1       1660.11       1521.73        18.77 o                         
  -2  -3  -2       6747.83       6875.26        44.80 o                         
   2   3   3       5359.02       5679.34        38.27 o                         
  -2  -3  -4       4713.51       5226.35        25.97 o                         
  -2  -3  -5        509.80        429.32         7.15 o                         
   2   3   6       2645.62       2693.69        25.63 o                         
   2   3   7       1084.37       1058.77         8.64 o                         
   2   3   8        372.04        363.59         4.85 o                         
   2   3   9        922.55        934.63         7.24 o                         
  -2  -3 -10       2000.13       2079.03        13.21 o                         
  -2  -3 -11        841.95        813.69         7.96 o                         
  -2  -3 -12        194.30        249.36         5.25 o                         
  -2  -3 -13       1526.91       1582.60        11.15 o                         
   2   3  14        795.34        836.86         8.51 o                         
   2   3  15       1109.82       1248.64        10.67 o                         
   2   3  16        400.63        430.16         7.12 o                         
  -2  -3 -17        205.64        281.16         6.19 o                         
   2   3  18        299.24        309.90         8.16 o                         
   2   3  19         88.29         80.59         3.80 o                         
  -2  -4  23        185.09        231.93         4.81 o                         
   2   4 -22        126.39        110.09         3.73 o                         
   2   4 -21        371.66        340.61         7.31 o                         
   2   4 -20         86.18        113.19         5.65 o                         
  -2  -4  19        153.94        120.83         5.29 o                         
  -2  -4  18        363.30        378.86         8.79 o                         
  -2  -4  17        263.43        234.62         5.76 o                         
  -2  -4  16        533.22        560.55        10.04 o                         
   2   4 -15        897.51        810.99        10.51 o                         
  -2  -4  14        329.92        304.27         6.64 o                         
   2   4 -13         42.47         77.05         4.68 o                         
   2   4 -12        434.92        420.09         9.28 o                         
  -2  -4  11        295.29        308.64         8.51 o                         
  -2  -4  10        434.38        492.28        13.79 o                         
   2   4  -9       1515.69       1590.89        24.98 o                         
  -2  -4   8       3660.14       4034.35        38.48 o                         
   2   4  -7        647.97        630.93        16.53 o                         
   2   4  -6        429.36        557.66        22.48 o                         
   2   4  -5        904.21       1045.43        24.13 o                         
   2   4  -4        730.66        849.78        23.49 o                         
  -2  -4   3        767.88        952.50        20.10 o                         
  -2  -4   2        376.67        445.13        14.74 o                         
  -2  -4   1        295.47        321.85         7.57 o                         
   2   4   0       1316.52       1392.45        15.45 o                         
   2   4   1        209.95        238.52         7.10 o                         
  -2  -4  -2       1779.62       1884.59        20.10 o                         
   2   4   3       2773.72       3046.81        23.35 o                         
   2   4   4       4248.19       4877.46        35.03 o                         
   2   4   5       1073.80       1144.91        10.68 o                         
   2   4   6        258.35        237.85         4.56 o                         
   2   4   7        633.79        649.58         7.49 o                         
   2   4   8         31.36         57.05         2.93 o                         
   2   4   9        979.69        986.49         7.93 o                         
   2   4  10       1661.86       1666.09        12.65 o                         
   2   4  11        881.65        929.08         9.66 o                         
   2   4  12        326.34        298.81         5.23 o                         
   2   4  13        436.47        511.35         6.86 o                         
   2   4  14        420.64        409.24         5.92 o                         
   2   4  15         38.13         50.92         3.66 o                         
   2   4  16        559.22        572.95         7.64 o                         
   2   4  17        229.38        218.60         5.12 o                         
  -2  -4 -18         61.83         77.42         3.75 o                         
   2   5 -23        168.29        166.08         5.66 o                         
   2   5 -22        503.57        534.01         7.62 o                         
   2   5 -21        152.10        157.26         5.35 o                         
  -2  -5  20        163.80        175.55         5.63 o                         
  -2  -5  19       1050.57       1062.72         9.72 o                         
  -2  -5  18        230.18        244.88         5.97 o                         
   2   5 -17       4804.12       4737.88        31.67 o                         
  -2  -5  16        955.76        996.53        12.99 o                         
  -2  -5  15        313.82        306.45         7.29 o                         
  -2  -5  14       2659.73       2631.31        22.73 o                         
  -2  -5  13        893.32        867.52        11.37 o                         
  -2  -5  12       2020.88       1891.11        16.88 o                         
   2   5 -11       1919.81       1785.15        19.90 o                         
   2   5 -10        570.38        636.69        19.28 o                         
   2   5  -9       5853.44       5663.76        42.26 o                         
   2   5  -8        726.72       1020.05        18.84 o                         
   2   5  -7       6259.07       6687.16        55.56 o                         
   2   5  -6       4934.54       5041.66        48.86 o                         
  -2  -5   5       1107.32       1193.65        18.07 o                         
  -2  -5   4      11682.49      12183.35       107.72 o                         
  -2  -5   3        673.48        737.81        13.47 o                         
   2   5  -2       7885.45       8181.34        49.38 o                         
   2   5  -1       2517.16       2628.50        26.48 o                         
   2   5   0       1653.28       1641.98        17.09 o                         
   2   5   1       7203.83       7844.15        57.44 o                         
  -2  -5  -2        584.27        744.97        11.46 o                         
   2   5   3       4656.15       5102.06        41.15 o                         
   2   5   4       1708.08       1919.64        15.63 o                         
  -2  -5  -5        672.18        667.79         8.81 o                         
   2   5   6       2556.59       2432.75        13.91 o                         
   2   5   7        304.20        277.68         5.41 o                         
   2   5   8       1597.93       1560.40        11.26 o                         
   2   5   9        842.20        933.91         8.97 o                         
   2   5  10        359.42        382.85         6.43 o                         
   2   5  11       3813.69       4068.88        24.04 o                         
   2   5  12        192.74        222.51         5.08 o                         
   2   5  13        483.95        555.36         6.93 o                         
  -2  -5 -14        462.79        518.29         5.96 o                         
   2   5  15         96.09        101.71         3.98 o                         
   2   5  16        257.06        264.98         4.65 o                         
   2   5  17         57.46         64.41         4.38 o                         
   2   6 -23         22.60         33.27         3.04 o                         
   2   6 -22        329.19        321.39         5.56 o                         
  -2  -6  21        450.52        481.36         6.91 o                         
   2   6 -20        619.46        596.96         9.31 o                         
  -2  -6  19        245.21        216.80         5.93 o                         
  -2  -6  18       1129.59       1127.12        12.95 o                         
   2   6 -17        333.55        377.03         9.37 o                         
  -2  -6  16        157.33        151.11         6.06 o                         
  -2  -6  15        186.57        196.10         6.89 o                         
  -2  -6  14        708.31        725.02        10.77 o                         
  -2  -6  13         27.41         29.69         4.13 o                         
  -2  -6  12        845.01        856.68        11.90 o                         
   2   6 -11        844.83        918.35        18.23 o                         
  -2  -6  10       2221.55       2361.12        24.18 o                         
   2   6  -9        146.62        198.87         9.81 o                         
   2   6  -8       1512.04       1706.32        28.34 o                         
   2   6  -7        237.43        347.95        21.07 o                         
  -2  -6   6        357.55        329.44        12.89 o                         
   2   6  -5        636.17        805.24        14.49 o                         
  -2  -6   4        570.04        737.21        15.01 o                         
  -2  -6   3        968.28       1144.60        13.80 o                         
   2   6  -2        332.51        351.09         9.93 o                         
  -2  -6   1        299.11        272.19         9.27 o                         
   2   6   0        258.57        312.36         9.90 o                         
   2   6   1       4459.78       5307.09        39.15 o                         
   2   6   2        126.39        170.02         5.96 o                         
  -2  -6  -3       5902.98       6599.61        44.61 o                         
   2   6   4        281.61        325.54         6.85 o                         
   2   6   5       2041.00       2232.65        14.35 o                         
   2   6   6         27.42         36.88         2.86 o                         
   2   6   7        663.24        631.81         8.32 o                         
   2   6   8         78.70        106.47         3.92 o                         
  -2  -6  -9        279.11        278.04         5.67 o                         
   2   6  10        932.26       1018.00        13.38 o                         
   2   6  11       2924.16       3077.85        19.31 o                         
   2   6  12        552.91        579.92         7.01 o                         
   2   6  13        821.80        845.65         7.89 o                         
   2   6  14        177.86        190.84         4.31 o                         
  -2  -6 -15        323.63        300.28         5.19 o                         
   2   6  16         18.87         17.82         2.66 o                         
   2   7 -23       1161.48        981.12        12.31 o                         
  -2  -7  22        342.04        327.38         7.23 o                         
  -2  -7  21        528.07        557.64         9.18 o                         
  -2  -7  20        470.12        405.57         9.94 o                         
  -2  -7  19         84.94         65.75         4.82 o                         
   2   7 -18        658.05        668.12         9.11 o                         
  -2  -7  17        324.71        312.08         7.75 o                         
  -2  -7  16       1106.09       1148.08        14.51 o                         
  -2  -7  15       1172.34       1192.16        14.33 o                         
  -2  -7  14        106.04         98.28         5.27 o                         
   2   7 -13       3625.76       3529.25        34.33 o                         
  -2  -7  12        878.59        858.22        11.93 o                         
  -2  -7  11       1689.29       1671.07        14.72 o                         
   2   7 -10       4714.02       4812.49        29.76 o                         
  -2  -7   9        744.72        851.96        14.97 o                         
  -2  -7   8       2562.18       2513.91        30.64 o                         
   2   7  -7       2213.30       2168.31        21.76 o                         
   2   7  -6       2489.66       2601.82        35.19 o                         
  -2  -7   5       9783.47      10311.61        76.85 o                         
   2   7  -4        212.42        214.61         7.91 o                         
  -2  -7   3       7182.67       7367.75        37.41 o                         
  -2  -7   2       1067.25       1083.51        13.95 o                         
  -2  -7   1       2593.68       2691.36        25.47 o                         
   2   7   0       2526.29       2435.73        23.63 o                         
   2   7   1        579.70        669.33        12.03 o                         
  -2  -7  -2       6901.72       7805.69        58.08 o                         
   2   7   3        847.38        950.08        14.02 o                         
   2   7   4       1924.15       1994.10        13.72 o                         
   2   7   5       3616.06       3896.07        21.97 o                         
   2   7   6        311.23        292.65         5.40 o                         
   2   7   7       1866.16       1977.68        17.88 o                         
   2   7   8        386.32        410.98         7.60 o                         
   2   7   9        478.48        495.75         7.26 o                         
   2   7  10        222.23        270.32         5.80 o                         
   2   7  11        254.64        271.05         6.04 o                         
   2   7  12        925.10       1071.65        10.44 o                         
   2   7  13        456.45        478.95         5.92 o                         
   2   7  14        406.67        457.59         8.48 o                         
  -2  -7 -15       1471.56       1539.85        11.43 o                         
   2   8 -22         43.25         31.45         3.98 o                         
  -2  -8  21          9.70         18.38         3.09 o                         
  -2  -8  20        164.67        132.15         5.75 o                         
  -2  -8  19        236.91        268.44         7.89 o                         
   2   8 -18        948.95        909.33        13.37 o                         
  -2  -8  17         62.29         65.51         4.38 o                         
   2   8 -16        500.78        539.25         9.85 o                         
  -2  -8  15        452.44        489.94         8.71 o                         
  -2  -8  14         69.45         71.25         5.42 o                         
  -2  -8  13        606.64        625.27         9.97 o                         
  -2  -8  12        438.60        448.85         7.55 o                         
  -2  -8  11        161.16        216.30         6.34 o                         
  -2  -8  10        636.09        678.08         8.98 o                         
  -2  -8   9        218.24        256.01         5.33 o                         
  -2  -8   8         86.03        116.03         5.92 o                         
   2   8  -7         28.32         29.36         3.80 o                         
   2   8  -6        309.11        382.42         8.78 o                         
   2   8  -5         90.34        104.22         7.56 o                         
   2   8  -4         66.95        108.48         5.89 o                         
   2   8  -3        910.80       1012.01        15.49 o                         
   2   8  -2         68.05         65.10         5.24 o                         
   2   8  -1        240.87        273.28         6.49 o                         
   2   8   0        622.65        655.47         9.62 o                         
   2   8   1       1702.52       2043.18        18.36 o                         
   2   8   2         55.32        117.82         4.20 o                         
   2   8   3        680.43        748.51         7.93 o                         
  -2  -8  -4        802.91        789.90         9.70 o                         
   2   8   5         77.37         89.68         3.95 o                         
  -2  -8  -6        676.26        715.71         9.21 o                         
   2   8   7       1354.89       1449.03        14.64 o                         
  -2  -8  -8        137.14        158.61         4.60 o                         
   2   8   9       1577.59       1748.00        13.06 o                         
   2   8  10         93.11        108.39         3.66 o                         
   2   8  11        334.03        357.03         6.24 o                         
   2   8  12          5.97         11.99         2.81 o                         
   2   8  13        121.20        121.45         3.58 o                         
   2   8  14        133.26        107.25         5.02 o                         
  -2  -9  22        299.98        299.30         7.32 o                         
   2   9 -21        410.99        344.98         7.83 o                         
  -2  -9  20        113.40         87.67         6.41 o                         
  -2  -9  19        415.74        475.25        14.68 o                         
  -2  -9  18        226.84        239.48         6.51 o                         
  -2  -9  17       1268.06       1361.87        16.58 o                         
  -2  -9  16        354.38        397.13         8.93 o                         
  -2  -9  15         71.99         65.06         5.41 o                         
  -2  -9  14       1182.15       1195.18        13.93 o                         
  -2  -9  13       1490.66       1480.29        14.35 o                         
  -2  -9  12       1197.24       1196.15        12.73 o                         
  -2  -9  11       1892.88       1825.70        18.44 o                         
  -2  -9  10       3066.97       3112.80        23.26 o                         
  -2  -9   9       5035.37       5554.64        37.35 o                         
   2   9  -8        277.70        279.20         5.81 o                         
   2   9  -7       2279.07       2359.89        18.84 o                         
   2   9  -6       4614.02       4797.23        28.96 o                         
  -2  -9   5       2043.16       2159.49        21.40 o                         
   2   9  -4       5685.72       5971.14        38.51 o                         
   2   9  -3        960.53        984.84        12.69 o                         
   2   9  -2        781.18        812.48         9.25 o                         
   2   9  -1       1870.93       1890.07        18.73 o                         
   2   9   0       3064.68       3093.31        21.12 o                         
   2   9   1       3421.77       3645.30        20.83 o                         
  -2  -9  -2        612.45        653.89         7.94 o                         
  -2  -9  -3       2734.09       2809.71        15.51 o                         
  -2  -9  -4        565.23        583.14         7.95 o                         
   2   9   5        201.13        193.49         4.85 o                         
   2   9   6        278.93        318.70         7.14 o                         
   2   9   7        442.45        526.85         6.92 o                         
   2   9   8        482.33        577.05         7.68 o                         
  -2  -9  -9        231.20        260.34         4.84 o                         
   2   9  10        329.78        382.07         6.07 o                         
   2   9  11        478.24        515.97         7.27 o                         
   2   9  12        107.28         98.72         4.04 o                         
  -2 -10  22         87.51         85.63         4.22 o                         
  -2 -10  21        277.18        215.62         8.04 o                         
   2  10 -20         15.12         27.88         4.15 o                         
   2  10 -19        273.60        231.55         7.60 o                         
  -2 -10  18        352.58        349.00         9.87 o                         
   2  10 -17         91.28        117.38         5.98 o                         
  -2 -10  16        160.11        140.27         5.26 o                         
  -2 -10  15         20.34         77.73         6.12 o                         
  -2 -10  14         19.05         31.18         4.30 o                         
  -2 -10  13        359.95        301.93         7.48 o                         
  -2 -10  12        160.98        190.53         6.15 o                         
  -2 -10  11        223.41        237.00         7.22 o                         
  -2 -10  10       1078.51       1117.23        13.08 o                         
  -2 -10   9       1490.18       1483.17        14.89 o                         
  -2 -10   8         72.99         64.11         4.21 o                         
  -2 -10   7        563.53        623.51         8.71 o                         
   2  10  -6        225.72        214.60         5.49 o                         
  -2 -10   5        293.40        291.72         9.11 o                         
   2  10  -4        356.70        344.89         7.27 o                         
   2  10  -3         43.83         51.45         4.11 o                         
   2  10  -2       1605.90       1647.86        19.41 o                         
   2  10  -1        538.42        572.95         8.11 o                         
   2  10   0        344.37        364.73         6.71 o                         
  -2 -10  -1        137.82        146.39         4.53 o                         
   2  10   2        127.29        142.88         4.39 o                         
   2  10   3         29.83         34.79         3.32 o                         
   2  10   4         29.78         52.76         3.05 o                         
   2  10   5        305.72        297.70         6.07 o                         
   2  10   6        108.85        110.88         3.67 o                         
   2  10   7        705.76        800.64         8.81 o                         
   2  10   8        254.23        272.57         4.50 o                         
   2  10   9         21.08         29.82         2.97 o                         
  -2 -10 -10        699.63        749.96         6.81 o                         
   2  10  11        234.93        251.97         5.15 o                         
  -2 -11  21        330.05        323.57         8.87 o                         
   2  11 -20        270.29        304.72         9.17 o                         
   2  11 -19        140.68        102.26         6.53 o                         
  -2 -11  18       1339.09       1442.66        19.14 o                         
  -2 -11  17        513.57        503.94        11.26 o                         
  -2 -11  16       1128.89       1173.04        14.33 o                         
  -2 -11  15        822.92        870.22        11.07 o                         
  -2 -11  14        577.61        557.41         9.93 o                         
  -2 -11  13       1228.29       1171.41        16.97 o                         
  -2 -11  12        127.87        141.99         5.69 o                         
  -2 -11  11       1829.81       1885.27        19.93 o                         
  -2 -11  10       1313.72       1396.12        15.67 o                         
  -2 -11   9       1879.82       1908.12        18.37 o                         
   2  11  -8       6193.85       6443.30        40.59 o                         
  -2 -11   7        734.66        694.25        10.28 o                         
   2  11  -6        618.09        668.67        11.22 o                         
  -2 -11   5       1769.89       1867.14        18.80 o                         
   2  11  -4       2679.74       2613.53        24.95 o                         
  -2 -11   3       1567.56       1780.64        23.71 o                         
  -2 -11   2        954.08        952.50        11.68 o                         
  -2 -11   1       1411.32       1571.66        13.00 o                         
   2  11   0        207.76        197.10         4.69 o                         
  -2 -11  -1       1575.77       1602.87        13.58 o                         
  -2 -11  -2       1722.92       1731.15        12.51 o                         
  -2 -11  -3        586.24        623.84         7.72 o                         
   2  11   4        591.03        633.17         9.68 o                         
   2  11   5        758.60        822.88         8.24 o                         
   2  11   6        458.08        501.39         6.19 o                         
  -2 -11  -7        178.82        229.44         4.76 o                         
   2  11   8        103.39        124.99         4.00 o                         
  -2 -11  -9        330.64        329.99         4.64 o                         
  -2 -12  20         10.88          1.02         5.12 o                         
  -2 -12  19         51.16         61.07         4.26 o                         
  -2 -12  18         89.47         97.46         5.62 o                         
  -2 -12  17         93.06         96.04         6.25 o                         
  -2 -12  16         41.64         71.77         5.76 o                         
  -2 -12  15         21.02         19.59         4.28 o                         
  -2 -12  14         92.30        121.48         6.70 o                         
  -2 -12  13        160.25        208.43         6.70 o                         
  -2 -12  12        190.08        191.75         5.97 o                         
   2  12 -11        158.55        161.03         5.68 o                         
  -2 -12  10        514.21        512.86         9.94 o                         
  -2 -12   9        393.99        450.34         9.51 o                         
  -2 -12   8         25.74         28.17         3.95 o                         
  -2 -12   7        120.79        104.02         4.70 o                         
  -2 -12   6         40.34         57.81         4.30 o                         
  -2 -12   5         74.56         67.28         4.54 o                         
   2  12  -4        262.35        275.14         7.47 o                         
  -2 -12   3        726.20        697.98         9.65 o                         
   2  12  -2         56.98         61.14         4.15 o                         
  -2 -12   1        110.90        124.03         4.78 o                         
   2  12   0         55.59         63.27         3.39 o                         
  -2 -12  -1        273.39        283.11         5.03 o                         
  -2 -12  -2          7.50         14.15         2.51 o                         
   2  12   3         41.80         63.14         3.08 o                         
  -2 -12  -4        276.37        289.44         4.54 o                         
   2  12   5        141.71        134.42         3.92 o                         
  -2 -12  -6        146.29        152.10         4.70 o                         
  -2 -12  -7          5.18          5.73         2.72 o                         
  -2 -12  -8         30.88         22.20         3.97 o                         
  -2 -13  19        573.98        555.93         8.34 o                         
  -2 -13  18         34.63         31.69         4.92 o                         
  -2 -13  17        949.00        910.92        14.71 o                         
   2  13 -16        187.65        209.05         9.94 o                         
   2  13 -15        599.57        399.36        11.24 o                         
  -2 -13  14        522.79        533.82        12.23 o                         
  -2 -13  13         84.27         83.83         5.47 o                         
  -2 -13  12       1202.79       1227.35        15.60 o                         
  -2 -13  11        204.16        183.52         7.40 o                         
  -2 -13  10       1175.39       1119.03        18.11 o                         
  -2 -13   9       1321.78       1317.07        16.06 o                         
  -2 -13   8        176.73        170.73         5.05 o                         
  -2 -13   7       2539.14       2587.06        17.59 o                         
  -2 -13   6        106.01        108.42         4.65 o                         
   2  13  -5       1031.03       1101.42        10.69 o                         
  -2 -13   4        632.17        645.25         8.01 o                         
   2  13  -3        591.62        615.54         7.21 o                         
  -2 -13   2       1099.84       1139.29         9.24 o                         
   2  13  -1        208.03        226.85         4.88 o                         
   2  13   0        620.82        683.39         7.66 o                         
  -2 -13  -1        984.08        987.63        12.00 o                         
  -2 -13  -2         74.16         56.60         3.77 o                         
   2  13   3        707.65        770.68         9.34 o                         
  -2 -13  -4         60.37         70.22         2.66 o                         
   2  13   5        475.10        456.72         8.39 o                         
  -2 -14  18        329.33        364.53         8.01 o                         
  -2 -14  17        219.72        212.97         6.16 o                         
  -2 -14  16         17.73          7.97         4.46 o                         
  -2 -14  15         60.86         85.53        10.90 o                         
  -2 -14  14         34.48         34.06         5.09 o                         
  -2 -14  13         47.80         50.34         5.21 o                         
  -2 -14  12        162.26        145.71         5.51 o                         
  -2 -14  11         41.29         40.48         3.66 o                         
  -2 -14  10        179.68        194.98         6.98 o                         
   2  14  -9         20.60         17.22         3.28 o                         
  -2 -14   8        179.58        219.53         6.65 o                         
   2  14  -7         62.55         79.01         3.95 o                         
   2  14  -6         15.28         20.98         3.02 o                         
   2  14  -5         74.18         85.52         3.48 o                         
  -2 -14   4         41.45         31.12         2.73 o                         
  -2 -14   3        428.68        429.16         5.41 o                         
   2  14  -2         38.19         44.62         2.46 o                         
   2  14  -1         16.68         29.62         2.52 o                         
  -2 -14   0         21.92         36.68         2.81 o                         
  -2 -14  -1         17.99         21.37         2.50 o                         
   2  14   2        207.17        206.78         4.12 o                         
  -2 -15  15        436.96        391.94        10.72 o                         
  -2 -15  14        346.38        303.18        10.30 o                         
   2  15 -13        477.27        350.27         7.00 o                         
  -2 -15  12        172.93        135.12         4.24 o                         
   2  15 -11        809.68        885.34        11.33 o                         
  -2 -15  10        543.92        563.14         9.61 o                         
   2  15  -9        405.84        428.97         8.89 o                         
   2  15  -8        612.67        595.74         8.53 o                         
   2  15  -7        186.69        160.10         5.25 o                         
  -2 -15   6        629.86        557.76         9.00 o                         
  -2 -15   5        322.75        306.89         6.49 o                         
   2  15  -4        517.92        559.55         8.98 o                         
  -2 -15   3        480.11        435.67         6.77 o                         
   2  15  -2        132.30        117.31         4.08 o                         
   3 -15   0        368.74        200.23         4.17 o                         
  -3  15  -1         10.13         10.89         2.34 o                         
  -3  15  -2        363.77        317.89         6.80 o                         
  -3  15  -3         71.78         74.38         3.50 o                         
  -3  15  -4        441.60        454.87         6.71 o                         
  -3  15  -5        499.17        484.61         8.55 o                         
  -3  15  -6        296.31        285.46         5.68 o                         
  -3  15  -7        862.76        882.21         8.85 o                         
  -3  15  -8        806.97        796.55         8.12 o                         
  -3  15  -9        328.67        347.61         4.54 o                         
  -3  15 -10        208.75        182.56         8.39 o                         
  -3  15 -12        198.93        146.29         3.01 o                         
   3 -15  13         62.46         41.61         2.01 o                         
   3 -14  -3          0.84          2.03         1.67 o                         
  -3  14   2        444.44        425.44         5.98 o                         
  -3  14   1        143.68        134.74         3.39 o                         
  -3  14   0        124.33        133.44         3.66 o                         
  -3  14  -1         48.94         58.64         6.08 o                         
  -3  14  -2         76.78         80.50         4.62 o                         
  -3  14  -3        399.21        426.71         5.88 o                         
  -3  14  -4        303.08        337.79         5.62 o                         
  -3  14  -5        155.16        157.31         4.60 o                         
  -3  14  -6        926.48        976.81         8.57 o                         
  -3  14  -7        293.07        296.98         5.98 o                         
  -3  14  -8        308.35        370.82        10.15 o                         
  -3  14  -9        616.28        667.96         8.28 o                         
  -3  14 -10        205.26        171.00         9.79 o                         
   3 -14  12          6.73          8.76         1.78 o                         
   3 -14  13        365.70        341.75         4.56 o                         
   3 -14  14        215.46        190.78         3.13 o                         
   3 -14  15         67.74         50.97         1.88 o                         
  -3  13   6        201.66        192.10         6.35 o                         
  -3  13   5        167.15        167.66         4.47 o                         
  -3  13   4        697.08        633.32         7.67 o                         
  -3  13   3          4.19          6.98         2.06 o                         
   3 -13  -2       1018.49        964.46         7.05 o                         
   3 -13  -1        178.51        178.53         8.66 o                         
   3 -13   0        237.34        247.96         9.73 o                         
  -3  13  -1        536.13        607.45        10.22 o                         
  -3  13  -2         45.44         85.69         4.86 o                         
  -3  13  -3        870.03        954.05        10.87 o                         
  -3  13  -4        436.26        462.98         7.74 o                         
  -3  13  -5        649.92        783.54        11.89 o                         
  -3  13  -6       1160.99       1305.01        12.90 o                         
  -3  13  -7        488.28        453.64        11.27 o                         
  -3  13  -8        599.29        588.21        10.95 o                         
  -3  13  -9        130.50        138.27         5.69 o                         
  -3  13 -10        344.35        338.75         9.52 o                         
   3 -13  13        272.74        274.11         4.76 o                         
   3 -13  14        185.05        164.15         3.34 o                         
  -3  13 -15        150.32        123.32         3.39 o                         
  -3  13 -16        157.23        140.54         3.52 o                         
   3 -13  17         16.92         19.04         2.46 o                         
  -3  12   8         18.07         20.42         2.07 o                         
  -3  12   7          6.39         12.99         2.21 o                         
  -3  12   6          1.43          6.03         2.64 o                         
  -3  12   5         19.96         16.75         2.17 o                         
  -3  12   4          3.76          3.31         2.35 o                         
  -3  12   3         79.11         58.89         3.25 o                         
  -3  12   2         31.88         30.99         2.05 o                         
   3 -12  -1        176.34        197.91        15.94 o                         
  -3  12   0        879.73        773.40        12.28 o                         
   3 -12   1        433.66        395.41         9.76 o                         
  -3  12  -2        144.42        153.70         5.36 o                         
  -3  12  -3        247.32        251.02         6.64 o                         
  -3  12  -4        161.84        136.49         6.07 o                         
  -3  12  -5        152.01        158.75         7.50 o                         
  -3  12  -6        416.06        443.25         9.78 o                         
  -3  12  -7        556.29        557.81        10.54 o                         
  -3  12  -8        273.00        301.91        11.09 o                         
  -3  12  -9        698.52        716.77        16.96 o                         
   3 -12  12        183.07        194.01         4.01 o                         
  -3  12 -13         88.79        107.51         3.32 o                         
  -3  12 -14        132.23        145.16         4.19 o                         
   3 -12  15        363.65        367.68         5.90 o                         
   3 -12  16         15.23         13.20         1.85 o                         
   3 -12  17        594.38        634.67         7.15 o                         
  -3  12 -18        130.15        152.78         4.58 o                         
   3 -12  19         79.34         55.41         2.56 o                         
  -3  11  10         17.77         17.53         2.14 o                         
  -3  11   9        120.77        124.50         3.20 o                         
  -3  11   8       1415.06       1473.53        13.19 o                         
   3 -11  -7        154.69        118.37         4.05 o                         
  -3  11   6       1761.09       1900.39        16.23 o                         
  -3  11   5        423.62        429.42         6.36 o                         
   3 -11  -4        383.61        374.31         4.75 o                         
   3 -11  -3       1977.72       2031.72        11.39 o                         
  -3  11   2          4.41         13.88         2.07 o                         
   3 -11  -1       1435.67       1444.24         7.93 o                         
   3 -11   0        332.89        328.92         4.02 o                         
  -3  11  -1        435.13        421.95        12.43 o                         
  -3  11  -2       3265.44       3440.26        20.35 o                         
  -3  11  -3        188.68        175.89         7.47 o                         
   3 -11   4       2605.28       2717.13        24.89 o                         
  -3  11  -5       2210.70       2174.49        29.48 o                         
  -3  11  -6         67.73        105.94         9.17 o                         
  -3  11  -7       1213.82       1068.29        20.34 o                         
  -3  11  -8       1290.73       1114.17        20.01 o                         
   3 -11   9          5.47          8.27         2.19 o                         
   3 -11  10        151.85        124.53         3.51 o                         
  -3  11 -11        142.28        137.24         3.38 o                         
   3 -11  12       3239.89       3136.63        15.82 o                         
  -3  11 -13        170.31        169.04         3.74 o                         
   3 -11  14        517.67        464.92         6.53 o                         
   3 -11  15        502.14        466.56         6.26 o                         
  -3  11 -16         47.52         42.37         2.34 o                         
   3 -11  17         54.06         56.88         2.57 o                         
  -3  11 -18          4.95          5.43         2.23 o                         
  -3  11 -19         47.13         37.33         2.89 o                         
   3 -11  20         14.21          5.40         2.54 o                         
   3 -10 -12        147.70        118.98         3.15 o                         
  -3  10  11          0.16          0.42         1.70 o                         
  -3  10  10          5.39          8.66         1.90 o                         
   3 -10  -9         54.10         52.27         2.53 o                         
  -3  10   8         31.47         20.98         2.92 o                         
  -3  10   7        226.98        222.37         5.72 o                         
  -3  10   6         11.53         18.57         2.21 o                         
  -3  10   5        258.51        251.90         3.55 o                         
  -3  10   4        159.23        162.89         3.23 o                         
   3 -10  -3       1021.34        977.52         6.78 o                         
   3 -10  -2       1442.59       1388.98         8.43 o                         
   3 -10  -1        273.44        268.26         3.67 o                         
  -3  10   0        262.18        270.54         4.08 o                         
  -3  10  -1        762.96        726.48         7.35 o                         
  -3  10  -2       1254.96       1255.94        26.04 o                         
  -3  10  -3       1585.41       1645.78        28.89 o                         
  -3  10  -4         12.59         25.99        10.65 o                         
  -3  10  -6       3103.35       3096.87        71.77 o                         
   3 -10   7       3199.32       3347.63        17.09 o                         
   3 -10   8        628.77        626.03         6.07 o                         
  -3  10  -9        597.78        603.29         6.05 o                         
   3 -10  10         96.70        110.99         3.38 o                         
  -3  10 -11        310.94        311.20         4.56 o                         
  -3  10 -12          5.08          9.62         2.50 o                         
  -3  10 -13        395.12        438.43         7.63 o                         
   3 -10  14        123.33        141.72         4.16 o                         
   3 -10  15        155.21        152.54         3.89 o                         
   3 -10  16        478.51        522.03         5.42 o                         
   3 -10  17          1.58         -0.32         1.78 o                         
   3 -10  18         83.83        101.97         3.48 o                         
   3 -10  19         56.89         62.48         2.49 o                         
   3 -10  20          3.43         -0.35         1.60 o                         
   3  -9 -13        392.32        367.12         5.21 o                         
  -3   9  12       1938.78       2034.77        14.62 o                         
  -3   9  11         48.83         44.25         2.32 o                         
  -3   9  10        855.32        901.13         8.39 o                         
  -3   9   9        465.67        471.98         5.97 o                         
  -3   9   8         59.37         66.32         2.83 o                         
  -3   9   7       1462.70       1432.91         9.78 o                         
  -3   9   6        805.90        696.52         6.48 o                         
  -3   9   5        817.24        741.17         6.12 o                         
  -3   9   4         31.35         26.61         1.95 o                         
  -3   9   3       1757.64       1699.77         8.92 o                         
   3  -9  -2       3771.61       3772.10        13.25 o                         
  -3   9   1          8.71         11.42         2.05 o                         
  -3   9   0       4236.48       4095.31        12.75 o                         
   3  -9   1       1554.66       1480.75         8.14 o                         
  -3   9  -2         25.72         33.59         2.09 o                         
   3  -9   3       3673.66       3649.17        14.12 o                         
   3  -9   4        158.05        161.10         3.57 o                         
   3  -9   5       1204.19       1155.20         8.04 o                         
   3  -9   6       2163.19       1996.68        11.36 o                         
  -3   9  -7        227.15        241.44         3.69 o                         
   3  -9   8        977.12        931.30         8.03 o                         
   3  -9   9         26.48         42.05         2.58 o                         
   3  -9  10       1099.79       1144.80        10.38 o                         
  -3   9 -11        623.73        557.35         7.28 o                         
   3  -9  12        500.30        431.40         5.43 o                         
  -3   9 -13       1550.35       1354.66        11.20 o                         
   3  -9  14         21.07         33.99         2.90 o                         
  -3   9 -15        453.67        409.14         6.17 o                         
  -3   9 -16        872.26        832.08         8.63 o                         
   3  -9  17          0.33          8.23         2.42 o                         
   3  -9  18       1335.04       1335.03        11.28 o                         
   3  -9  19        236.09        210.88         3.48 o                         
   3  -9  20         19.82         14.48         2.06 o                         
   3  -9  21          3.74          3.18         1.71 o                         
  -3   8  15         84.68         69.40         3.31 o                         
  -3   8  14          1.33          1.46         1.67 o                         
  -3   8  13        164.75        143.56         3.43 o                         
  -3   8  12        242.60        224.67         4.38 o                         
   3  -8 -11        109.16        118.30         2.97 o                         
  -3   8  10         42.21         42.36         2.42 o                         
  -3   8   9        183.63        174.43         3.70 o                         
  -3   8   8        435.86        414.39         5.10 o                         
  -3   8   7          4.72          1.76         2.11 o                         
  -3   8   6         35.93         47.24         2.23 o                         
  -3   8   5          4.90          7.06         1.75 o                         
  -3   8   4        205.73        180.60         2.75 o                         
   3  -8  -3        928.23        861.87         5.76 o                         
  -3   8   2        454.12        420.11         4.23 o                         
  -3   8   1         18.54         18.08         1.83 o                         
  -3   8   0        659.96        647.84         4.95 o                         
   3  -8   1        125.90        133.66         2.57 o                         
  -3   8  -2        390.26        392.62         4.38 o                         
   3  -8   3          1.94          4.33         2.14 o                         
  -3   8  -4        234.40        225.77         3.51 o                         
   3  -8   5        253.57        252.86         3.80 o                         
   3  -8   6       1313.14       1315.69         7.44 o                         
   3  -8   7       4401.37       4106.16        15.66 o                         
  -3   8  -8          6.53          3.49         1.82 o                         
   3  -8   9        867.04        836.76         6.65 o                         
   3  -8  10        118.22        114.42         3.19 o                         
  -3   8 -11          8.28         15.10         2.36 o                         
   3  -8  12       1228.36       1259.87        10.40 o                         
   3  -8  13        311.94        325.87         4.81 o                         
  -3   8 -14        486.30        515.10         6.52 o                         
  -3   8 -15        449.31        481.35         6.40 o                         
   3  -8  16         12.50         14.01         2.77 o                         
  -3   8 -17         86.63        106.20         4.10 o                         
   3  -8  18        264.69        294.38         5.24 o                         
   3  -8  19         16.52         15.28         2.33 o                         
   3  -8  20        199.58        217.88         3.99 o                         
  -3   8 -21        155.35        123.45         3.03 o                         
  -3   7  16        407.97        365.13         6.70 o                         
  -3   7  15         11.89          9.40         1.87 o                         
  -3   7  14        541.91        522.49         7.01 o                         
  -3   7  13        651.65        662.03         5.87 o                         
  -3   7  12        474.56        534.05         5.17 o                         
   3  -7 -11        881.66        902.99         6.86 o                         
   3  -7 -10       1430.42       1442.59         9.55 o                         
   3  -7  -9        434.33        434.73         5.13 o                         
  -3   7   8       3907.29       3833.88        19.96 o                         
   3  -7  -7        277.15        288.70         3.87 o                         
   3  -7  -6       2165.53       2004.69         8.22 o                         
   3  -7  -5        219.39        209.40         2.77 o                         
  -3   7   4        924.83        780.78         5.66 o                         
  -3   7   3        106.56        122.59         2.53 o                         
  -3   7   2        288.10        256.93         2.95 o                         
  -3   7   1       3134.73       3019.33        11.18 o                         
  -3   7   0       3757.92       3544.73        16.35 o                         
  -3   7  -1       3561.81       3336.98        15.39 o                         
   3  -7   2       3108.76       3010.51        16.12 o                         
   3  -7   3        718.11        704.12         6.20 o                         
  -3   7  -4       3718.95       3554.58        16.58 o                         
  -3   7  -5        114.34         98.77         3.77 o                         
  -3   7  -6       2327.71       2202.96        11.74 o                         
   3  -7   7       3079.78       2887.60        16.62 o                         
   3  -7   8         40.53         35.86         2.17 o                         
   3  -7   9       1117.81        980.01         6.30 o                         
  -3   7 -10        548.35        488.05         5.04 o                         
  -3   7 -11        932.56        832.39         7.80 o                         
   3  -7  12        962.81        906.66         7.77 o                         
  -3   7 -13        236.89        212.25         4.22 o                         
   3  -7  14       1415.75       1319.37        12.24 o                         
   3  -7  15         51.39         54.53         3.37 o                         
   3  -7  16       1677.85       1653.62        11.77 o                         
   3  -7  17        179.49        183.26         5.24 o                         
  -3   7 -18          2.93          5.60         2.58 o                         
  -3   7 -19        757.10        765.09         8.14 o                         
  -3   7 -20        324.86        298.74         5.09 o                         
  -3   7 -21         39.90         34.04         2.37 o                         
   3  -7  22         33.03         23.45         3.51 o                         
   3  -6 -17         33.07         33.62         2.58 o                         
  -3   6  16         12.21          8.23         1.96 o                         
   3  -6 -15        253.30        254.96         4.67 o                         
  -3   6  14         79.18         85.84         2.91 o                         
   3  -6 -13        617.79        583.04         4.91 o                         
   3  -6 -12         82.48         67.62         2.37 o                         
   3  -6 -11        422.12        414.88         4.54 o                         
   3  -6 -10        151.09        142.48         3.12 o                         
   3  -6  -9        750.47        746.69         6.50 o                         
   3  -6  -8         69.98         58.00         2.35 o                         
  -3   6   7          8.28         15.79         1.85 o                         
  -3   6   6        403.85        392.20         3.72 o                         
   3  -6  -5        355.21        366.48         3.57 o                         
   3  -6  -4        620.91        643.26         4.69 o                         
  -3   6   3          7.20          6.09         1.72 o                         
  -3   6   2        108.26        126.18         2.58 o                         
  -3   6   1         19.03         17.79         2.22 o                         
   3  -6   0        484.63        496.50         4.93 o                         
  -3   6  -1       1172.77       1200.04         8.69 o                         
   3  -6   2        285.07        262.91         4.33 o                         
   3  -6   3       1709.11       1706.48        11.78 o                         
   3  -6   4        139.45        170.05         3.94 o                         
  -3   6  -5          9.06          7.48         2.36 o                         
  -3   6  -6        198.38        163.52         3.54 o                         
  -3   6  -7         13.90         15.79         2.35 o                         
   3  -6   8       1246.83       1142.63         7.86 o                         
  -3   6  -9         66.12         55.26         2.41 o                         
   3  -6  10        199.55        189.32         3.07 o                         
  -3   6 -11        122.15        113.39         2.69 o                         
  -3   6 -12        247.36        220.91         3.48 o                         
   3  -6  13        201.79        191.35         3.76 o                         
   3  -6  14        233.49        229.65         4.46 o                         
   3  -6  15        117.17        121.36         4.18 o                         
   3  -6  16       1455.70       1560.78        11.80 o                         
   3  -6  17        157.94        168.20         4.14 o                         
   3  -6  18        672.86        815.65        10.89 o                         
  -3   6 -19        356.80        396.96         6.52 o                         
  -3   6 -20          4.73          3.11         2.35 o                         
  -3   6 -21        186.68        186.72         3.74 o                         
   3  -6  22          0.46         -1.01         1.50 o                         
  -3   5  18         26.61         20.19         2.61 o                         
  -3   5  17        720.63        664.46         7.28 o                         
   3  -5 -16        369.93        373.13         4.49 o                         
  -3   5  15        345.67        344.67         4.39 o                         
   3  -5 -14        117.05        138.46         3.12 o                         
   3  -5 -13        279.89        267.78         3.49 o                         
   3  -5 -12       3339.00       3298.60        12.80 o                         
   3  -5 -11         79.73         94.40         2.61 o                         
   3  -5 -10       1593.48       1444.87         8.94 o                         
  -3   5   9       1401.35       1432.64         9.00 o                         
  -3   5   8       1651.81       1562.32         9.29 o                         
  -3   5   7       2848.48       2454.60        11.89 o                         
   3  -5  -6        201.35        184.60         3.26 o                         
  -3   5   5       2937.30       2619.59        15.39 o                         
  -3   5   4       6650.27       6437.35        19.99 o                         
   3  -5  -3       1066.98        937.23         7.04 o                         
  -3   5   2       2712.14       2567.02        13.76 o                         
  -3   5   1          0.99         37.60         2.49 o                         
  -3   5   0       2611.48       2422.64        14.94 o                         
   3  -5   1       2363.91       2203.07        10.63 o                         
   3  -5   2       4319.36       4083.19        15.13 o                         
  -3   5  -3       5966.75       6005.08        29.48 o                         
  -3   5  -4        891.79        968.48         6.53 o                         
   3  -5   5       6488.97       6169.24        22.45 o                         
   3  -5   6       2212.18       1987.06        11.87 o                         
  -3   5  -7        515.22        442.13         5.04 o                         
  -3   5  -8        945.21        886.41         7.07 o                         
   3  -5   9         41.95         42.87         2.60 o                         
  -3   5 -10       1584.37       1374.95         9.03 o                         
  -3   5 -11       1414.86       1380.29         9.54 o                         
  -3   5 -12       2832.82       2640.87        13.99 o                         
   3  -5  13       1313.44       1283.02        10.69 o                         
   3  -5  14         82.85         76.86         3.57 o                         
  -3   5 -15        269.80        268.65         4.86 o                         
   3  -5  16          6.27         17.09         2.65 o                         
   3  -5  17        108.66         97.51         3.74 o                         
  -3   5 -18         12.94          5.23         2.78 o                         
  -3   5 -19          1.43          9.17         2.75 o                         
  -3   5 -20        606.41        646.97        10.25 o                         
   3  -5  21        144.62        115.70         3.26 o                         
  -3   5 -22        150.77        103.37         3.77 o                         
  -3   4  19         17.63         12.16         2.42 o                         
  -3   4  18         56.75         52.95         2.50 o                         
   3  -4 -17        126.09        127.84         3.06 o                         
   3  -4 -16         67.00         70.29         2.64 o                         
   3  -4 -15        218.81        237.86         4.30 o                         
   3  -4 -14        182.47        167.20         3.18 o                         
   3  -4 -13        193.38        188.04         3.18 o                         
   3  -4 -12         15.40         19.31         2.13 o                         
  -3   4  11          6.85          8.26         2.04 o                         
  -3   4  10        127.21        110.91         2.70 o                         
  -3   4   9         17.71         14.23         1.98 o                         
  -3   4   8        362.98        309.46         3.86 o                         
   3  -4  -7          4.88         15.31         2.23 o                         
  -3   4   6         17.66         20.55         2.38 o                         
   3  -4  -5         18.97         14.45         2.18 o                         
   3  -4  -4         14.47         28.13         2.37 o                         
   3  -4  -3        594.10        594.83         5.79 o                         
  -3   4   2        612.80        546.77         5.76 o                         
  -3   4   1         98.74         92.19         2.88 o                         
  -3   4   0        369.93        313.64         5.76 o                         
  -3   4  -1        170.32        166.06         4.49 o                         
   3  -4   2       1623.33       1551.81         9.89 o                         
   3  -4   3         41.12         64.12         2.64 o                         
  -3   4  -4        164.49        148.11         3.59 o                         
   3  -4   5       1099.84        916.64         8.52 o                         
   3  -4   6        455.59        537.58         5.49 o                         
   3  -4   7        653.73        613.72         6.34 o                         
  -3   4  -8         51.19         68.29         2.89 o                         
  -3   4  -9        550.54        524.57         5.32 o                         
  -3   4 -10        181.55        147.54         3.00 o                         
  -3   4 -11        781.55        726.42         6.40 o                         
  -3   4 -12       1381.96       1274.18         9.85 o                         
  -3   4 -13         34.29         35.94         2.30 o                         
  -3   4 -14        118.54        125.45         3.28 o                         
  -3   4 -15        803.94        823.70         7.31 o                         
   3  -4  16        176.20        185.60         5.45 o                         
   3  -4  17        426.67        480.33         5.93 o                         
  -3   4 -18         21.85         24.55         2.48 o                         
   3  -4  19        540.41        547.90         6.26 o                         
  -3   4 -20        120.25        105.85         4.10 o                         
  -3   4 -21        240.38        237.88         5.24 o                         
  -3   4 -22        205.43        126.19         5.43 o                         
  -3   3  19        407.83        424.73         7.76 o                         
  -3   3  18        150.46        149.65         3.17 o                         
   3  -3 -17        283.80        282.30         4.37 o                         
   3  -3 -16       1263.05       1246.16         9.07 o                         
  -3   3  15         35.73         58.05         2.55 o                         
  -3   3  14       1072.37       1099.46         8.53 o                         
  -3   3  13       1289.87       1336.08         8.04 o                         
  -3   3  12         86.55         94.93         2.53 o                         
   3  -3 -11       2941.08       2617.53        13.65 o                         
  -3   3  10          0.07         63.32         2.96 o                         
  -3   3   9       2899.61       2789.22        14.07 o                         
   3  -3  -8       2353.23       2154.49        13.42 o                         
  -3   3   7       2375.41       2191.87        14.12 o                         
  -3   3   6       4159.44       3493.56        17.56 o                         
   3  -3  -5         15.48         65.97         2.99 o                         
   3  -3  -4       5903.46       5740.61        43.18 o                         
  -3   3   3       5083.46       4536.22        20.92 o                         
   3  -3  -2       5085.44       5074.88        33.50 o                         
  -3   3   1       9550.43       8558.40        35.39 o                         
  -3   3   0         83.25        153.30         8.43 o                         
   3  -3   1       5956.74       5821.00        29.57 o                         
  -3   3  -2       1982.28       1724.71        13.39 o                         
   3  -3   3       1730.68       1796.27        12.60 o                         
  -3   3  -4       8079.54       7427.46        26.11 o                         
   3  -3   6       3012.16       2851.37        16.93 o                         
  -3   3  -7       2110.30       1916.04        10.20 o                         
  -3   3  -8        895.04        934.71         8.22 o                         
  -3   3  -9       2442.82       2368.62        11.67 o                         
  -3   3 -10         43.80         89.07         2.91 o                         
  -3   3 -11       4106.93       3893.48        18.99 o                         
  -3   3 -12       1758.86       1636.22        11.32 o                         
  -3   3 -13        423.47        410.15         4.46 o                         
  -3   3 -14        342.32        334.26         4.40 o                         
   3  -3  15        324.03        316.58         5.03 o                         
   3  -3  16        317.73        338.05         4.75 o                         
   3  -3  17        731.92        737.04         6.89 o                         
  -3   3 -18        262.66        258.76         4.27 o                         
  -3   3 -19        419.12        406.32         7.85 o                         
  -3   3 -20        101.37        101.34         3.49 o                         
  -3   3 -21        436.79        398.21         6.47 o                         
  -3   2  21         15.03          6.74         2.71 o                         
   3  -2 -20         24.80         24.84         2.25 o                         
  -3   2  19         58.29         64.89         2.32 o                         
   3  -2 -18         41.67         36.55         2.20 o                         
   3  -2 -17          0.85          5.32         2.02 o                         
   3  -2 -16         31.31         28.45         2.41 o                         
  -3   2  15        587.88        576.90         5.83 o                         
   3  -2 -14        912.01        910.32         7.51 o                         
  -3   2  13         49.83         49.22         2.76 o                         
  -3   2  12        832.57        788.13         6.20 o                         
  -3   2  11        240.92        224.80         3.59 o                         
  -3   2  10       1159.96       1221.01         8.78 o                         
  -3   2   9        864.68        879.33         7.03 o                         
  -3   2   8        267.29        250.43         4.54 o                         
  -3   2   7        267.26        259.78         5.01 o                         
  -3   2   6        120.08        121.27         3.34 o                         
  -3   2   5        283.58        305.30         6.40 o                         
   3  -2  -4        330.72        341.66         9.58 o                         
   3  -2  -3       1382.43       1284.30        17.74 o                         
   3  -2  -2          0.26         22.82         5.48 o                         
   3  -2  -1       2410.60       2217.25        19.56 o                         
  -3   2   0        188.98        196.46         5.99 o                         
  -3   2  -1          7.59         21.90         3.69 o                         
   3  -2   2       4670.56       4479.53        39.37 o                         
   3  -2   3       1431.75       1386.63        12.18 o                         
  -3   2  -4          1.17         21.91         2.59 o                         
   3  -2   5       3838.13       3694.38        15.05 o                         
  -3   2  -6       3249.84       2943.97        12.22 o                         
   3  -2   7       1028.63        994.28         7.32 o                         
   3  -2   8        656.03        667.95         6.60 o                         
  -3   2  -9        256.40        253.29         3.93 o                         
  -3   2 -10         19.33         25.63         1.99 o                         
  -3   2 -11         82.66         60.26         2.13 o                         
   3  -2  12        546.46        505.73         4.77 o                         
   3  -2  13       1246.77       1267.70         7.87 o                         
  -3   2 -14          0.50          0.98         2.04 o                         
   3  -2  15        910.08        928.19         8.53 o                         
  -3   2 -16        597.90        617.61         7.51 o                         
   3  -2  17          1.77          2.15         2.54 o                         
  -3   2 -18        256.93        299.35         6.06 o                         
  -3   2 -19        163.93        188.33         5.10 o                         
  -3   2 -20        253.76        269.51         4.21 o                         
   3  -2  21        225.22        215.13         4.68 o                         
  -3   1  21         43.38         42.35         2.21 o                         
  -3   1  20        896.81        898.11        10.14 o                         
   3  -1 -19        187.94        180.61         3.53 o                         
  -3   1  18        398.20        389.34         4.94 o                         
   3  -1 -17         71.96         82.33         2.82 o                         
  -3   1  16         89.63        100.99         3.16 o                         
  -3   1  15       1826.00       1738.38        10.29 o                         
  -3   1  14        287.50        233.38         4.38 o                         
  -3   1  13       2028.40       1901.62        13.33 o                         
  -3   1  12       1466.55       1393.38         8.87 o                         
  -3   1  11        219.86        272.19         5.19 o                         
  -3   1  10       3844.08       3785.80        20.89 o                         
  -3   1   9        607.70        538.65         7.47 o                         
   3  -1  -8      11538.40      11511.21        42.66 o                         
   3  -1  -7       4281.89       3590.55        30.35 o                         
  -3   1   6       1652.31       1412.46        23.16 o                         
   3  -1  -5         19.91         15.65         4.14 o                         
   3  -1  -4          4.12          4.53         3.76 o                         
   3  -1  -3        993.46       1047.93        11.46 o                         
  -3   1   2       1567.02       1291.15        14.34 o                         
   3  -1  -1       2760.67       2891.22        21.25 o                         
   3  -1   0      29875.24      27100.85        77.76 o                         
   3  -1   1         88.99         62.37         4.55 o                         
  -3   1  -2       7989.83       7653.03        54.22 o                         
  -3   1  -3        147.84        109.26         5.95 o                         
  -3   1  -4         11.82         32.77         6.94 o                         
   3  -1   5       3854.48       3454.25        19.56 o                         
   3  -1   6        280.43        289.42         4.44 o                         
   3  -1   7       2046.15       2290.94        12.27 o                         
  -3   1  -8       1807.19       1670.60        12.48 o                         
  -3   1  -9       1667.25       1595.20        11.01 o                         
  -3   1 -10       5243.24       4977.02        17.42 o                         
   3  -1  11        454.13        436.79         4.42 o                         
  -3   1 -12       2354.92       2236.88        11.03 o                         
   3  -1  13       1817.35       1759.19        10.09 o                         
   3  -1  14        170.55        172.37         3.32 o                         
  -3   1 -15        131.59        122.20         3.34 o                         
   3  -1  16         85.84         84.72         3.04 o                         
  -3   1 -17       1232.86       1123.66        12.34 o                         
   3  -1  18        462.49        456.70         6.85 o                         
   3  -1  19         59.67         61.26         3.38 o                         
   3  -1  20        593.78        563.43         8.21 o                         
  -3   1 -21          0.50          2.05         2.05 o                         
  -3   0  22         17.96         10.82         2.10 o                         
   3   0 -21        165.43        156.98         3.35 o                         
   3   0 -20         92.50         91.83         3.19 o                         
   3   0 -19         14.83         14.58         2.09 o                         
  -3   0  18        327.32        349.77         5.04 o                         
  -3   0  17        350.74        288.93         4.64 o                         
  -3   0  16        314.12        297.02         4.40 o                         
  -3   0  15          0.71          4.23         2.45 o                         
  -3   0  14       1660.23       1631.38        10.84 o                         
   3   0 -13         20.57         26.59         2.82 o                         
  -3   0  12         17.20         13.25         2.35 o                         
   3   0 -11        122.79        112.54         3.74 o                         
  -3   0  10          2.47          3.45         2.73 o                         
  -3   0   9       4052.26       4051.52        17.29 o                         
   3   0  -8       2632.31       2588.70        16.36 o                         
  -3   0   7        289.88        289.72         6.38 o                         
  -3   0   6        565.80        525.34         8.16 o                         
   3   0  -5        824.20        718.70        10.91 o                         
  -3   0   4        361.06        345.66         7.46 o                         
  -3   0   3        667.31        635.38         8.40 o                         
  -3   0   2       1758.16       1706.89        12.37 o                         
  -3   0   1        132.10        113.38         4.19 o                         
  -3   0   0       1385.28       1283.55        11.22 o                         
   3   0   1         22.93         22.31         3.16 o                         
  -3   0  -2       2149.43       2152.93        15.81 o                         
   3   0   3        696.22        680.05        10.09 o                         
  -3   0  -4        183.85        189.75         7.19 o                         
  -3   0  -5         19.40         14.06         2.82 o                         
  -3   0  -6         80.66         72.44         3.01 o                         
   3   0   7       1881.58       1994.26        11.58 o                         
   3   0   8       1032.43       1056.57         9.44 o                         
   3   0   9        163.69        157.41         2.81 o                         
  -3   0 -10        328.79        308.65         3.74 o                         
  -3   0 -11       1487.21       1356.46         6.68 o                         
   3   0  12        218.09        207.93         3.12 o                         
   3   0  13        429.91        378.17         4.75 o                         
  -3   0 -14        122.03        134.77         3.09 o                         
   3   0  15        337.34        303.50         4.66 o                         
   3   0  16          5.36          6.01         2.34 o                         
   3   0  17        273.68        257.92         5.70 o                         
   3   0  18         46.00         37.44         4.53 o                         
   3   0  19        378.08        431.01         8.10 o                         
   3   0  20         18.86         28.58         3.22 o                         
   3   1 -22        255.54        218.18         3.82 o                         
   3   1 -21        367.87        371.47         6.19 o                         
   3   1 -20         20.45         25.79         2.96 o                         
   3   1 -19       1051.81       1045.80        12.51 o                         
   3   1 -18        311.56        280.78         4.95 o                         
   3   1 -17        336.73        313.77         5.54 o                         
  -3  -1  16        138.41        135.57         4.70 o                         
  -3  -1  15        434.90        431.57         5.19 o                         
  -3  -1  14       4524.88       4272.94        16.16 o                         
  -3  -1  13        939.04        897.26         8.60 o                         
  -3  -1  12       3933.61       3774.67        17.38 o                         
   3   1 -11       4016.81       3699.02        20.58 o                         
  -3  -1  10          0.89         11.99         2.74 o                         
  -3  -1   9       2360.90       2221.29        15.85 o                         
  -3  -1   8        385.01        417.22         8.42 o                         
  -3  -1   7       4222.37       3796.17        21.98 o                         
  -3  -1   6        154.26         52.50         4.57 o                         
   3   1  -5         57.70         36.13         4.02 o                         
  -3  -1   4       3888.88       3898.10        29.32 o                         
  -3  -1   3       5111.34       4908.99        33.44 o                         
  -3  -1   2      14121.51      15260.77        75.95 o                         
  -3  -1   1      14728.29      14355.81        48.36 o                         
   3   1   0         62.70         36.57         2.70 o                         
   3   1   1       3979.34       3780.06        19.17 o                         
  -3  -1  -2         91.10         69.69         4.23 o                         
   3   1   3        330.78        335.77         9.35 o                         
  -3  -1  -4       1478.93       1346.94        16.36 o                         
  -3  -1  -5         35.80         20.31         2.70 o                         
  -3  -1  -6      14947.60      14413.15        37.92 o                         
  -3  -1  -7       1228.05       1221.74         7.50 o                         
  -3  -1  -8       4767.36       4684.62        13.44 o                         
  -3  -1  -9       1939.72       1835.00         8.97 o                         
  -3  -1 -10        722.90        694.49         5.63 o                         
   3   1  11       1928.66       1825.38        10.51 o                         
   3   1  12        657.41        665.85         6.15 o                         
   3   1  13       1173.26       1048.22         7.58 o                         
   3   1  14        627.03        637.33         7.20 o                         
   3   1  15        148.55        127.37         2.97 o                         
  -3  -1 -16         98.10        106.49         3.19 o                         
   3   1  17          1.12          8.93         2.68 o                         
   3   1  18        651.49        708.31        11.09 o                         
   3   1  19        283.13        277.62         5.46 o                         
   3   1  20          6.98          3.75         1.98 o                         
  -3  -2  23          6.45          2.97         2.74 o                         
   3   2 -22        296.67        319.61         5.10 o                         
  -3  -2  21         15.21         21.50         2.50 o                         
   3   2 -20        493.38        491.22         7.03 o                         
   3   2 -19        624.35        619.65         7.35 o                         
   3   2 -18          9.00         11.27         2.58 o                         
   3   2 -17         70.44         78.49         3.18 o                         
  -3  -2  16         13.32         16.32         2.70 o                         
  -3  -2  15         31.89         33.78         2.80 o                         
  -3  -2  14         29.19         22.05         2.64 o                         
  -3  -2  13        529.83        541.32         5.82 o                         
  -3  -2  12       1156.32       1078.51         9.13 o                         
   3   2 -11        115.93        114.30         4.95 o                         
  -3  -2  10        517.32        417.62         6.25 o                         
   3   2  -9        205.18        190.04         5.69 o                         
  -3  -2   8        150.95        150.58         6.38 o                         
   3   2  -7        836.55        899.34        19.85 o                         
  -3  -2   6         90.83        117.57         7.07 o                         
  -3  -2   5         58.96        107.39         6.21 o                         
  -3  -2   4       1438.63       1547.67        14.06 o                         
  -3  -2   3       1178.04       1160.79        18.18 o                         
   3   2  -2         87.64         83.26         4.58 o                         
  -3  -2   1       1119.78       1204.33        15.42 o                         
  -3  -2   0        669.77        665.09         7.59 o                         
  -3  -2  -1        791.41        866.09         9.44 o                         
   3   2   2       1618.30       1697.86        14.44 o                         
  -3  -2  -3        111.16        152.77         4.18 o                         
  -3  -2  -4        304.41        353.02         4.80 o                         
  -3  -2  -5        507.72        492.45         6.98 o                         
   3   2   6       2415.14       2372.03        13.15 o                         
   3   2   7         12.79         19.92         2.19 o                         
  -3  -2  -8         50.58         61.27         2.22 o                         
  -3  -2  -9         58.46         55.42         2.34 o                         
   3   2  10          1.27          9.84         2.01 o                         
   3   2  11         49.45         50.24         2.32 o                         
   3   2  12         15.70         12.42         1.99 o                         
   3   2  13         20.16         31.45         2.38 o                         
   3   2  14          0.32          6.37         2.08 o                         
  -3  -2 -15        381.25        410.29         5.47 o                         
   3   2  16        487.02        469.26         6.75 o                         
   3   2  17        151.42        155.64         4.59 o                         
   3   2  18        405.20        386.41         7.77 o                         
   3   2  19         18.17         12.63         2.09 o                         
  -3  -3  23        377.99        328.11         6.17 o                         
  -3  -3  22        598.60        617.12         9.31 o                         
  -3  -3  21         33.89         36.40         2.99 o                         
   3   3 -20        637.67        651.40         8.01 o                         
  -3  -3  19         54.33         60.41         3.22 o                         
  -3  -3  18       1008.43       1020.38        11.38 o                         
  -3  -3  17         22.59         33.09         3.16 o                         
  -3  -3  16        148.37        137.19         3.57 o                         
  -3  -3  15        539.70        505.45         5.46 o                         
  -3  -3  14        100.91        114.59         3.65 o                         
  -3  -3  13       5285.52       4607.23        20.35 o                         
  -3  -3  12       1256.00       1182.95        11.21 o                         
   3   3 -11       1682.54       1507.60        16.63 o                         
   3   3 -10       2390.36       1995.03        17.96 o                         
   3   3  -9        131.51        158.69         5.24 o                         
  -3  -3   8       4423.39       4400.52        36.79 o                         
  -3  -3   7       2865.61       2954.38        26.67 o                         
  -3  -3   6       2899.53       3044.31        37.09 o                         
  -3  -3   5       5059.57       5052.84        42.69 o                         
  -3  -3   4         89.16        206.81         8.69 o                         
  -3  -3   3       6272.46       6458.33        51.95 o                         
  -3  -3   2       1179.69       1274.38        19.23 o                         
  -3  -3   1       3418.07       3486.96        23.33 o                         
  -3  -3   0      10145.48      10276.41        51.18 o                         
   3   3   1         94.35        202.53         4.98 o                         
  -3  -3  -2       8631.86       8613.82        38.24 o                         
  -3  -3  -3        886.57        885.37         9.83 o                         
  -3  -3  -4       1792.95       1637.05        10.01 o                         
   3   3   5       5521.67       4926.26        25.24 o                         
  -3  -3  -6        419.49        443.46         6.31 o                         
  -3  -3  -7       4410.12       4199.40        15.49 o                         
   3   3   8        979.28        961.35         6.87 o                         
  -3  -3  -9       1714.75       1651.84         8.96 o                         
   3   3  10       1278.74       1220.53         9.51 o                         
   3   3  11        689.36        665.24         6.74 o                         
   3   3  12       1105.25       1115.37         8.92 o                         
   3   3  13        654.81        653.14         5.94 o                         
   3   3  14        607.52        605.94         6.12 o                         
   3   3  15        610.17        630.41         6.63 o                         
   3   3  16         12.36         23.61         2.11 o                         
   3   3  17        277.28        266.41         4.30 o                         
   3   3  18         30.32         34.04         2.52 o                         
   3   4 -23        143.12        125.43         4.18 o                         
   3   4 -22        100.02         99.38         2.90 o                         
   3   4 -21        216.03        213.50         4.26 o                         
   3   4 -20          7.41          7.41         2.66 o                         
  -3  -4  19        388.00        390.55         5.83 o                         
   3   4 -18        957.87        990.16         9.19 o                         
   3   4 -17         73.69         62.58         3.56 o                         
  -3  -4  16       1384.94       1376.92        10.39 o                         
  -3  -4  15        148.36        133.15         3.75 o                         
  -3  -4  14        612.60        565.03         6.73 o                         
  -3  -4  13          1.22          3.36         2.40 o                         
  -3  -4  12        296.27        314.12         5.55 o                         
  -3  -4  11        232.64        215.21         7.00 o                         
   3   4 -10          2.47          9.46         3.77 o                         
   3   4  -9        115.72         91.64         6.12 o                         
  -3  -4   8       1482.82       1580.48        30.61 o                         
   3   4  -7         15.24         24.36         5.42 o                         
  -3  -4   6        668.09        797.90        17.72 o                         
   3   4  -5         18.96         25.35         4.74 o                         
  -3  -4   4         89.61        106.37         8.53 o                         
  -3  -4   3          0.10          5.01         6.18 o                         
  -3  -4   2          1.52         14.91         4.74 o                         
  -3  -4   1          3.83          2.80         2.81 o                         
   3   4   0        256.16        256.65         5.95 o                         
   3   4   1        874.26        956.84        10.01 o                         
   3   4   2          3.59         10.58         2.82 o                         
  -3  -4  -3          1.00          5.41         2.32 o                         
  -3  -4  -4         29.59         17.14         2.38 o                         
  -3  -4  -5         29.91         55.68         2.87 o                         
  -3  -4  -6         73.63         64.43         2.89 o                         
  -3  -4  -7         47.19         41.22         2.27 o                         
   3   4   8          6.58         18.58         2.27 o                         
   3   4   9        242.06        229.99         3.85 o                         
   3   4  10          1.40          4.39         2.51 o                         
   3   4  11       1721.49       1745.69        10.52 o                         
   3   4  12        786.36        732.30         6.48 o                         
   3   4  13         91.86         93.47         2.73 o                         
  -3  -4 -14        243.40        237.58         3.60 o                         
   3   4  15         65.99         65.87         2.27 o                         
   3   4  16         75.55         64.72         2.58 o                         
   3   4  17         46.72         58.27         2.62 o                         
   3   5 -23        110.83         96.55         3.19 o                         
   3   5 -22        578.87        555.78         6.99 o                         
   3   5 -21        106.77         85.56         3.29 o                         
  -3  -5  20          2.85          3.96         2.30 o                         
  -3  -5  19         34.43         41.72         3.35 o                         
  -3  -5  18         21.45         23.42         3.30 o                         
  -3  -5  17        484.00        475.93         6.85 o                         
  -3  -5  16        652.58        556.26         7.36 o                         
  -3  -5  15         67.57         67.39         3.41 o                         
  -3  -5  14       5929.50       5862.85        31.14 o                         
  -3  -5  13         22.40         26.37         3.12 o                         
  -3  -5  12       2265.53       2143.43        12.79 o                         
  -3  -5  11        278.25        220.37         4.23 o                         
  -3  -5  10        218.57        218.01         6.33 o                         
   3   5  -9        759.18        709.40        13.96 o                         
  -3  -5   8        584.44        592.31        14.54 o                         
  -3  -5   7       8392.80       8828.18        73.46 o                         
  -3  -5   6       5058.35       5659.47        47.58 o                         
  -3  -5   5       1829.90       1958.67        22.71 o                         
  -3  -5   4       7217.99       7630.00        71.09 o                         
  -3  -5   3        117.98        162.82         8.19 o                         
  -3  -5   2       5620.42       5717.55        30.81 o                         
   3   5  -1        506.32        474.10         9.06 o                         
  -3  -5   0        990.52       1117.54        10.45 o                         
  -3  -5  -1       3301.27       3076.52        31.07 o                         
   3   5   2       1590.70       1786.28        17.50 o                         
   3   5   3       5137.80       5004.81        23.92 o                         
   3   5   4        788.30        702.23         6.86 o                         
   3   5   5        465.08        449.30         4.98 o                         
   3   5   6       4562.45       4339.92        17.59 o                         
  -3  -5  -7        157.77        195.32         4.01 o                         
   3   5   8       2779.36       2736.23        13.44 o                         
  -3  -5  -9        498.69        453.74         4.93 o                         
   3   5  10       1434.66       1380.15         8.93 o                         
   3   5  11       1120.68       1085.08         7.96 o                         
   3   5  12          1.69          5.09         1.99 o                         
   3   5  13        161.54        162.57         3.58 o                         
   3   5  14        747.16        739.12         6.58 o                         
   3   5  15        178.22        167.69         3.77 o                         
   3   5  16        340.38        320.89         4.48 o                         
  -3  -5 -17        171.75        106.24         6.12 o                         
  -3  -6  23        127.56        129.90         3.90 o                         
  -3  -6  22        726.92        663.72         7.53 o                         
  -3  -6  21          2.14          3.68         2.37 o                         
  -3  -6  20        510.24        505.35         6.01 o                         
  -3  -6  19          5.74          4.38         2.80 o                         
  -3  -6  18         53.24         60.59         3.49 o                         
  -3  -6  17         77.65         82.84         4.33 o                         
  -3  -6  16          8.77          4.78         3.32 o                         
  -3  -6  15       1298.69       1299.34        10.29 o                         
  -3  -6  14         11.89         13.56         2.77 o                         
  -3  -6  13       1204.58       1206.26         9.30 o                         
  -3  -6  12        802.67        848.67         8.30 o                         
  -3  -6  11        248.37        259.84         3.83 o                         
   3   6 -10        538.19        600.80         6.14 o                         
  -3  -6   9         72.09         66.42         4.85 o                         
  -3  -6   8        443.02        436.75         9.62 o                         
  -3  -6   7       1305.22       1469.83        26.67 o                         
  -3  -6   6        649.56        788.21        24.80 o                         
   3   6  -5        337.16        336.25        10.43 o                         
  -3  -6   4        702.26        781.60        18.26 o                         
  -3  -6   3          5.24         26.25         3.94 o                         
  -3  -6   2        305.35        319.69         6.81 o                         
   3   6  -1        268.73        310.19         6.96 o                         
   3   6   0        349.90        463.89         7.08 o                         
   3   6   1        316.73        294.89         5.16 o                         
  -3  -6  -2         17.37         36.02         2.78 o                         
   3   6   3         96.84         91.80         3.30 o                         
  -3  -6  -4         65.62         63.13         2.57 o                         
   3   6   5        444.72        364.36         4.44 o                         
   3   6   6         30.79         24.65         2.37 o                         
   3   6   7         98.16        105.83         3.10 o                         
   3   6   8         79.72         87.03         2.82 o                         
   3   6   9        306.68        320.70         4.63 o                         
  -3  -6 -10         32.64         53.40         2.72 o                         
   3   6  11        198.01        162.75         3.46 o                         
   3   6  12        941.92        926.87         6.68 o                         
   3   6  13         45.64         47.93         2.40 o                         
   3   6  14         16.06         11.37         1.83 o                         
   3   6  15        187.33        158.97         4.53 o                         
   3   6  16          7.44         -2.10         2.10 o                         
  -3  -7  23        324.84        262.87         5.91 o                         
  -3  -7  22         13.54          8.68         2.16 o                         
  -3  -7  21        572.83        476.58         6.93 o                         
  -3  -7  20        171.74        149.88         4.08 o                         
   3   7 -19          1.61          3.32         2.82 o                         
  -3  -7  18       1097.97       1147.11        11.83 o                         
  -3  -7  17        545.35        539.72         7.48 o                         
  -3  -7  16        667.15        643.78         8.43 o                         
  -3  -7  15       1495.01       1543.11        13.83 o                         
  -3  -7  14        324.08        320.77         5.25 o                         
  -3  -7  13       1964.58       1963.12        12.27 o                         
  -3  -7  12         18.04         19.19         2.53 o                         
  -3  -7  11       1624.38       1437.98        11.41 o                         
  -3  -7  10       1465.67       1338.14         8.43 o                         
  -3  -7   9       1725.07       1676.69        10.38 o                         
  -3  -7   8       3510.15       3453.04        27.27 o                         
  -3  -7   7        104.81         88.59         6.17 o                         
  -3  -7   6       2434.42       2651.41        24.08 o                         
  -3  -7   5       1883.28       2054.89        15.45 o                         
   3   7  -4        131.40        160.04         4.38 o                         
   3   7  -3       4513.00       4618.71        20.81 o                         
   3   7  -2          7.76         13.20         3.40 o                         
   3   7  -1       8209.94       8134.10        36.92 o                         
   3   7   0        456.78        459.78         5.87 o                         
  -3  -7  -1        168.57        163.73         4.00 o                         
   3   7   2        443.32        397.89         5.05 o                         
  -3  -7  -3        172.48        138.28         3.68 o                         
   3   7   4       1782.66       1720.39        11.30 o                         
   3   7   5       1559.37       1552.74        10.36 o                         
   3   7   6        936.91        943.04         7.61 o                         
   3   7   7       3274.19       3253.71        16.40 o                         
  -3  -7  -8        436.27        428.63         5.53 o                         
   3   7   9       1686.29       1808.16        12.70 o                         
   3   7  10        658.28        728.43         7.01 o                         
   3   7  11         65.45         54.77         2.59 o                         
   3   7  12        939.37        944.71         8.35 o                         
   3   7  13        139.91        122.79         3.50 o                         
  -3  -7 -14        134.79        113.14         4.00 o                         
  -3  -8  22        274.62        230.71         6.18 o                         
  -3  -8  21        645.89        705.42        13.31 o                         
  -3  -8  20          1.23         -0.34         2.15 o                         
  -3  -8  19        988.45        985.10        12.49 o                         
  -3  -8  18        486.57        492.97         8.67 o                         
   3   8 -17         72.49         76.46         4.17 o                         
  -3  -8  16        337.91        385.75         6.94 o                         
  -3  -8  15         10.10         15.53         3.34 o                         
  -3  -8  14        390.60        422.75         6.12 o                         
  -3  -8  13         95.15         92.22         3.73 o                         
  -3  -8  12        109.63        109.09         3.64 o                         
  -3  -8  11        294.27        283.83         4.80 o                         
  -3  -8  10        571.91        560.07         6.65 o                         
  -3  -8   9         59.63         71.85        12.13 o                         
  -3  -8   8       1693.06       1896.59        31.04 o                         
  -3  -8   7        848.83        858.19        16.77 o                         
  -3  -8   6        289.18        238.77        12.01 o                         
  -3  -8   5         76.45         56.31         9.27 o                         
  -3  -8   4        185.20        126.82        11.42 o                         
  -3  -8   3        466.54        396.62        17.02 o                         
  -3  -8   2        298.49        170.38        17.68 o                         
  -3  -8   1        770.77        781.46        17.71 o                         
  -3  -8  -1        283.62        231.40         3.80 o                         
   3   8   2        385.31        408.47         5.88 o                         
  -3  -8  -3         84.64         79.07         3.55 o                         
  -3  -8  -4          2.70          9.15         2.59 o                         
   3   8   5         33.04         41.29         2.70 o                         
   3   8   6         44.04         46.82         2.81 o                         
  -3  -8  -7        386.10        383.58         5.20 o                         
   3   8   8         45.39         47.63         2.41 o                         
   3   8   9         64.28         74.09         2.92 o                         
   3   8  10        176.68        175.83         3.87 o                         
   3   8  11          0.64          4.96         2.06 o                         
   3   8  12          0.10          2.60         1.88 o                         
   3   8  13         26.24         26.27         2.98 o                         
  -3  -9  22         61.77         51.35         3.74 o                         
  -3  -9  21         15.37         20.80         2.69 o                         
  -3  -9  20        507.21        491.24         7.91 o                         
  -3  -9  19        282.32        307.83         7.11 o                         
  -3  -9  18        446.26        432.85         7.56 o                         
  -3  -9  17       1206.04       1276.51        14.35 o                         
  -3  -9  16        280.80        294.72         7.62 o                         
  -3  -9  15        882.48        898.18         9.86 o                         
  -3  -9  14       1964.76       1924.64        13.69 o                         
  -3  -9  13        230.76        220.87         5.28 o                         
  -3  -9  12        432.27        434.19         6.02 o                         
  -3  -9   9       1270.07       1404.85        29.31 o                         
  -3  -9   8       2761.57       3359.94        31.12 o                         
  -3  -9   7       1952.16       2394.27        26.92 o                         
  -3  -9   6        488.26        522.45        17.96 o                         
  -3  -9   5       3938.49       3829.36        30.01 o                         
  -3  -9   4       1043.22       1123.72        17.25 o                         
  -3  -9   3        784.63        723.80        14.34 o                         
  -3  -9   2       4109.14       4077.87        32.74 o                         
  -3  -9   1       1706.06       1734.44        22.35 o                         
  -3  -9   0       2396.43       2546.65        28.76 o                         
  -3  -9  -1       2952.06       3043.54        44.50 o                         
   3   9   2        511.48        485.57         6.59 o                         
   3   9   3       1054.52        953.68         9.18 o                         
   3   9   4         33.34         48.50         2.76 o                         
   3   9   5       2634.71       2619.40        15.49 o                         
   3   9   6        486.80        535.39         5.58 o                         
   3   9   7        259.60        299.10         4.21 o                         
   3   9   8       1208.36       1267.76        10.27 o                         
   3   9   9         55.17         67.78         2.40 o                         
   3   9  10       1075.99       1092.45         9.40 o                         
   3   9  11       1293.30       1114.48        12.97 o                         
   3   9  12         80.94         59.51         2.66 o                         
  -3 -10  22        143.24        133.43         5.37 o                         
  -3 -10  21        208.02        197.28         5.28 o                         
  -3 -10  20        747.53        811.79         9.62 o                         
  -3 -10  19         20.07         31.59         4.83 o                         
  -3 -10  18        948.01       1034.62        15.25 o                         
  -3 -10  17        283.43        313.27         5.93 o                         
  -3 -10  16        352.97        360.63         6.42 o                         
  -3 -10  15        607.68        675.10         8.68 o                         
  -3 -10  14         51.41         39.62         3.60 o                         
  -3 -10  13        868.45        890.70         9.88 o                         
  -3 -10  10         58.89         88.83        10.71 o                         
  -3 -10   8        120.01        209.05        10.92 o                         
  -3 -10   7        221.63        304.63        11.71 o                         
  -3 -10   6        590.89        525.00        13.02 o                         
  -3 -10   5        214.13        180.70         8.41 o                         
  -3 -10   4        604.45        642.82        13.08 o                         
  -3 -10   3         40.47         78.65         9.48 o                         
  -3 -10   2        273.55        307.73        10.48 o                         
  -3 -10   1         22.69         42.59         6.34 o                         
  -3 -10   0       1313.46       1447.12        18.50 o                         
  -3 -10  -1       1246.51       1180.29        29.44 o                         
   3  10   2         12.56         11.25         2.38 o                         
   3  10   3         61.98         60.06         2.72 o                         
   3  10   4          1.99          2.39         2.24 o                         
   3  10   5        197.43        192.15         3.64 o                         
   3  10   6          6.21          9.21         2.19 o                         
   3  10   7          5.78          5.33         1.86 o                         
   3  10   8          0.20          1.37         1.66 o                         
   3  10   9         35.78         32.16         2.02 o                         
  -3 -10 -10        343.50        313.92         4.27 o                         
  -3 -11  21        139.24        125.70         3.73 o                         
  -3 -11  20          2.98          3.71         3.21 o                         
  -3 -11  19          8.29         22.91         6.70 o                         
  -3 -11  18        100.44        103.09         5.99 o                         
  -3 -11  17          4.86         12.08         3.57 o                         
  -3 -11  16        660.55        674.27        12.02 o                         
  -3 -11  15        398.15        403.23         7.35 o                         
  -3 -11  14       1632.66       1616.74        15.05 o                         
  -3 -11  10        588.98        564.64        19.33 o                         
  -3 -11   9        306.91        288.07        11.09 o                         
  -3 -11   8       2010.44       2031.03        23.87 o                         
  -3 -11   7        278.74        312.26        11.78 o                         
  -3 -11   6       3899.14       3743.83        31.83 o                         
   3  11  -5        461.75        489.32        14.59 o                         
  -3 -11   4       3013.34       3248.99        32.50 o                         
  -3 -11   3        540.70        672.51        16.71 o                         
  -3 -11   2        211.05        211.37        11.19 o                         
  -3 -11   1       1156.27       1188.15        16.05 o                         
  -3 -11   0       1011.96       1080.85        15.93 o                         
  -3 -11  -1       1871.72       2069.73        25.73 o                         
   3  11   2       2108.66       2151.43        13.96 o                         
  -3 -11  -3         52.57         59.33         2.86 o                         
   3  11   4       1776.33       1770.50        11.17 o                         
   3  11   5         61.36         74.81         2.66 o                         
   3  11   6        969.21        989.51         6.61 o                         
   3  11   7        808.59        820.63         7.19 o                         
  -3 -11  -8         28.46         28.27         1.87 o                         
  -3 -11  -9        111.74         66.55         4.26 o                         
  -3 -12  20        397.29        346.53         5.64 o                         
  -3 -12  19        166.04        189.48         5.79 o                         
  -3 -12  18         31.93         26.04         4.55 o                         
  -3 -12  17        338.68        383.60         9.83 o                         
  -3 -12  16        134.26        156.27         6.22 o                         
  -3 -12  15        110.08         96.38         5.56 o                         
  -3 -12  14        589.29        620.35         8.82 o                         
  -3 -12  11         82.83        110.95        11.97 o                         
  -3 -12  10        487.56        516.21        11.98 o                         
  -3 -12   9        153.43        180.94         8.25 o                         
   3  12  -8         84.57         91.11         5.40 o                         
   3  12  -7        239.30        219.20         9.60 o                         
  -3 -12   6        530.66        565.86        14.84 o                         
  -3 -12   5         28.60         43.19         8.66 o                         
  -3 -12   4        225.47        195.24         6.69 o                         
   3  12  -3        241.49        274.21         9.43 o                         
  -3 -12   2         53.28         55.72         5.96 o                         
  -3 -12   1        333.54        354.02        10.08 o                         
  -3 -12   0        293.73        282.65        11.06 o                         
  -3 -12  -1        560.77        613.18         8.11 o                         
   3  12   2         21.18         13.23         2.33 o                         
   3  12   3         96.91         85.79         3.14 o                         
  -3 -12  -4          9.50          8.86         1.63 o                         
   3  12   5         15.06         18.19         1.90 o                         
   3  12   6         24.10         20.84         1.70 o                         
  -3 -13  19          1.08         -1.65         3.09 o                         
  -3 -13  18        101.67         87.85         4.36 o                         
  -3 -13  17        561.03        522.77        14.05 o                         
  -3 -13  16          2.05          4.06         4.28 o                         
  -3 -13  15        585.10        616.17        10.63 o                         
  -3 -13  12        852.78        901.83        19.21 o                         
  -3 -13  11        154.68        134.41         9.73 o                         
  -3 -13  10        506.23        517.64         9.66 o                         
  -3 -13   9        779.51        769.89        11.37 o                         
   3  13  -8        355.06        402.55        11.34 o                         
   3  13  -7       1366.71       1348.46        13.49 o                         
   3  13  -6        120.82         98.02         6.92 o                         
   3  13  -5       1010.87        984.05        10.35 o                         
   3  13  -4        623.48        638.20        10.50 o                         
   3  13  -3        452.10        466.72         8.62 o                         
  -3 -13   2        974.30       1065.59        16.00 o                         
  -3 -13   1         39.91         50.42         7.46 o                         
  -3 -13   0       1224.33       1275.23        17.29 o                         
  -3 -13  -1        177.68        161.84         4.03 o                         
  -3 -13  -2        415.97        458.38         5.60 o                         
  -3 -13  -3        651.13        641.59         8.07 o                         
   3  13   4         42.47         40.34         1.88 o                         
  -3 -14  16        323.24        302.05         6.31 o                         
  -3 -14  12        349.09        309.77         8.02 o                         
  -3 -14  11        177.23        211.08         7.33 o                         
   3  14 -10          1.41         25.80         5.60 o                         
  -3 -14   9         90.48         84.23         5.22 o                         
   3  14  -8         22.94         31.38         5.85 o                         
   3  14  -7         18.64         12.36         3.37 o                         
   3  14  -6        255.47        264.69         5.54 o                         
   3  14  -5          2.17          7.67         2.86 o                         
  -3 -14   4        124.24        116.00         4.62 o                         
   3  14  -3        722.17        738.87        11.09 o                         
  -3 -14   2        291.67        283.67         7.48 o                         
  -3 -14   1        113.92        110.81         6.07 o                         
  -3 -14   0         62.85         47.62         6.67 o                         
   3  14   1         79.23         74.50         2.84 o                         
  -3 -14  -2         53.80         53.74         3.89 o                         
  -3 -15  14        105.55         73.47         5.03 o                         
  -3 -15  11        729.86        723.81         8.67 o                         
  -3 -15  10        201.98        198.57         5.93 o                         
  -3 -15   9       1438.12       1527.39        12.98 o                         
  -3 -15   8        524.89        501.36         8.52 o                         
  -3 -15   7        511.80        490.52        12.99 o                         
  -3 -15   6        432.73        445.61        11.47 o                         
  -3 -15   5        380.77        369.43        10.16 o                         
  -3 -15   4        143.69        124.19         4.74 o                         
  -3 -15   3         77.65         57.04         5.31 o                         
  -4  15  -3         46.84         56.28         5.39 o                         
  -4  15  -4        580.65        478.84         7.66 o                         
  -4  15  -5        288.06        240.35         6.77 o                         
  -4  15  -6         47.14         43.30         3.24 o                         
  -4  15  -7        112.61         93.70         4.39 o                         
  -4  15  -8         97.36         70.96         3.53 o                         
  -4  15  -9        690.89        557.92         9.23 o                         
  -4  15 -10         42.41         30.82         3.62 o                         
   4 -15  11        564.36        422.25         7.55 o                         
   4 -14  -2         76.29         64.51         3.84 o                         
  -4  14   1         32.57         28.62         2.90 o                         
  -4  14   0         10.98          9.63         3.07 o                         
  -4  14  -1        130.74        169.07         5.00 o                         
  -4  14  -2         27.55         37.52         2.41 o                         
   4 -14   3          8.77         21.41         2.11 o                         
  -4  14  -4         43.00         57.52         2.52 o                         
  -4  14  -5         10.87         15.08         2.45 o                         
   4 -14   6        141.95        156.82         3.89 o                         
  -4  14  -7         12.69         20.37         2.81 o                         
   4 -14   8        110.16        126.95         3.80 o                         
  -4  14  -9          4.04         14.50         2.51 o                         
  -4  14 -10         52.54         69.02         3.01 o                         
   4 -14  11         67.41         81.85         3.61 o                         
   4 -14  12         22.04         28.16         2.74 o                         
   4 -14  13         96.19         97.10         3.04 o                         
  -4  14 -14        126.06        104.22         4.81 o                         
  -4  13   5        423.67        457.99         6.32 o                         
  -4  13   4        359.63        350.74         7.38 o                         
  -4  13   3        214.59        194.92         6.47 o                         
  -4  13   2       1589.35       1722.14        16.74 o                         
   4 -13  -1        208.68        229.11         5.13 o                         
   4 -13   0       1427.59       1522.87        11.66 o                         
   4 -13   1       1565.21       1662.96        12.39 o                         
   4 -13   2        357.51        366.34         5.34 o                         
   4 -13   3       1083.80       1151.67         8.26 o                         
   4 -13   4        113.74        105.32         3.48 o                         
  -4  13  -5        528.14        527.45         6.18 o                         
   4 -13   6        440.34        403.99         5.57 o                         
   4 -13   7        323.03        323.78         4.77 o                         
   4 -13   8       1408.99       1484.28        11.09 o                         
   4 -13   9        356.04        349.81         5.09 o                         
  -4  13 -10       1486.17       1505.47        15.28 o                         
  -4  13 -11       1509.22       1407.31        15.85 o                         
  -4  13 -12        153.66        152.65         4.07 o                         
   4 -13  13        801.43        833.97        11.99 o                         
   4 -13  14         96.81         81.26         3.29 o                         
   4 -13  15        387.42        393.89         7.71 o                         
   4 -13  16        159.52        116.74         4.08 o                         
   4 -12  -8         27.38         21.72         2.46 o                         
  -4  12   7         82.19         90.46         3.63 o                         
  -4  12   6         64.88         64.82         3.38 o                         
  -4  12   5        308.81        371.86         7.15 o                         
  -4  12   4        105.25        113.89         3.83 o                         
  -4  12   3         89.15         92.38         3.56 o                         
  -4  12   2          8.96         14.21         2.58 o                         
   4 -12  -1         13.09         19.65         2.70 o                         
  -4  12   0          2.02         24.19         2.81 o                         
   4 -12   1         24.20         27.44         2.76 o                         
   4 -12   2         48.42         56.50         3.08 o                         
   4 -12   3        159.22        175.38         4.39 o                         
   4 -12   4         71.31         68.54         3.17 o                         
   4 -12   5        165.02        192.11         4.12 o                         
   4 -12   6         79.21         78.32         2.99 o                         
  -4  12  -7        247.04        257.95         4.25 o                         
   4 -12   8        143.91        155.06         3.72 o                         
   4 -12   9         48.13         64.48         3.37 o                         
   4 -12  10          1.40         19.83         2.48 o                         
   4 -12  11          8.68          6.61         2.36 o                         
   4 -12  12         11.31         23.44         2.73 o                         
  -4  12 -13         49.61         63.50         3.44 o                         
   4 -12  14        144.74        164.89         5.08 o                         
   4 -12  15        446.60        420.47         7.00 o                         
   4 -12  16         87.01         76.06         3.41 o                         
   4 -12  17        233.38        233.03         6.48 o                         
   4 -12  18         32.38         31.09         4.86 o                         
  -4  11  10        274.25        258.26         8.19 o                         
  -4  11   9        391.17        450.38         9.65 o                         
  -4  11   8        641.59        689.04        11.03 o                         
  -4  11   7        180.77        180.81         7.62 o                         
  -4  11   6       1323.67       1475.81        17.52 o                         
  -4  11   5        746.86        835.97        10.58 o                         
  -4  11   4       1069.22       1166.27        12.95 o                         
   4 -11  -3       1634.63       1690.20        12.22 o                         
   4 -11  -2       1068.18       1139.36         8.97 o                         
   4 -11  -1       1462.11       1496.03        10.86 o                         
   4 -11   0        313.26        315.90         4.97 o                         
   4 -11   1        218.89        224.81         4.64 o                         
  -4  11  -2        950.80        994.27         9.55 o                         
  -4  11  -3        891.82        867.50        11.14 o                         
  -4  11  -4       2121.78       2287.73        18.91 o                         
  -4  11  -5        825.14        845.29         8.81 o                         
  -4  11  -6       1663.35       1681.38        12.54 o                         
  -4  11  -7        654.36        659.12         6.71 o                         
  -4  11  -8        348.97        334.30         5.86 o                         
   4 -11   9        770.85        808.72         8.49 o                         
   4 -11  10       1040.03       1031.74         9.23 o                         
  -4  11 -11       1084.01       1106.83         9.01 o                         
   4 -11  12       1803.26       1691.26        12.23 o                         
  -4  11 -13        432.81        430.47         6.16 o                         
   4 -11  14       1071.31       1067.74        10.03 o                         
   4 -11  15        444.01        435.57         5.74 o                         
   4 -11  16        406.00        437.93         9.19 o                         
  -4  11 -17        934.64        930.11        13.41 o                         
   4 -11  18        143.61        147.53         4.69 o                         
  -4  11 -19        683.80        536.58         8.43 o                         
  -4  10  11         35.54         40.19         4.87 o                         
  -4  10  10        135.70        130.39         5.39 o                         
  -4  10   9         90.30         89.95         4.53 o                         
  -4  10   8        162.11        168.79         6.05 o                         
  -4  10   7         85.03         89.06         4.54 o                         
  -4  10   6        110.04        108.44         4.11 o                         
   4 -10  -5         38.11         32.86         3.36 o                         
   4 -10  -4         96.58        103.05         3.89 o                         
   4 -10  -3        580.64        578.43         6.78 o                         
   4 -10  -2          7.71         13.42         2.62 o                         
  -4  10   1        335.32        382.95         5.51 o                         
   4 -10   0        963.64        972.99         8.57 o                         
   4 -10   1        166.74        316.70         5.95 o                         
   4 -10   2        117.80        122.87         3.86 o                         
   4 -10   3        575.24        547.98         7.71 o                         
   4 -10   4        812.61        854.86         8.15 o                         
   4 -10   5        434.49        460.08         6.60 o                         
   4 -10   6        145.09        144.09         4.25 o                         
   4 -10   7         68.71         80.57         3.29 o                         
   4 -10   8        785.42        804.46         8.82 o                         
  -4  10  -9        114.75        145.46         4.10 o                         
   4 -10  10          6.37         25.76         3.10 o                         
   4 -10  11        659.91        620.17         8.19 o                         
  -4  10 -12        103.03        102.53         3.43 o                         
   4 -10  13         73.53         87.56         3.30 o                         
   4 -10  14         36.89         49.72         2.83 o                         
   4 -10  15        145.32        163.36         3.83 o                         
   4 -10  16        360.82        374.94         6.07 o                         
   4 -10  17         30.22         24.42         2.52 o                         
  -4  10 -18        145.57        149.23         5.47 o                         
   4 -10  19         23.64         28.62         2.59 o                         
   4  -9 -13        186.55        156.12         6.80 o                         
  -4   9  12       1033.45       1083.84        12.45 o                         
  -4   9  11        580.78        623.82        11.67 o                         
  -4   9  10        340.86        376.12         8.40 o                         
  -4   9   9        144.08        153.91         5.31 o                         
  -4   9   8        448.75        473.95         6.83 o                         
  -4   9   7        603.55        622.97         7.74 o                         
  -4   9   6        668.59        646.09         8.32 o                         
  -4   9   5       4328.10       4485.25        27.90 o                         
  -4   9   4        481.60        514.14         6.82 o                         
  -4   9   3       2090.21       2164.10        13.12 o                         
   4  -9  -2       2308.47       2376.56        13.18 o                         
   4  -9  -1        304.78        319.41         5.27 o                         
   4  -9   0       1379.73       1455.50        11.63 o                         
   4  -9   1       1371.12       1351.82         9.88 o                         
  -4   9  -2        749.09        721.28         8.75 o                         
   4  -9   3       1066.21       1078.16         9.19 o                         
   4  -9   4        832.53        823.06         7.24 o                         
   4  -9   5       2182.34       2270.54        14.13 o                         
   4  -9   6        996.65       1029.59         8.13 o                         
   4  -9   7       1047.87        989.63         7.14 o                         
   4  -9   8        894.70        899.95         8.40 o                         
   4  -9   9        804.37        728.49         7.78 o                         
  -4   9 -10       2045.81       2152.40        14.18 o                         
   4  -9  11        705.48        625.41         8.36 o                         
   4  -9  12       1801.60       1787.71        14.71 o                         
   4  -9  13       1258.44       1285.88        11.40 o                         
   4  -9  14        203.75        186.27         3.97 o                         
   4  -9  15        942.26       1009.95         9.00 o                         
   4  -9  16         69.95         71.30         3.12 o                         
  -4   9 -17        674.30        720.58         7.58 o                         
   4  -9  18       1080.92       1136.37        11.27 o                         
   4  -9  19        426.82        396.32         7.07 o                         
   4  -9  20        407.94        421.69         9.85 o                         
  -4   8  14         42.01         45.29         4.01 o                         
  -4   8  13        374.58        396.11         9.29 o                         
  -4   8  12         47.19         59.54         4.14 o                         
  -4   8  11        525.14        580.56         8.09 o                         
  -4   8  10        485.20        489.45         6.39 o                         
  -4   8   9         16.04         23.68         2.83 o                         
  -4   8   8         12.10         24.09         2.87 o                         
  -4   8   7         62.17         76.96         3.47 o                         
  -4   8   6        146.32        137.21         3.80 o                         
  -4   8   5         78.93         70.70         2.95 o                         
  -4   8   4        117.38        111.60         3.14 o                         
  -4   8   3        173.27        188.55         4.14 o                         
  -4   8   2        519.92        487.99         5.41 o                         
  -4   8   1        170.22        203.62         3.98 o                         
  -4   8   0        813.31        823.95         7.88 o                         
   4  -8   1       1015.67        926.39         7.87 o                         
   4  -8   2        728.88        808.72         6.92 o                         
   4  -8   3          4.16         11.53         2.24 o                         
   4  -8   4        295.58        319.68         4.70 o                         
   4  -8   5        390.45        416.78         5.56 o                         
   4  -8   6        276.30        260.43         4.48 o                         
  -4   8  -7         61.20        110.40         3.64 o                         
   4  -8   8        176.35        147.47         3.42 o                         
   4  -8   9        325.12        325.05         4.91 o                         
  -4   8 -10        147.63        163.73         3.54 o                         
  -4   8 -11         82.79         81.63         3.23 o                         
   4  -8  12        377.11        378.30         5.56 o                         
   4  -8  13         24.38         23.56         2.67 o                         
   4  -8  14         29.51         63.86         3.25 o                         
   4  -8  15         40.38         51.87         3.17 o                         
   4  -8  16        599.90        632.06         8.47 o                         
   4  -8  17        452.84        489.53         7.34 o                         
  -4   8 -18         15.75         20.76         2.98 o                         
   4  -8  19        316.40        355.45         6.38 o                         
  -4   8 -20         17.99         28.69         2.91 o                         
  -4   7  16        368.28        328.81         7.22 o                         
  -4   7  15         18.81         19.35         2.86 o                         
  -4   7  14        857.73        850.13        10.61 o                         
  -4   7  13        783.07        889.71        10.38 o                         
   4  -7 -12        261.74        215.16         5.05 o                         
   4  -7 -11       1118.13       1190.73        11.97 o                         
   4  -7 -10          5.79         12.01         2.55 o                         
   4  -7  -9       3358.92       3700.90        18.34 o                         
  -4   7   8        788.40        857.17         8.20 o                         
   4  -7  -7        936.46        929.36         9.21 o                         
  -4   7   6       2320.45       2293.37        16.34 o                         
  -4   7   5        215.51        277.28         4.29 o                         
  -4   7   4       1941.27       1890.56        10.70 o                         
  -4   7   3       1091.04       1202.07         9.98 o                         
   4  -7  -2       1849.36       1867.98        12.52 o                         
  -4   7   1       4716.14       4670.83        18.99 o                         
  -4   7   0        995.83       1025.04         7.72 o                         
  -4   7  -1       6813.60       6554.70        25.87 o                         
  -4   7  -2       1563.84       1588.87        10.95 o                         
  -4   7  -3        758.67        718.70         6.50 o                         
   4  -7   4       4184.56       4037.02        16.56 o                         
   4  -7   5        659.75        656.59         6.29 o                         
  -4   7  -6       3594.75       3588.45        17.32 o                         
   4  -7   7       3355.89       3497.02        20.36 o                         
   4  -7   8        597.26        612.57         6.53 o                         
   4  -7   9       1939.00       2040.71        11.69 o                         
  -4   7 -10         72.22         80.36         3.12 o                         
  -4   7 -11       3378.24       3438.98        19.32 o                         
   4  -7  12        888.77        802.69         8.07 o                         
  -4   7 -13        827.60        921.01         9.88 o                         
   4  -7  14       1865.18       1914.40        14.44 o                         
   4  -7  15          3.19          6.58         2.83 o                         
   4  -7  16       1072.49       1151.11        13.10 o                         
   4  -7  17        422.45        482.59        11.02 o                         
  -4   7 -18        437.65        443.99        10.74 o                         
  -4   7 -19       1388.60       1457.23        14.92 o                         
  -4   7 -20          9.58          7.02         2.12 o                         
  -4   6  17        464.35        404.19         8.35 o                         
   4  -6 -16        426.85        425.19         7.79 o                         
  -4   6  15         50.44         48.63         3.84 o                         
   4  -6 -14        354.30        414.02         9.52 o                         
  -4   6  13        109.76         96.06         3.12 o                         
  -4   6  12       1026.39       1020.32         9.50 o                         
   4  -6 -11         11.03         14.67         2.40 o                         
   4  -6 -10        823.59        866.08         9.24 o                         
   4  -6  -9        386.10        380.01         5.62 o                         
  -4   6   8        660.03        671.71         7.88 o                         
  -4   6   7        449.59        410.96         5.83 o                         
   4  -6  -6       1349.19       1381.79         9.95 o                         
  -4   6   5        514.39        498.90         4.68 o                         
   4  -6  -4        454.37        440.15         5.22 o                         
  -4   6   3        723.04        694.09         7.06 o                         
  -4   6   2        438.18        494.56         5.87 o                         
  -4   6   1         56.27         75.99         2.90 o                         
  -4   6   0         69.73         87.49         2.82 o                         
   4  -6   1         32.35         58.82         2.66 o                         
  -4   6  -2        205.01        266.61         3.94 o                         
   4  -6   3         12.18         51.60         2.57 o                         
   4  -6   4        158.32        183.58         4.56 o                         
  -4   6  -5        149.51        183.89         4.50 o                         
   4  -6   6        219.66        295.83         4.99 o                         
   4  -6   7        294.06        296.26         4.56 o                         
   4  -6   8        242.57        298.30         4.41 o                         
   4  -6   9        190.31        188.12         3.80 o                         
   4  -6  10        549.67        523.74         6.52 o                         
  -4   6 -11        882.74        898.04        10.25 o                         
  -4   6 -12        850.64        776.59         9.37 o                         
   4  -6  13        464.01        447.21         7.31 o                         
   4  -6  14        290.12        264.94         6.19 o                         
   4  -6  15         15.18         31.21         4.38 o                         
   4  -6  16        361.88        382.65         6.46 o                         
  -4   6 -17        275.52        283.15         7.56 o                         
  -4   6 -18        118.49        164.69         5.60 o                         
  -4   6 -19         72.42         93.42         4.05 o                         
  -4   6 -20        345.11        338.03         7.07 o                         
  -4   6 -21        186.26        180.01         6.16 o                         
  -4   5  18        268.45        277.28         6.96 o                         
  -4   5  17        795.39        722.21        12.41 o                         
   4  -5 -16        833.07        756.91        10.76 o                         
   4  -5 -15        999.81       1056.08        12.26 o                         
   4  -5 -14        496.63        437.67         7.44 o                         
   4  -5 -13         84.56         82.08         2.99 o                         
   4  -5 -12        878.11        920.67         7.90 o                         
  -4   5  11        472.24        472.13         6.04 o                         
   4  -5 -10       1646.44       1531.67        14.13 o                         
   4  -5  -9       1095.39        945.36        10.88 o                         
  -4   5   8       4761.38       4663.67        26.87 o                         
  -4   5   7       1076.00       1110.19         8.81 o                         
  -4   5   6       1532.40       1564.67        10.02 o                         
  -4   5   5       1798.70       1689.00        11.80 o                         
  -4   5   4       2885.46       2798.42        19.89 o                         
  -4   5   3       4242.34       3982.07        28.68 o                         
  -4   5   2       4500.37       4639.64        26.42 o                         
  -4   5   1       1524.39       1640.18        12.99 o                         
  -4   5   0       5690.98       5476.68        24.50 o                         
   4  -5   1        482.00        437.74         6.91 o                         
   4  -5   2       1439.50       1267.13        12.11 o                         
   4  -5   3       6748.94       7370.83        34.17 o                         
   4  -5   4        640.74        644.96         8.56 o                         
   4  -5   5       3831.46       3819.67        26.48 o                         
  -4   5  -6       1961.79       1904.80        14.92 o                         
  -4   5  -7       8638.98       8948.43        41.00 o                         
  -4   5  -8       2154.25       2140.54        13.48 o                         
  -4   5  -9        816.41        791.95         7.03 o                         
   4  -5  10       1860.71       1888.80        15.36 o                         
  -4   5 -11       3395.75       3459.82        22.33 o                         
   4  -5  12       2799.73       2865.41        19.85 o                         
  -4   5 -13       1919.18       1924.31        16.00 o                         
   4  -5  14       1193.93       1277.28        11.16 o                         
  -4   5 -15        632.40        665.63         8.91 o                         
   4  -5  16         89.02         93.81         4.57 o                         
  -4   5 -17       1306.47       1425.95        17.50 o                         
   4  -5  18       1124.04       1210.71        13.21 o                         
   4  -5  19        347.78        349.39         6.97 o                         
  -4   5 -20       1251.82       1299.02        14.06 o                         
  -4   5 -21        187.86        172.82         5.40 o                         
  -4   4  19        587.69        533.96         7.63 o                         
  -4   4  18        247.73        269.74        10.00 o                         
   4  -4 -17         30.02         46.41         2.99 o                         
   4  -4 -16       1115.25       1082.93        13.07 o                         
   4  -4 -15        742.79        813.31         8.54 o                         
   4  -4 -14        334.03        315.91         5.45 o                         
  -4   4  13        745.36        729.04         8.35 o                         
   4  -4 -12         78.78         83.53         3.50 o                         
   4  -4 -11       1478.17       1388.50        11.41 o                         
  -4   4  10         21.00         27.90         2.75 o                         
   4  -4  -9        541.46        456.55         7.52 o                         
  -4   4   8        582.57        527.49         7.26 o                         
  -4   4   7         70.61         87.38         3.61 o                         
   4  -4  -6       1885.95       2028.19        12.57 o                         
   4  -4  -5        708.55        753.35         9.53 o                         
   4  -4  -4         14.95         10.57         2.70 o                         
  -4   4   3        369.17        406.88         6.24 o                         
   4  -4  -2        101.45        111.78         3.98 o                         
  -4   4   1       1943.68       2078.87        15.28 o                         
   4  -4   0        291.16        340.82         7.78 o                         
   4  -4   1       1096.32       1246.54        14.19 o                         
  -4   4  -2        640.20        725.52         8.80 o                         
   4  -4   3       1929.03       2170.95        18.08 o                         
   4  -4   4        260.32        300.67         5.94 o                         
   4  -4   5        808.15       1026.41        10.01 o                         
   4  -4   6         40.50         37.54         2.89 o                         
  -4   4  -7        246.52        278.77         5.08 o                         
  -4   4  -8        762.34        724.30         7.65 o                         
  -4   4  -9        143.73        185.32         4.43 o                         
  -4   4 -10        226.43        202.96         4.02 o                         
  -4   4 -11        242.28        211.49         4.17 o                         
  -4   4 -12         43.54         67.67         3.04 o                         
  -4   4 -13       1771.63       1751.39        13.44 o                         
  -4   4 -14         73.01         94.45         4.43 o                         
   4  -4  15        307.28        348.34         7.29 o                         
   4  -4  16        121.44        141.99         4.90 o                         
   4  -4  17        276.61        319.02         6.84 o                         
  -4   4 -18        408.32        447.60         8.01 o                         
  -4   4 -19         73.71        115.24         4.16 o                         
  -4   4 -20        142.10        163.58         4.99 o                         
  -4   4 -21        532.52        482.82         7.79 o                         
  -4   3  19        150.11        195.71         5.83 o                         
   4  -3 -18        335.86        321.38         5.79 o                         
   4  -3 -17        326.65        313.37         6.19 o                         
   4  -3 -16        328.84        368.76         6.56 o                         
   4  -3 -15        592.95        603.54         8.48 o                         
   4  -3 -14       1864.90       2165.33        18.48 o                         
   4  -3 -13        701.47        650.96         8.67 o                         
  -4   3  12       2918.12       3110.45        25.70 o                         
  -4   3  11       1389.13       1370.67        11.37 o                         
  -4   3  10        222.44        202.12         4.30 o                         
  -4   3   9       2903.01       2928.01        17.40 o                         
  -4   3   8       2364.14       2387.66        17.97 o                         
   4  -3  -7        925.67        721.64         9.61 o                         
   4  -3  -6       2744.93       2740.06        19.05 o                         
   4  -3  -5        714.46        615.91         7.36 o                         
   4  -3  -4       1687.48       1570.22        11.58 o                         
   4  -3  -3       4227.53       4453.16        30.13 o                         
   4  -3  -2       3799.05       3815.81        30.25 o                         
   4  -3  -1       3660.02       3618.58        31.81 o                         
   4  -3   0       1883.34       1796.73        23.93 o                         
   4  -3   1       3354.43       3024.60        26.16 o                         
   4  -3   2       1220.79       1076.89        14.21 o                         
   4  -3   3       7278.94       6726.45        42.06 o                         
   4  -3   4      10898.88      11028.24        48.64 o                         
   4  -3   5        764.09        709.72         8.02 o                         
   4  -3   6       1420.79       1271.15        12.81 o                         
   4  -3   7       1761.25       1711.86        13.66 o                         
  -4   3  -8       1587.78       1400.77         9.94 o                         
  -4   3  -9       2541.56       2586.00        15.46 o                         
  -4   3 -10       1070.44        996.46         9.62 o                         
  -4   3 -11        455.30        463.23         5.97 o                         
  -4   3 -12        464.64        449.26         6.39 o                         
  -4   3 -13       4993.18       5370.18        32.41 o                         
   4  -3  14       1038.46       1097.34         9.43 o                         
   4  -3  15       1430.78       1548.15        14.92 o                         
   4  -3  16       1642.49       1746.48        15.59 o                         
   4  -3  17        372.09        428.35         7.13 o                         
   4  -3  18        942.07       1082.45        11.42 o                         
  -4   3 -19        517.94        568.52         8.40 o                         
   4  -3  20         51.43         62.94         4.09 o                         
   4  -2 -20        232.48        272.58         6.97 o                         
  -4   2  19        156.40        153.42         3.96 o                         
  -4   2  18        131.07        159.94         3.92 o                         
  -4   2  17        605.83        562.61         7.04 o                         
  -4   2  16         24.19         34.80         3.44 o                         
  -4   2  15        956.20        958.34        12.21 o                         
  -4   2  14         16.24         25.95         3.51 o                         
  -4   2  13        863.02        899.99        10.40 o                         
  -4   2  12       1123.81       1097.61        11.25 o                         
  -4   2  11         21.56         33.10         3.67 o                         
  -4   2  10       1349.11       1252.83        12.19 o                         
  -4   2   9        690.45        639.48         7.26 o                         
   4  -2  -8         87.01        114.41         4.25 o                         
   4  -2  -7        206.50        196.80         5.72 o                         
   4  -2  -6         71.85         74.34         4.19 o                         
  -4   2   5       1038.56       1046.45        11.04 o                         
   4  -2  -4        796.64        781.48        11.26 o                         
   4  -2  -3       1819.79       1760.08        23.68 o                         
   4  -2  -2       2334.08       2234.79        29.56 o                         
   4  -2  -1        858.10        909.68        14.93 o                         
  -4   2   0       2820.69       2766.75        29.99 o                         
   4  -2   1        607.32        689.36        10.97 o                         
  -4   2  -2        890.37        892.12        17.57 o                         
   4  -2   3       4904.78       5492.66        51.42 o                         
   4  -2   4        265.80        294.78         7.21 o                         
  -4   2  -5       1306.67       1490.26        17.45 o                         
   4  -2   6         89.86        147.58         6.39 o                         
   4  -2   7        316.58        376.11         6.50 o                         
  -4   2  -8         32.62        117.75         3.78 o                         
  -4   2  -9        436.53        447.14         5.23 o                         
   4  -2  10        544.71        589.72         6.61 o                         
  -4   2 -11         29.50         71.97         3.06 o                         
  -4   2 -12        817.18        906.85         9.00 o                         
   4  -2  13        290.79        337.54         5.67 o                         
  -4   2 -14         25.14         31.11         3.23 o                         
   4  -2  15        612.83        655.10         9.71 o                         
   4  -2  16          9.98         22.18         3.37 o                         
  -4   2 -17        527.75        562.27         9.31 o                         
   4  -2  18         43.90         84.09         4.61 o                         
   4  -2  19         54.65         48.75         3.24 o                         
   4  -2  20         88.24        109.91         4.97 o                         
  -4   1  21        193.30        180.43         5.78 o                         
   4  -1 -20        256.13        261.44         5.50 o                         
   4  -1 -19         81.87         81.46         3.69 o                         
   4  -1 -18        538.94        545.64         8.00 o                         
   4  -1 -17        340.49        360.23         7.23 o                         
   4  -1 -16        421.63        453.19         8.30 o                         
  -4   1  15       1383.16       1376.34        13.76 o                         
  -4   1  14         95.51         81.59         4.32 o                         
  -4   1  13       3242.57       3260.79        25.16 o                         
  -4   1  12        916.00        904.46        10.25 o                         
  -4   1  11       1103.98       1025.60         8.84 o                         
  -4   1  10       1257.24       1282.20        11.89 o                         
   4  -1  -9       1070.08       1043.76        10.29 o                         
   4  -1  -8      10669.03      10808.25        48.14 o                         
  -4   1   7        501.07        606.45         9.07 o                         
  -4   1   6       6978.65       6562.33        36.29 o                         
   4  -1  -5       6099.72       6426.70        78.38 o                         
   4  -1  -4        537.00        656.41        14.99 o                         
  -4   1   3       8406.54       8473.67        48.72 o                         
   4  -1  -2       2336.96       2411.67        31.22 o                         
   4  -1  -1       1928.99       1711.67        25.85 o                         
   4  -1   0       4015.08       3625.48        32.38 o                         
  -4   1  -1       2631.98       2744.56        29.47 o                         
  -4   1  -2       2905.69       2932.41        43.20 o                         
   4  -1   3        349.98        453.18        10.82 o                         
   4  -1   4       5607.11       6038.12        78.84 o                         
   4  -1   5      19001.29      21399.17        76.01 o                         
   4  -1   6        224.49        305.49         7.99 o                         
   4  -1   7      10996.40      11966.00        47.72 o                         
   4  -1   8       2574.56       2888.20        17.96 o                         
  -4   1  -9       1593.58       1645.13        10.03 o                         
  -4   1 -10       1925.89       1942.64        11.37 o                         
  -4   1 -11        439.23        443.99         5.99 o                         
   4  -1  12       1137.00       1190.44         9.06 o                         
  -4   1 -13         45.56         51.61         3.27 o                         
   4  -1  14       1847.79       1882.21        18.50 o                         
   4  -1  15        685.96        757.18        10.95 o                         
   4  -1  16        366.43        408.30         6.72 o                         
   4  -1  17       1348.11       1403.30        15.56 o                         
  -4   1 -18        201.14        210.30         6.43 o                         
   4  -1  19        678.96        691.89        12.73 o                         
  -4   1 -20        448.95        462.48         8.49 o                         
   4   0 -21        531.37        550.71         6.03 o                         
   4   0 -20         54.90         42.21         3.07 o                         
   4   0 -19        461.38        560.99         8.33 o                         
   4   0 -18        518.78        542.88         7.84 o                         
   4   0 -17        174.71        173.64         5.30 o                         
   4   0 -16        811.23        799.30        11.02 o                         
  -4   0  15        234.92        253.26         6.28 o                         
  -4   0  14        527.51        521.15         7.86 o                         
  -4   0  13        842.41        815.06         9.52 o                         
  -4   0  12       2048.13       2024.82        17.19 o                         
  -4   0  11       1148.06       1067.71         9.81 o                         
   4   0 -10       1215.28       1278.13        13.78 o                         
   4   0  -9        344.75        284.27         8.10 o                         
  -4   0   8      10085.54      10188.52        47.07 o                         
  -4   0   7       3916.94       4079.73        28.42 o                         
  -4   0   6       3999.78       3937.24        34.78 o                         
  -4   0   5       1025.89        942.98        13.36 o                         
  -4   0   4       2664.32       2830.14        32.67 o                         
  -4   0   3         14.60         15.44         4.72 o                         
   4   0  -2         14.02         23.74         4.18 o                         
   4   0  -1       3116.31       3026.81        36.11 o                         
   4   0   0         27.01         14.38         4.43 o                         
   4   0   1         13.89         14.12         5.78 o                         
   4   0   2       2969.20       3307.37        44.60 o                         
   4   0   3        517.16        513.50        10.63 o                         
   4   0   4       1674.33       1823.34        17.78 o                         
   4   0   5       5006.97       5753.72        46.55 o                         
   4   0   6       5713.91       6268.96        37.52 o                         
   4   0   7        271.20        312.28         6.52 o                         
   4   0   8       1192.13       1409.66        14.06 o                         
  -4   0  -9        396.19        405.88         5.39 o                         
  -4   0 -10       1776.99       2027.66        13.97 o                         
   4   0  11       1944.05       2018.59        13.55 o                         
   4   0  12        188.74        206.54         4.66 o                         
   4   0  13         94.90        111.97         3.85 o                         
   4   0  14        273.08        299.92         5.79 o                         
   4   0  15        133.81        143.39         4.59 o                         
   4   0  16        192.19        210.50         5.59 o                         
   4   0  17        153.76        191.20         6.48 o                         
  -4   0 -18         74.78         72.31         6.16 o                         
   4   0  19        193.83        180.83         6.75 o                         
  -4  -1  22         88.06         80.91         4.46 o                         
   4   1 -21        212.23        227.68         7.28 o                         
  -4  -1  20         28.32         43.55         3.94 o                         
   4   1 -19        835.68        924.55        14.25 o                         
   4   1 -18        432.12        411.43         9.12 o                         
  -4  -1  17        487.99        476.29        11.77 o                         
  -4  -1  16       1054.73       1009.48        11.56 o                         
  -4  -1  15        125.21        124.83         5.50 o                         
  -4  -1  14       1710.31       1552.48        14.49 o                         
  -4  -1  13        324.86        292.69         5.86 o                         
  -4  -1  12        882.07        863.70         9.08 o                         
  -4  -1  11       1498.01       1406.83        11.55 o                         
   4   1 -10       2519.21       2591.55        21.44 o                         
  -4  -1   9       6071.84       6085.28        42.98 o                         
  -4  -1   8       1896.90       1773.92        16.17 o                         
  -4  -1   7      18879.14      19817.50        75.37 o                         
  -4  -1   6       3928.49       3991.23        38.64 o                         
  -4  -1   5        646.47        724.77        14.94 o                         
  -4  -1   4       2393.61       2308.79        25.84 o                         
  -4  -1   3       2134.49       2330.94        30.76 o                         
   4   1  -2       2839.82       2665.69        33.52 o                         
   4   1  -1       1076.81       1016.29        14.80 o                         
   4   1   0       2814.24       2942.38        31.18 o                         
   4   1   1       6705.95       7176.56        55.09 o                         
   4   1   2        915.37       1046.63        18.42 o                         
   4   1   3       7953.99       8310.61        51.35 o                         
   4   1   4       6743.62       7915.01        71.37 o                         
   4   1   5       3407.69       3638.96        27.60 o                         
  -4  -1  -6       8762.24       9473.26        43.18 o                         
  -4  -1  -7        855.61        948.69        11.37 o                         
  -4  -1  -8       2776.97       3070.80        22.20 o                         
  -4  -1  -9        854.00        923.29        10.03 o                         
   4   1  10        960.47        991.73         9.07 o                         
   4   1  11       4851.19       4886.84        28.30 o                         
   4   1  12        135.73        130.75         3.91 o                         
   4   1  13       1989.23       2157.93        14.67 o                         
   4   1  14        277.23        325.26         5.48 o                         
   4   1  15        739.45        776.79        10.01 o                         
   4   1  16        754.50        808.55        13.15 o                         
   4   1  17         17.54         26.39         3.87 o                         
   4   1  18        328.69        356.99        11.04 o                         
   4   1  19        135.59        157.05         5.81 o                         
  -4  -2  22        523.68        558.65         6.96 o                         
   4   2 -21         12.94         10.72         2.75 o                         
   4   2 -20       1074.87       1165.63        12.34 o                         
   4   2 -19         52.95         58.48         5.13 o                         
   4   2 -18        395.19        390.54         7.44 o                         
  -4  -2  17        341.35        366.23         7.02 o                         
  -4  -2  16        140.04        112.96         4.93 o                         
  -4  -2  15       1613.99       1595.08        14.08 o                         
  -4  -2  14        812.12        790.54        10.05 o                         
  -4  -2  13       1064.86       1023.13        11.75 o                         
  -4  -2  12       1066.99        953.26         9.18 o                         
  -4  -2  11        473.71        414.69         7.42 o                         
  -4  -2  10       1814.81       1672.51        17.24 o                         
  -4  -2   9        871.11        853.94        12.93 o                         
  -4  -2   8       1128.32       1154.18        28.63 o                         
  -4  -2   7       4643.88       4763.28        53.50 o                         
  -4  -2   6        952.38        913.35        22.41 o                         
  -4  -2   5       7019.32       7924.87        62.72 o                         
  -4  -2   4        803.38        836.26        21.05 o                         
   4   2  -3       1375.08       1530.38        25.51 o                         
   4   2  -2       5722.58       5996.25        47.37 o                         
  -4  -2   1        528.25        585.79        11.69 o                         
  -4  -2   0       2042.33       1932.22        20.60 o                         
   4   2   1       2530.18       2724.32        20.70 o                         
   4   2   2       1188.49       1261.08        14.07 o                         
   4   2   3       1726.90       1854.76        25.12 o                         
   4   2   4        396.77        404.72         9.19 o                         
  -4  -2  -5        746.57        830.78        11.73 o                         
  -4  -2  -6        636.13        657.95         9.31 o                         
  -4  -2  -7        241.72        261.12         5.46 o                         
   4   2   8        477.15        524.18         8.38 o                         
  -4  -2  -9        358.93        334.46         5.91 o                         
   4   2  10        300.32        318.94         5.83 o                         
   4   2  11        905.68       1023.14         9.67 o                         
   4   2  12        409.48        419.06         7.59 o                         
   4   2  13        141.27        187.05         4.80 o                         
   4   2  14        345.58        350.25         5.96 o                         
   4   2  15         44.58         54.61         4.09 o                         
   4   2  16        411.74        408.04         8.34 o                         
   4   2  17         17.08         26.82         3.82 o                         
   4   2  18        178.14        167.38         5.25 o                         
   4   3 -22        297.05        287.60         8.94 o                         
  -4  -3  21         33.84         40.86         3.83 o                         
   4   3 -20         60.52         79.11         4.29 o                         
   4   3 -19        231.77        232.48         5.65 o                         
   4   3 -18        591.22        588.14        11.27 o                         
  -4  -3  17       1660.77       1569.47        14.06 o                         
  -4  -3  16        895.27        899.68        10.66 o                         
  -4  -3  15       3782.19       3906.15        26.80 o                         
  -4  -3  14        825.68        731.74        10.42 o                         
  -4  -3  13         37.24         50.35         5.09 o                         
  -4  -3  12       1210.72        967.78        12.61 o                         
  -4  -3  11       1770.70       1716.72        18.00 o                         
  -4  -3  10        255.54        235.37         9.09 o                         
  -4  -3   9       2131.60       2024.99        26.10 o                         
  -4  -3   8        518.05        504.84        18.19 o                         
  -4  -3   7        392.62        363.25        15.60 o                         
  -4  -3   6       9272.52      10108.75       105.08 o                         
  -4  -3   5       4714.39       5473.81        46.52 o                         
  -4  -3   4       1355.16       1368.18        25.42 o                         
   4   3  -3       3314.46       3354.70        33.43 o                         
  -4  -3   2       1263.94       1323.43        22.09 o                         
  -4  -3   1       4061.30       4019.01        31.30 o                         
  -4  -3   0       2664.42       2842.57        22.50 o                         
   4   3   1       3309.76       3862.21        24.33 o                         
   4   3   2       1166.42       1129.92        15.65 o                         
   4   3   3        451.86        452.34         7.76 o                         
   4   3   4       3947.83       4033.77        28.12 o                         
  -4  -3  -5        166.98        149.75         5.35 o                         
  -4  -3  -6       3335.99       3605.12        24.13 o                         
  -4  -3  -7       3429.14       3466.03        19.31 o                         
  -4  -3  -8         15.54         25.38         3.18 o                         
  -4  -3  -9       2380.53       2556.73        18.79 o                         
   4   3  10       2636.32       2899.04        23.03 o                         
   4   3  11        691.40        768.89         9.46 o                         
   4   3  12       3509.00       3842.04        21.12 o                         
   4   3  13        204.72        247.35         5.42 o                         
   4   3  14        545.95        624.18         8.27 o                         
   4   3  15         31.06         46.22         3.37 o                         
   4   3  16         89.60         99.19         3.79 o                         
   4   3  17        780.10        866.90        12.64 o                         
  -4  -4  23         54.69         39.84         4.65 o                         
  -4  -4  22         92.07        105.25         7.03 o                         
   4   4 -21        716.33        696.47        12.67 o                         
  -4  -4  20         27.89         34.95         4.38 o                         
   4   4 -19       1102.18       1115.94        11.79 o                         
  -4  -4  18        632.77        567.91         8.69 o                         
  -4  -4  17        668.78        649.32        10.24 o                         
  -4  -4  16        887.40        924.31        11.03 o                         
  -4  -4  15       1012.98        966.17        12.51 o                         
  -4  -4  14        705.08        672.64        10.84 o                         
  -4  -4  13        339.30        303.61         7.06 o                         
  -4  -4  12        333.21        349.95         7.91 o                         
  -4  -4  11       2551.61       2427.17        18.35 o                         
  -4  -4  10        307.64        297.63        10.72 o                         
  -4  -4   9       2145.91       2137.43        31.29 o                         
   4   4  -8        150.50        125.91        10.57 o                         
   4   4  -7       3454.00       3730.22        51.97 o                         
   4   4  -6         58.54         30.22         5.85 o                         
  -4  -4   5       2725.15       3153.60        38.35 o                         
  -4  -4   4       1739.07       1937.02        37.42 o                         
  -4  -4   3       2870.22       2948.55        34.64 o                         
  -4  -4   2       1196.15       1230.57        22.24 o                         
  -4  -4   1       3076.33       3292.65        36.37 o                         
   4   4   0         38.07         25.45         4.29 o                         
  -4  -4  -1       1260.03       1302.79        14.37 o                         
   4   4   2         51.32         46.54         4.34 o                         
  -4  -4  -3       2195.36       2242.38        14.53 o                         
  -4  -4  -4        799.90        896.12         9.81 o                         
  -4  -4  -5        895.51        877.93        10.02 o                         
   4   4   6        117.35        125.44         4.04 o                         
  -4  -4  -7        472.14        453.98         6.11 o                         
   4   4   8        238.81        243.11         4.91 o                         
   4   4   9        402.30        457.27         6.77 o                         
   4   4  10        476.42        452.62         9.07 o                         
   4   4  11        485.30        493.43         9.13 o                         
   4   4  12        234.24        232.47         5.33 o                         
   4   4  13        714.82        815.95         9.77 o                         
   4   4  14         10.03         61.53         3.28 o                         
   4   4  15        423.90        456.71         8.60 o                         
   4   4  16         31.37         39.86         3.21 o                         
  -4  -4 -17        149.10        117.27         4.80 o                         
  -4  -5  23        204.54        147.89         6.75 o                         
  -4  -5  22        822.87        894.17        11.90 o                         
   4   5 -21         52.56         50.02         3.69 o                         
  -4  -5  20        932.80        910.58        16.37 o                         
  -4  -5  19        577.35        608.50         9.35 o                         
  -4  -5  18         74.88         68.79         4.61 o                         
  -4  -5  17        247.54        237.52         5.45 o                         
  -4  -5  16        394.04        424.86         7.72 o                         
  -4  -5  15       1275.11       1200.83        15.65 o                         
  -4  -5  14       1647.08       1609.71        18.64 o                         
  -4  -5  13       2431.31       2364.99        22.47 o                         
  -4  -5  12        733.75        725.13         9.27 o                         
  -4  -5  11        394.97        410.70         6.82 o                         
  -4  -5  10       1519.32       1542.14        12.92 o                         
  -4  -5   9       4380.54       4859.03        49.16 o                         
  -4  -5   8       1200.41       1218.36        22.50 o                         
  -4  -5   7       3620.91       3950.48        55.33 o                         
  -4  -5   6        307.55        330.12        13.69 o                         
  -4  -5   5       4361.23       4712.48        62.47 o                         
   4   5  -4        562.00        556.08        21.74 o                         
  -4  -5   3        212.17        188.13         9.39 o                         
  -4  -5   2       4059.57       4281.42        42.08 o                         
   4   5  -1        824.41        913.86        16.59 o                         
   4   5   0       5649.70       5829.50        30.15 o                         
   4   5   1       3065.20       3343.84        19.72 o                         
  -4  -5  -2       1600.63       1792.37        15.30 o                         
  -4  -5  -3       1837.62       1947.99        13.24 o                         
  -4  -5  -4       1137.59       1286.46        11.08 o                         
  -4  -5  -5       1508.55       1643.31        12.80 o                         
  -4  -5  -6       3580.28       3974.81        22.99 o                         
  -4  -5  -7        800.99        852.73         8.75 o                         
   4   5   8       2203.53       2170.62        15.75 o                         
   4   5   9        247.02        269.59         5.05 o                         
   4   5  10        701.15        808.56        11.00 o                         
   4   5  11        139.75        134.07         4.98 o                         
   4   5  12        333.00        419.85         6.94 o                         
   4   5  13       2317.23       2597.34        18.22 o                         
   4   5  14        127.27        160.19         4.31 o                         
   4   5  15        972.40       1074.75        11.96 o                         
  -4  -6  23        319.72        339.81         9.31 o                         
  -4  -6  22        446.12        443.90        10.00 o                         
   4   6 -21        102.04         87.24         4.57 o                         
  -4  -6  20       1225.19       1211.95        14.39 o                         
  -4  -6  19         47.94         49.77         4.59 o                         
  -4  -6  18       1164.48       1274.95        16.66 o                         
  -4  -6  17        589.28        560.45        10.20 o                         
  -4  -6  16        296.76        309.48         6.82 o                         
  -4  -6  15        316.74        335.15         7.71 o                         
  -4  -6  14        393.15        317.65         9.82 o                         
  -4  -6  13        291.99        304.37         6.97 o                         
  -4  -6  12       1187.85       1136.35        10.18 o                         
  -4  -6  11        771.31        800.70         9.15 o                         
  -4  -6  10       2252.63       2249.62        18.82 o                         
  -4  -6   9        339.68        315.94         7.07 o                         
  -4  -6   8       1284.92       1183.49        15.64 o                         
  -4  -6   7       1317.31       1283.92        21.59 o                         
  -4  -6   6        762.33        724.52        14.65 o                         
  -4  -6   5       1178.28       1106.31        13.54 o                         
  -4  -6   4        157.89        211.18         7.14 o                         
  -4  -6   3        907.92        870.34        11.14 o                         
  -4  -6   2        499.68        467.92         7.97 o                         
  -4  -6   1        568.77        524.10         9.66 o                         
  -4  -6   0       1315.24       1325.30        12.68 o                         
  -4  -6  -1        425.68        450.07         6.43 o                         
  -4  -6  -2        980.71        988.26        10.58 o                         
   4   6   3        855.08        834.22         7.71 o                         
   4   6   4       2128.55       2219.42        14.52 o                         
   4   6   5        101.17        111.27         4.26 o                         
   4   6   6        982.18        985.95         9.96 o                         
   4   6   7        106.30        132.39         3.95 o                         
   4   6   8        556.42        602.71         7.69 o                         
   4   6   9        210.30        180.60         5.44 o                         
   4   6  10        610.22        735.35        11.16 o                         
   4   6  11        104.33        105.71         4.15 o                         
   4   6  12        482.98        531.09         6.16 o                         
   4   6  13        132.74        141.58         4.26 o                         
   4   6  14        308.07        320.40         6.45 o                         
   4   6  15        115.78        125.00         4.95 o                         
  -4  -7  23        205.01        129.36         5.91 o                         
  -4  -7  22         65.47         56.60         4.74 o                         
  -4  -7  21        372.18        367.06        10.27 o                         
  -4  -7  20        324.42        247.05         8.00 o                         
  -4  -7  19         93.26         96.48         4.89 o                         
  -4  -7  18        908.06        897.10        10.56 o                         
  -4  -7  17         78.06         72.27         5.32 o                         
  -4  -7  16        822.70        811.91        13.06 o                         
  -4  -7  15        365.93        401.19        10.52 o                         
  -4  -7  14        166.73        160.92         6.55 o                         
  -4  -7  13       2034.42       2107.64        23.07 o                         
  -4  -7  12        320.21        318.68         7.82 o                         
  -4  -7  11        803.29        767.18        12.10 o                         
  -4  -7  10        616.19        595.87         8.69 o                         
  -4  -7   9       1872.43       1878.98        13.19 o                         
  -4  -7   8       2225.87       2142.09        18.15 o                         
  -4  -7   7        217.31        235.37         4.99 o                         
  -4  -7   6       2102.49       2107.13        15.47 o                         
  -4  -7   5        341.09        327.79         5.91 o                         
  -4  -7   4        958.16        963.44         8.29 o                         
  -4  -7   3       4219.35       4395.73        22.08 o                         
  -4  -7   2        361.06        392.96         5.98 o                         
   4   7  -1       3685.44       3812.68        25.43 o                         
  -4  -7   0       1529.42       1632.12        11.05 o                         
  -4  -7  -1       1828.88       1966.89        12.26 o                         
   4   7   2       1167.76       1251.81        11.20 o                         
  -4  -7  -3        890.71        959.87         9.98 o                         
   4   7   4       1692.47       1834.61        15.56 o                         
   4   7   5        208.40        243.52         5.59 o                         
   4   7   6        935.88       1093.44        10.46 o                         
   4   7   7       2341.35       2701.06        16.95 o                         
   4   7   8         31.84         45.08         3.40 o                         
  -4  -7  -9       1798.65       1858.88        19.38 o                         
   4   7  10        115.05        122.54         4.04 o                         
   4   7  11        935.26       1067.39        10.38 o                         
   4   7  12        546.87        608.27         6.68 o                         
  -4  -7 -13        190.10        201.23         5.03 o                         
  -4  -7 -14        613.55        482.03        10.42 o                         
  -4  -8  22       1062.17       1121.38        13.44 o                         
  -4  -8  21        297.52        377.90        10.72 o                         
  -4  -8  20        380.37        425.75        13.20 o                         
  -4  -8  19        643.33        689.43        11.81 o                         
  -4  -8  18         55.27         60.49         4.52 o                         
  -4  -8  17        660.19        679.61        10.54 o                         
  -4  -8  16       1145.46       1175.53        18.60 o                         
  -4  -8  15         22.19         18.47         4.33 o                         
  -4  -8  14        557.89        627.58        11.63 o                         
  -4  -8  13        121.87        128.48         5.21 o                         
  -4  -8  12        891.97        883.16        10.92 o                         
  -4  -8  11       1317.94       1291.19        11.66 o                         
  -4  -8  10        206.74        190.68         4.94 o                         
  -4  -8   9       2151.13       2107.06        15.57 o                         
  -4  -8   8        786.39        702.08         8.55 o                         
  -4  -8   7       2220.70       2251.91        17.09 o                         
  -4  -8   6       1757.28       1709.71        13.65 o                         
  -4  -8   5        160.47        176.85         4.84 o                         
  -4  -8   4       4329.05       4353.59        19.35 o                         
  -4  -8   3       1453.19       1396.96        10.11 o                         
   4   8  -2       2307.19       2394.64        15.30 o                         
   4   8  -1       1262.56       1323.48        11.11 o                         
  -4  -8   0        504.35        523.76         7.19 o                         
   4   8   1        820.27        828.60         8.72 o                         
   4   8   2        301.52        301.32         5.48 o                         
  -4  -8  -3         47.90         50.69         3.66 o                         
   4   8   4        236.32        243.52         5.35 o                         
   4   8   5         62.70         66.97         3.93 o                         
   4   8   6        397.64        403.01         6.12 o                         
   4   8   7        271.73        306.12         6.38 o                         
   4   8   8        126.56        171.49         4.74 o                         
   4   8   9        508.65        550.64         8.19 o                         
   4   8  10        127.73        146.99         3.79 o                         
   4   8  11        103.94        136.01         3.87 o                         
   4   8  12        356.41        389.85         6.51 o                         
  -4  -9  22          8.54         14.71         3.13 o                         
  -4  -9  21        296.53        237.05         7.80 o                         
  -4  -9  20        205.82        232.80         7.49 o                         
  -4  -9  19        329.82        358.77         8.11 o                         
  -4  -9  18        124.08        100.28         8.39 o                         
  -4  -9  17        341.93        352.83        10.43 o                         
  -4  -9  16        120.29        114.02         6.20 o                         
  -4  -9  15        255.85        287.70         8.88 o                         
  -4  -9  14        970.83        979.65        15.08 o                         
  -4  -9  13        523.39        517.37         8.30 o                         
  -4  -9  12        627.85        716.98        12.79 o                         
  -4  -9  11        562.45        564.94         9.27 o                         
  -4  -9  10        362.68        347.00         7.87 o                         
  -4  -9   9        268.41        284.71         6.29 o                         
  -4  -9   8        526.16        532.46         7.31 o                         
  -4  -9   7       3705.28       3717.03        22.76 o                         
  -4  -9   6        857.50        877.36        12.52 o                         
  -4  -9   5        488.21        475.68         7.22 o                         
   4   9  -4       1255.77       1242.27        11.31 o                         
   4   9  -3        717.42        726.23         7.75 o                         
   4   9  -2        561.15        664.31         7.95 o                         
  -4  -9   1        497.35        534.20         8.67 o                         
   4   9   0       1654.38       1821.01        14.53 o                         
   4   9   1       1037.35       1114.58        11.19 o                         
   4   9   2       1027.61       1150.48        11.96 o                         
  -4  -9  -3       2705.35       2975.16        19.15 o                         
   4   9   4        150.52        159.43         4.81 o                         
   4   9   5        354.92        395.92         6.08 o                         
  -4  -9  -6        388.53        417.98         6.34 o                         
   4   9   7        292.21        323.15         5.64 o                         
   4   9   8        210.84        261.25         5.75 o                         
   4   9   9        407.35        455.28         7.11 o                         
   4   9  10        739.71        764.73         7.90 o                         
   4   9  11         22.22         24.71         2.78 o                         
  -4 -10  21        431.11        464.04         8.20 o                         
  -4 -10  20        208.76        145.68         6.40 o                         
  -4 -10  19        124.64        115.73         6.35 o                         
  -4 -10  18        207.00        227.03         6.74 o                         
  -4 -10  17         80.27         94.25         6.62 o                         
  -4 -10  16       1298.32       1293.54        19.76 o                         
  -4 -10  15        676.38        709.01        11.77 o                         
  -4 -10  14         88.80         99.74         5.11 o                         
  -4 -10  13       1028.48       1136.96        12.90 o                         
  -4 -10  12       1063.58       1034.72        13.41 o                         
  -4 -10  11       1620.46       1665.66        21.20 o                         
  -4 -10  10       2136.15       2170.44        18.60 o                         
  -4 -10   9       1503.95       1347.88        14.87 o                         
  -4 -10   8        989.91        956.10        12.14 o                         
  -4 -10   7        875.97        819.89        11.77 o                         
  -4 -10   6       3188.84       3000.33        26.10 o                         
   4  10  -5        316.80        308.27         6.85 o                         
   4  10  -4        433.16        440.18         7.67 o                         
   4  10  -3       4500.01       4616.71        29.50 o                         
   4  10  -2       1169.38       1207.76        10.94 o                         
   4  10  -1       1903.22       1988.12        16.11 o                         
   4  10   0        400.13        396.54         7.02 o                         
   4  10   1        481.76        518.17         6.94 o                         
   4  10   2        174.60        193.17         5.04 o                         
  -4 -10  -3        230.70        240.18         5.51 o                         
   4  10   4        454.80        467.06         6.89 o                         
   4  10   5        173.25        160.97         3.79 o                         
   4  10   6         70.43         70.19         3.46 o                         
   4  10   7        194.28        178.29         3.76 o                         
   4  10   8        126.98        121.01         3.50 o                         
   4  10   9        146.69        158.53         3.83 o                         
  -4 -11  20        226.85        149.16         5.69 o                         
  -4 -11  19        391.29        415.69         7.80 o                         
  -4 -11  18        155.42        182.04         8.84 o                         
  -4 -11  17        191.71        182.06         9.72 o                         
  -4 -11  16        310.97        310.43        12.00 o                         
  -4 -11  15        206.76        179.96         6.81 o                         
  -4 -11  14        393.01        404.52         7.49 o                         
  -4 -11  13        656.56        703.55         9.60 o                         
  -4 -11  12        444.55        438.37         8.27 o                         
  -4 -11  11        454.92        495.26        11.02 o                         
  -4 -11  10         50.36         60.46         5.45 o                         
  -4 -11   9        176.86        198.84         6.62 o                         
  -4 -11   8        112.39        133.13         5.49 o                         
  -4 -11   7        830.71        840.63        11.81 o                         
  -4 -11   6       1941.33       2096.07        20.36 o                         
   4  11  -5        160.47        157.80         5.45 o                         
   4  11  -4        243.44        248.07         5.49 o                         
   4  11  -3        140.48        158.20         5.07 o                         
   4  11  -2        218.36        248.05         7.65 o                         
   4  11  -1        925.88       1015.18        12.95 o                         
   4  11   0        353.91        379.67         7.03 o                         
   4  11   1        606.76        680.26         8.88 o                         
  -4 -11  -2        459.69        468.01         6.32 o                         
   4  11   3        930.24        994.70         9.35 o                         
   4  11   4        539.93        609.73         6.89 o                         
   4  11   5         68.17         74.96         2.67 o                         
   4  11   6        298.06        271.03         5.17 o                         
   4  11   7        676.74        681.87         9.23 o                         
  -4 -12  19        253.77        229.75         5.79 o                         
  -4 -12  18         93.57         88.48         5.57 o                         
  -4 -12  17        479.88        510.80        11.57 o                         
  -4 -12  16        101.12        125.41         6.69 o                         
  -4 -12  15        611.88        672.22        16.11 o                         
  -4 -12  14       1039.25       1102.91        11.98 o                         
  -4 -12  13        102.88         98.39         6.22 o                         
  -4 -12  12       1081.79       1114.02        13.38 o                         
  -4 -12  11        427.76        448.85         8.61 o                         
  -4 -12  10       1267.71       1320.77        15.26 o                         
  -4 -12   9        390.43        370.81         8.41 o                         
  -4 -12   8         42.66         41.01         4.43 o                         
   4  12  -7        347.27        340.69         9.11 o                         
   4  12  -6         16.35         21.30         3.89 o                         
  -4 -12   5        634.49        636.93         9.90 o                         
  -4 -12   4        757.91        784.96        12.23 o                         
  -4 -12   3        142.88        149.19         6.06 o                         
  -4 -12   2        812.80        818.66        10.79 o                         
  -4 -12   1        139.87        123.80         4.85 o                         
  -4 -12   0        433.77        449.40         6.96 o                         
   4  12   1        205.95        214.73         6.26 o                         
   4  12   2         59.64         66.03         3.38 o                         
  -4 -12  -3        705.13        747.64         8.10 o                         
   4  12   4        114.91        117.69         4.77 o                         
   4  12   5        161.42        157.05         4.35 o                         
  -4 -13  17        356.42        413.42        12.05 o                         
  -4 -13  16         69.40         59.68         5.49 o                         
  -4 -13  15        324.61        296.26         8.70 o                         
  -4 -13  14        301.42        272.34         7.68 o                         
  -4 -13  13        520.69        553.61         8.14 o                         
  -4 -13  12        341.82        374.42         8.57 o                         
  -4 -13  11        211.85        223.49         6.66 o                         
  -4 -13  10        713.23        704.12        13.45 o                         
  -4 -13   9        210.12        190.63         6.87 o                         
   4  13  -8         55.48         56.74         5.07 o                         
  -4 -13   7         61.88         69.04         5.57 o                         
   4  13  -6         80.01         60.15         4.86 o                         
  -4 -13   5        340.76        333.70         8.96 o                         
  -4 -13   4        129.80        127.57         5.01 o                         
  -4 -13   3        683.03        704.50         8.44 o                         
  -4 -13   2        785.49        857.33         8.98 o                         
  -4 -13   1        567.99        528.71         7.90 o                         
   4  13   0        860.01        855.69         9.56 o                         
   4  13   1        105.64         98.30         5.19 o                         
   4  13   2        149.48        166.65         6.00 o                         
  -4 -13  -3        197.45        147.46         4.67 o                         
  -4 -14  15        407.86        395.70         6.85 o                         
  -4 -14  14        398.88        313.82         7.13 o                         
  -4 -14  13       1203.06       1151.91        11.68 o                         
  -4 -14  12         55.55         50.60         3.90 o                         
  -4 -14  11        353.72        341.45         7.05 o                         
  -4 -14  10        348.63        369.79         8.57 o                         
  -4 -14   9        177.24        170.48         7.08 o                         
  -4 -14   8        523.46        533.62        12.24 o                         
  -4 -14   7         60.72         57.17         5.99 o                         
  -4 -14   6        451.22        476.73         9.24 o                         
  -4 -14   5        355.84        336.78         9.13 o                         
  -4 -14   4        166.41        174.86         6.25 o                         
  -4 -14   3       1125.95       1104.35        10.86 o                         
  -4 -14   2        142.75         97.67         3.72 o                         
   4  14  -1        179.23        196.00         6.00 o                         
  -4 -14   0        155.95        111.14         5.81 o                         
  -4 -15  12         22.17         14.16         3.62 o                         
  -4 -15  11        108.46         87.46         5.81 o                         
  -4 -15  10         85.25         70.42         4.17 o                         
  -4 -15   9         29.70         31.11         3.72 o                         
  -4 -15   8         85.56        115.44         4.84 o                         
  -4 -15   7        219.26        212.30         5.54 o                         
  -4 -15   6        298.02        287.22         5.64 o                         
  -4 -15   5         58.74         49.91         4.26 o                         
   5 -14   0         15.76         11.36         1.85 o                         
   5 -14   1         48.38         46.84         5.55 o                         
  -5  14  -2         18.62         17.02         4.31 o                         
  -5  14  -3        203.32        246.96         9.99 o                         
  -5  14  -4        453.72        482.76         8.56 o                         
  -5  14  -5         86.43        102.95         5.64 o                         
  -5  14  -6        168.73        199.06         6.64 o                         
  -5  14  -7        151.34        138.45         5.74 o                         
  -5  14  -8        260.61        300.15        10.34 o                         
   5 -14  11         46.23         28.39         2.20 o                         
  -5  14 -12         91.61         64.11         4.62 o                         
   5 -13  -4        325.35        269.00         4.90 o                         
  -5  13   3         26.53         13.20         1.91 o                         
  -5  13   2         67.00         82.56         3.09 o                         
   5 -13  -1         13.67         16.75         7.46 o                         
  -5  13   0        797.84        761.80        11.36 o                         
  -5  13  -1         57.08         62.12         4.26 o                         
  -5  13  -2        844.80        953.16         9.57 o                         
  -5  13  -3        471.71        559.43         8.89 o                         
  -5  13  -4         75.99         69.77         4.72 o                         
  -5  13  -5        748.77        815.05        10.07 o                         
  -5  13  -6        227.34        235.58         8.98 o                         
  -5  13  -7        168.18        155.67         6.22 o                         
  -5  13  -8        544.54        538.14        15.74 o                         
   5 -13  12        867.40        868.17         9.72 o                         
   5 -13  13       1159.42       1162.52        12.44 o                         
   5 -13  14         52.56         36.48         2.62 o                         
   5 -13  15        342.90        246.38         6.33 o                         
  -5  12   7         44.41         29.95         2.25 o                         
   5 -12  -6        358.76        353.72         6.70 o                         
  -5  12   5        406.42        363.46         7.05 o                         
  -5  12   4        129.11        147.87         3.43 o                         
  -5  12   3         84.17         79.30         3.08 o                         
   5 -12  -2         98.55        100.84        10.96 o                         
  -5  12   1        509.39        564.84         9.00 o                         
  -5  12   0       1225.89       1295.50        12.84 o                         
  -5  12  -1         37.56         41.95         4.11 o                         
  -5  12  -2        216.72        231.85         5.76 o                         
  -5  12  -3         18.68         31.83         3.99 o                         
   5 -12   4        414.51        464.21        10.07 o                         
  -5  12  -5        204.78        194.32         6.50 o                         
  -5  12  -6         28.28         55.92         5.24 o                         
  -5  12  -7        458.42        502.14        11.33 o                         
  -5  12  -8        110.05        108.94         7.86 o                         
  -5  12 -12          7.24         11.92         2.22 o                         
  -5  12 -13        100.62        105.25         3.56 o                         
   5 -12  14          0.66          2.64         1.86 o                         
   5 -12  15         82.21         51.06         2.90 o                         
   5 -12  16         17.71         10.57         2.09 o                         
   5 -11  -9        249.61        210.13         7.01 o                         
   5 -11  -8         16.34         17.13         2.38 o                         
  -5  11   7         89.50         96.80         3.31 o                         
  -5  11   6         54.13         73.66         3.20 o                         
  -5  11   5         19.52         23.21         2.98 o                         
  -5  11   4        351.00        355.32         5.44 o                         
  -5  11   3        917.76        971.72         8.48 o                         
   5 -11  -2        509.09        596.38        20.70 o                         
  -5  11   1       1865.84       1948.66        21.24 o                         
  -5  11   0        217.29        178.73         6.86 o                         
  -5  11  -1        812.00        839.86        10.83 o                         
  -5  11  -2       2064.29       2100.24        21.42 o                         
  -5  11  -3         20.40         32.03         5.12 o                         
  -5  11  -4        341.84        381.28         6.92 o                         
  -5  11  -5          6.82         13.11         5.19 o                         
  -5  11  -6       1250.97       1178.74        14.05 o                         
  -5  11  -7        665.34        646.92        14.37 o                         
  -5  11 -11       1886.46       1962.94        12.33 o                         
   5 -11  12          8.12          7.89         2.26 o                         
   5 -11  13        425.36        466.37         7.09 o                         
  -5  11 -14        553.80        589.86         6.56 o                         
   5 -11  15        267.03        256.97         4.30 o                         
   5 -11  16         75.33         59.88         2.16 o                         
   5 -11  17        228.62        179.34         4.96 o                         
   5 -10 -11        266.79        195.50         4.25 o                         
  -5  10  10        166.61        177.56         4.66 o                         
  -5  10   9        447.01        413.73         6.07 o                         
  -5  10   8        213.43        222.45         4.27 o                         
  -5  10   7        427.65        434.23         5.58 o                         
   5 -10  -6          1.01          4.24         2.52 o                         
  -5  10   5        420.98        390.34         5.45 o                         
  -5  10   4        805.38        760.56         7.30 o                         
  -5  10   3        211.94        199.57         3.73 o                         
   5 -10  -2        246.31        231.47        16.52 o                         
  -5  10   1        846.62        850.64        12.70 o                         
  -5  10   0       1199.57       1255.54        12.05 o                         
  -5  10  -1        839.03        870.88        13.62 o                         
  -5  10  -2        304.05        338.20         8.51 o                         
  -5  10  -3         28.29         31.90         7.42 o                         
  -5  10  -4         46.59         40.22         6.23 o                         
  -5  10  -5        423.96        426.52         8.44 o                         
  -5  10  -6        595.20        540.86        12.17 o                         
  -5  10 -10         74.45         62.04         2.75 o                         
   5 -10  11         18.65         24.61         2.26 o                         
   5 -10  12         44.04         49.81         2.79 o                         
  -5  10 -13          0.22          3.88         2.13 o                         
   5 -10  14          9.83          9.03         2.10 o                         
   5 -10  15        149.56        137.07         3.53 o                         
   5 -10  16         27.58         16.54         1.86 o                         
   5 -10  17         23.70         28.49         2.11 o                         
   5 -10  18          5.14         11.10         1.96 o                         
  -5   9  12          8.99         15.06         3.49 o                         
  -5   9  11         59.99         54.27         3.24 o                         
  -5   9  10        665.90        709.64         7.38 o                         
  -5   9   9          2.28          4.03         2.26 o                         
  -5   9   8        129.88        133.18         3.73 o                         
   5  -9  -7        257.76        310.63         5.15 o                         
  -5   9   6         22.76         11.46         1.84 o                         
   5  -9  -5         52.43         64.03         2.41 o                         
   5  -9  -4          0.51          1.24         2.01 o                         
   5  -9  -3        205.91        203.42         3.41 o                         
   5  -9  -2        239.24        237.17         4.03 o                         
   5  -9  -1       3081.03       3122.62        12.92 o                         
   5  -9   0       3678.32       3600.07        14.66 o                         
  -5   9  -1        192.12        271.23        10.48 o                         
  -5   9  -2       3217.90       2991.86        21.43 o                         
  -5   9  -3       6504.36       6653.70        35.60 o                         
  -5   9  -4       2193.22       2373.13        18.52 o                         
  -5   9  -5       1525.23       1357.81        14.53 o                         
  -5   9  -6        110.82         95.69         8.29 o                         
  -5   9  -7       1290.50       1278.87         8.48 o                         
   5  -9   8        219.99        211.75         3.47 o
[truncated: 303,751 more chars]
